# Supplementary material for: NLRSeek: A reannotation–based pipeline for mining missing NLR genes in sequenced genomes
Source: aBIOTECH. 2025 Oct 17;7(1):100001. doi: 10.1016/j.abiote.2025.100001 (PMC12973398; doi:10.1016/j.abiote.2025.100001)
Supplement: Multimedia component 1 [file mmc1.xlsx]

## Sheet: Table S1
Supplemental Data S1. Detailed information of NLR genes from Arabidopsis thaliana.
type	Gene	Chr	Strand	Transcript	CDS_Sequence	Length	Protein	Protein_Sequence	Length	Source
TNL	Ara000266	3	+	Ara000266-RA	ATGAATTCAATCTCTTCATCTTCCATGCGTCGTAATTGGATACACGATGTCTTCCCGAGCTTCCACGGTGCAGATGTCCGCAAATCGTTTCTGAGTCACACTCTGAAGGAGCTCAGAAGCAAAGGTATCGACTTATTCATTGATAATGATATCTTGAGAGGAGAATTTATCGGCCCTGAGCTCAAAAAAGCGATCCATGGATCGAGGCTCGCGATTGTCTTGCTCTCGAAAAGATACGCTTCTTCGTCGTGGTGTCTTGACGAATTGGCGGAGATTATGAAGTGCAAGGAAGCTTTTGGTCAAACAGTGATGGCCATTTTCTACGAAGTGGATCCAACTGATGTAGAGAAGCAGACCGGAGGTTTTGGGGAAGTCTTCACAGAAACTTGTGAGGGTAAA…	3105	Ara000266-RA	MNSISSSSMRRNWIHDVFPSFHGADVRKSFLSHTLKELRSKGIDLFIDNDILRGEFIGPELKKAIHGSRLAIVLLSKRYASSSWCLDELAEIMKCKEAFGQTVMAIFYEVDPTDVEKQTGGFGEVFTETCEGKTAEDIEKWSQALAKVATVTSYLSSSWDTETEMIEEIATDVSNMLTKSTQSRDFVGIIGMGSHMEKMKPLLCLESEEVRMIGIWGPPGIGKTTIARFLFNQLFGNFGLIVFMDNIKAMYTIPIGSDDYSAKLDLQQKFMSQIINEKDIKIPHLGVAQERLKDEKVLVVLDGVDQLFQLEAMAKETRWFGHGSRIIITTPDLKLLKAHGITHIYKVDFPPPAEALEIFCMYAFEQKSPKEGFEMLAWEATILACQLPLGLRVIGSYFR…	1034	NLRSeek
CNL	AT1G50180	1	+	AT1G50180.1	ATGGCAGAGGCTATTGTTTCTGTTACAGTGCAGAAGCTAGGACAGTTGCTCTTGGAAGAACCGTTGTTCTTATTTGGTATAGGTGACCAAGTGAAGCAGCTGCAAGACGAATTGAAGCGTTTGAATTGCTTTTTGAAAGATGCAGATGAGAAGCAGCATGAAAGCGAGAGAGTGCGTAACTGGGTTGCAGGCATTAGAGAAGCTTCTTATGATGCAGAGGATATCCTCGAGGCATTTTTCCTCAAAGCAGAATCAAGGAAACAAAAAGGGATGAAAAGGGTGCTTAGGAGGCTTGCTTGCATCTTGAACGAAGCGGTTTCACTTCATAGTGTTGGCTCAGAGATTAGAGAGATCACCTCCAGGCTTTCTAAGATAGCAGCAAGCATGCTAGATTTTGGT…	2574	AT1G50180.1	MAEAIVSVTVQKLGQLLLEEPLFLFGIGDQVKQLQDELKRLNCFLKDADEKQHESERVRNWVAGIREASYDAEDILEAFFLKAESRKQKGMKRVLRRLACILNEAVSLHSVGSEIREITSRLSKIAASMLDFGIKESMGREGLSLSDSLREQRQSFPYVVEHNLVGLEQSLEKLVNDLVSGGEKLRVTSICGMGGLGKTTLAKQIFHHHKVRRHFDRFAWVYVSQDCRRRHVWQDIFLNLSYKDENQRILSLRDEQLGEELHRFLKRNKCLIVLDDIWGKDAWDCLKHVFPHETGSEIILTTRNKEVALYADPRGVLHEPQLLTCEESWELLEKISLSGRENIEPMLVKKMEEIGKQIVVRCGGLPLAITVLGGLLATKSTWNEWQRVCENIKSYVSNG…	857	Reported annotation
CNL	AT1G53350	1	+	AT1G53350.1	ATGGCTGAGGCAGTTGTATCATTTGGAGTTGAGAAGCTCTGGGAGCTTCTGAGTCGAGAATCTGCGCGATTGAATGGTATAGATGAGCAAGTTGATGGACTAAAGCGTCAGCTGGGAAGGTTACAGTCGTTGTTAAAGGATGCAGATGCTAAGAAGAATGAAACAGAAAGGGTGAGAAACTTCTTGGAAGATGTCAAGGACATTGTTTATGATGCTGATGATATAATTGAATCGTTTCTTCTGAATGAACTTAGAGGAAAAGAAAAAGGTATCAAGAAGCAGGTGAGAACACTTGCTTGCTTTTTAGTAGATCGTCGGAAATTTGCTTCTGATATCGAAGGTATAACTAAGAGGATCTCTGAGGTGATTGTGGGAATGCAGAGTTTAGGGATACAACAT…	2721	AT1G53350.1	MAEAVVSFGVEKLWELLSRESARLNGIDEQVDGLKRQLGRLQSLLKDADAKKNETERVRNFLEDVKDIVYDADDIIESFLLNELRGKEKGIKKQVRTLACFLVDRRKFASDIEGITKRISEVIVGMQSLGIQHIADGGGRSLSLQERQREIRQTFSRNSESDLVGLDQSVEELVDHLVENDSVQVVSVSGMGGIGKTTLARQVFHHDIVRRHFDGFSWVCVSQQFTRKDVWQRILQDLRPYDEGIIQMDEYTLQGELFELLESGRYLLVLDDVWKEEDWDRIKAVFPHKRGWKMLLTSRNEGLGLHADPTCFAFRPRILTPEQSWKLFERIVSSRRDKTEFKVDEAMGKEMVTYCGGLPLAVKVLGGLLAKKHTVLEWKRVHSNIVTHIVGKSGLSDDN…	906	Reported annotation
CNL	AT1G58390	1	-	AT1G58390.1	ATGGCTGGAGAACTTGTGTCGTTTGGAATAAAAAAGCTTTGGGACCTACTGAGTCAAGAATGCGAGCAATTTCAGGGAGTTGAAGATCAAGTTACTGGACTAAAACGTGATCTAAACTTGTTAAGCTCTTTTCTAAAAGATGCAGATGCAAAGAAACATACAACTGCGGTGGTGAGAAATGTTGTCGAAGAAATAAAGGAAATTGTTTACGACGCAGAAGATATAATTGAAACATATCTTCTTAAAGAAAAACTTTGGAAAACAAGTGGAATCAAGATGCGTATCAGAAGACATGCTTGCATTATTTCAGATCGTAGGAGAAATGCATTAGATGTTGGAGGCATACGTACGAGGATCTCGGATGTGATCCGAGATATGCAGAGTTTTGGAGTGCAACAA…	2724	AT1G58390.1	MAGELVSFGIKKLWDLLSQECEQFQGVEDQVTGLKRDLNLLSSFLKDADAKKHTTAVVRNVVEEIKEIVYDAEDIIETYLLKEKLWKTSGIKMRIRRHACIISDRRRNALDVGGIRTRISDVIRDMQSFGVQQAIVDGGYMQPQGDRQREMRQTFSKDYESDFVGLEVNVKKLVGYLVDEENVQVVSITGMGGLGKTTLARQVFNHEDVKHQFDRLAWVCVSQEFTRKNVWQMILQNLTSREKKDEILQMEEAELHDKLFQLLETSKSLIVFDDIWKDEDWDLIKPIFPPNKGWKVLLTSQNESVAVRGDIKYLNFKPECLAIEDSWTLFQRIAFPKKDASESKVDEEMEDMGKQMLKHCGGLPLAIKVLGGLLAAKYTMHDWERLSVNIGSDIVGRTS…	907	Reported annotation
CNL	AT1G58400	1	-	AT1G58400.1	ATGGTCGAGGCAATTGTTTCATTTGGAGTAGAAAAGCTTTGGGACCGACTGACCCAAGAATACGAGCAATTTCAAGGAGTTGAAGATCGAATAGCTGAACTAAAAAGTAATCTAAACTTGTTAAAGTCCTTTTTGAAAGATGCAGAAGCCAAGAAAAATACAAGTCAGATGGTGCGACATTGTGTTGAAGAGATTAAAGAAATTGTTTATGATACGGAGAATATGATCGAAACGTTTATTCTCAAAGAAGCAGCCCGAAAAAGAAGTGGCATCATCAGGCGTATCACAAAACTAACTTGCATTAAAGTGCATCGTTGGGAATTTGCGTCCGATATTGGAGGCATAAGTAAGAGGATCTCTAAGGTGATTCAAGACATGCATAGTTTTGGAGTACAACAG…	2703	AT1G58400.1	MVEAIVSFGVEKLWDRLTQEYEQFQGVEDRIAELKSNLNLLKSFLKDAEAKKNTSQMVRHCVEEIKEIVYDTENMIETFILKEAARKRSGIIRRITKLTCIKVHRWEFASDIGGISKRISKVIQDMHSFGVQQMISDGSQSSHLLQEREREMRQTFSRGYESDFVGLEVNVKKLVGYLVEEDDIQIVSVTGMGGLGKTTLARQVFNHEDVKHQFDRLAWVCVSQEFTRKNVWQMILQNLTSRETKDEILQMEEAELHDELFQLLETSKSLIVFDDIWKEEDWGLINPIFPPKKETIAMHGNRRYVNFKPECLTILESWILFQRIAMPRVDESEFKVDKEMEMMGKQMIKYCGGLPLAVKVLGGLLAAKYTFHDWKRLSENIGCHIVGRTDFSDGNNSSV…	900	Reported annotation
CNL	AT1G58410	1	-	AT1G58410.1	ATGGAACTTGTGTCGTTTGGAGTAGAAAAGCTTTGGGACCGACTGAGCCAAGAATATGACCAATTTAAAGGAGTTGAAGATCAAGTAACTGAGTTAAAAAGTAACCTAAACTTGTTAAAGTCATTTTTGAAAGATGCAGATGCCAAGAAACATATAAGTGAGATGGTGCGACACTGTGTGGAAGAGATCAAAGATATTGTTTATGACACGGAGGACATAATCGAAACGTTTATTCTCAAGGAAAAAGTTGAAATGAAACGTGGCATCATGAAGCGTATCAAAAGATTTGCTTCGACTATAATGGATCGTAGGGAACTTGCGTCTGATATTGGAGGAATAAGTAAGCGGATCTCCAAGGTGATACAGGATATGCAAAGTTTTGGAGTACAACAGATAATT…	2700	AT1G58410.1	MELVSFGVEKLWDRLSQEYDQFKGVEDQVTELKSNLNLLKSFLKDADAKKHISEMVRHCVEEIKDIVYDTEDIIETFILKEKVEMKRGIMKRIKRFASTIMDRRELASDIGGISKRISKVIQDMQSFGVQQIITDGSRSSHPLQERQREMRHTFSRDSENDFVGMEANVKKLVGYLVEKDDYQIVSLTGMGGLGKTTLARQVFNHDVVKDRFDGFAWVSVSQEFTRISVWQTILQNLTSKERKDEIQNMKEADLHDDLFRLLESSKTLIVLDDIWKEEDWDLIKPIFPPKKGWKVLLTSRTESIAMRGDTTYISFKPKCLSIPDSWTLFQSIAMPRKDTSEFKVDEEMENMGKKMIKHCGGLSLAVKVLGGLLAAKYTLHDWKRLSENIGSHIVERTSG…	899	Reported annotation
CNL	AT1G58602	1	+	AT1G58602.1	ATGGCAGGGGAACTTGTGTCGTTTGCAGTAAACAAGCTTTGGGACCTACTGAGCCATGAATACACGCTATTTCAGGGAGTCGAAGATCAAGTAGCTGAACTAAAAAGTGATCTAAACTTGCTAAAGTCGTTTTTGAAAGATGCAGATGCCAAGAAACACACAAGCGCATTGGTGAGATACTGTGTGGAGGAGATAAAGGATATTGTTTATGACGCAGAGGATGTACTCGAAACATTTGTACAAAAGGAAAAGCTTGGTACAACAAGTGGAATCAGGAAGCATATCAAAAGACTTACTTGCATTGTTCCAGATCGCAGGGAAATTGCATTATATATCGGACACGTAAGTAAGAGGATCACCAGGGTTATACGTGATATGCAGAGTTTTGGAGTACAACAA…	3417	AT1G58602.1	MAGELVSFAVNKLWDLLSHEYTLFQGVEDQVAELKSDLNLLKSFLKDADAKKHTSALVRYCVEEIKDIVYDAEDVLETFVQKEKLGTTSGIRKHIKRLTCIVPDRREIALYIGHVSKRITRVIRDMQSFGVQQMIVDDYMHPLRNREREIRRTFPKDNESGFVALEENVKKLVGYFVEEDNYQVVSITGMGGLGKTTLARQVFNHDMVTKKFDKLAWVSVSQDFTLKNVWQNILGDLKPKEEETKEEEKKILEMTEYTLQRELYQLLEMSKSLIVLDDIWKKEDWEVIKPIFPPTKGWKLLLTSRNESIVAPTNTKYFNFKPECLKTDDSWKLFQRIAFPINDASEFEIDEEMEKLGEKMIEHCGGLPLAIKVLGGMLAEKYTSHDWRRLSENIGSHLV…	1138	Reported annotation
CNL	AT1G58807	1	+	AT1G58807.1	ATGGCTGGGGAACTTATTTCGTTTGGTATACAAAACCTGTGGAACCTACTGAGTCAAGAATGCGAGCTATTTCAGGGAGTCGAAGATCAAGTAACTGAACTAAAAAGGGATCTAAACATGTTAAGCTCTTTTCTGAAAGATGCAAATGCAAAGAAACATACAAGTGCGGTGGTGAAAAACTGTGTTGAAGAGATCAAGGAAATTATCTATGATGGAGAGGATACAATCGAAACATTTGTTCTTGAGCAAAACCTGGGAAAAACAAGTGGTATCAAGAAGAGTATCAGAAGACTTGCTTGCATTATTCCAGATCGGAGGAGATATGCATTAGGTATCGGAGGCTTAAGTAATAGGATCTCCAAGGTGATCCGAGATATGCAGAGTTTTGGAGTGCAACAA…	3054	AT1G58807.1	MAGELISFGIQNLWNLLSQECELFQGVEDQVTELKRDLNMLSSFLKDANAKKHTSAVVKNCVEEIKEIIYDGEDTIETFVLEQNLGKTSGIKKSIRRLACIIPDRRRYALGIGGLSNRISKVIRDMQSFGVQQAIVDGGYKQPQGDKQREMRQKFSKDDDSDFVGLEANVKKLVGYLVDEANVQVVSITGMGGLGKTTLAKQVFNHEDVKHQFDGLSWVCVSQDFTRMNVWQKILRDLKPKEEEKKIMEMTQDTLQGELIRLLETSKSLIVLDDIWEKEDWELIKPIFPPTKGWKVLLTSRNESVAMRRNTSYINFKPECLTTEDSWTLFQRIALPMKDAAEFKIDEEKEELGKLMIKHCGGLPLAIRVLGGMLAEKYTSHDWRRLSENIGSHLVGGRT…	1017	Reported annotation
CNL	AT1G58848	1	+	AT1G58848.1	ATGGCTGGGGAACTTATTTCGTTTGGTATACAAAACCTGTGGAACCTACTGAGTCAAGAATGCGAGCTATTTCAGGGAGTCGAAGATCAAGTAACTGAACTAAAAAGGGATCTAAACTTGTTAAGCTCTTTTCTGAAAGATGCAGATGCAAAGAAACATACAAGTGCGGTGGTGAAAAACTGTGTTGAAGAGATCAAGGAAATTATCTATGATGGAGAGGATACAATCGAAACATTTGTTCTTGAGCAAAACCTGGGAAAAACAAGTGGTATCAAGAAGAGTATCAGAAGACTTGCTTGCATTATTCCAGATCGAAGGAGATATGCATTAGGTATCGGAGGCTTAAGTAATAGGATCTCCAAGGTGATCCGAGATATGCAGAGTTTTGGAGTGCAACAA…	3150	AT1G58848.1	MAGELISFGIQNLWNLLSQECELFQGVEDQVTELKRDLNLLSSFLKDADAKKHTSAVVKNCVEEIKEIIYDGEDTIETFVLEQNLGKTSGIKKSIRRLACIIPDRRRYALGIGGLSNRISKVIRDMQSFGVQQAIVDGGYKQPQGDKQREMRPRFSKDDDSDFVGLEANVKKLVGYLVDEANVQVVSITGMGGLGKTTLAKQVFNHEDVKHQFDGLSWVCVSQDFTRMNVWQKILRDLKPKEEEKKIMEMTQDTLQGELIRLLETSKSLIVLDDIWEKEDWELIKPIFPPTKGWKVLLTSRNESVAMRRNTSYINFKPECLTTEDSWTLFQRIALPMKDAAEFKIDEEKEELGKLMIKHCGGLPLAIRVLGGMLAEKYTSHDWRRLSENIGSHLVGGRT…	1049	Reported annotation
CNL	AT1G59124	1	+	AT1G59124.1	ATGGCTGGGGAACTTATTTCGTTTGGTATACAAAACCTGTGGAACCTACTGAGTCAAGAATGCGAGCTATTTCAGGGAGTCGAAGATCAAGTAACTGAACTAAAAAGGGATCTAAACATGTTAAGCTCTTTTCTGAAAGATGCAAATGCAAAGAAACATACAAGTGCGGTGGTGAAAAACTGTGTTGAAGAGATCAAGGAAATTATCTATGATGGAGAGGATACAATCGAAACATTTGTTCTTGAGCAAAACCTGGGAAAAACAAGTGGTATCAAGAAGAGTATCAGAAGACTTGCTTGCATTATTCCAGATCGGAGGAGATATGCATTAGGTATCGGAGGCTTAAGTAATAGGATCTCCAAGGTGATCCGAGATATGCAGAGTTTTGGAGTGCAACAA…	2568	AT1G59124.1	MAGELISFGIQNLWNLLSQECELFQGVEDQVTELKRDLNMLSSFLKDANAKKHTSAVVKNCVEEIKEIIYDGEDTIETFVLEQNLGKTSGIKKSIRRLACIIPDRRRYALGIGGLSNRISKVIRDMQSFGVQQAIVDGGYKQPQGDKQREMRQKFSKDDDSDFVGLEANVKKLVGYLVDEANVQVVSITGMGGLGKTTLAKQVFNHEDVKHQFDGLSWVCVSQDFTRMNVWQKILRDLKPKEEEKKIMEMTQDTLQGELIRLLETSKSLIVLDDIWEKEDWELIKPIFPPTKGWKVLLTSRNESVAMRRNTSYINFKPECLTTEDSWTLFQRIALPMKDAAEFKIDEEKEELGKLMIKHCGGLPLAIRVLGGMLAEKYTSHDWRRLSENIGSHLVGGRT…	855	Reported annotation
CNL	AT1G59218	1	+	AT1G59218.1	ATGGCTGGGGAACTTATTTCGTTTGGTATACAAAACCTGTGGAACCTACTGAGTCAAGAATGCGAGCTATTTCAGGGAGTCGAAGATCAAGTAACTGAACTAAAAAGGGATCTAAACTTGTTAAGCTCTTTTCTGAAAGATGCAGATGCAAAGAAACATACAAGTGCGGTGGTGAAAAACTGTGTTGAAGAGATCAAGGAAATTATCTATGATGGAGAGGATACAATCGAAACATTTGTTCTTGAGCAAAACCTGGGAAAAACAAGTGGTATCAAGAAGAGTATCAGAAGACTTGCTTGCATTATTCCAGATCGAAGGAGATATGCATTAGGTATCGGAGGCTTAAGTAATAGGATCTCCAAGGTGATCCGAGATATGCAGAGTTTTGGAGTGCAACAA…	3150	AT1G59218.1	MAGELISFGIQNLWNLLSQECELFQGVEDQVTELKRDLNLLSSFLKDADAKKHTSAVVKNCVEEIKEIIYDGEDTIETFVLEQNLGKTSGIKKSIRRLACIIPDRRRYALGIGGLSNRISKVIRDMQSFGVQQAIVDGGYKQPQGDKQREMRPRFSKDDDSDFVGLEANVKKLVGYLVDEANVQVVSITGMGGLGKTTLAKQVFNHEDVKHQFDGLSWVCVSQDFTRMNVWQKILRDLKPKEEEKKIMEMTQDTLQGELIRLLETSKSLIVLDDIWEKEDWELIKPIFPPTKGWKVLLTSRNESVAMRRNTSYINFKPECLTTEDSWTLFQRIALPMKDAAEFKIDEEKEELGKLMIKHCGGLPLAIRVLGGMLAEKYTSHDWRRLSENIGSHLVGGRT…	1049	Reported annotation
CNL	AT1G59780	1	-	AT1G59780.1	ATGCAGGACTTATATATGGTTGATTCAATTGTATCGTTCGGTGTTGAAAAGCTTTGGAAACTCCTGAGCCAAGAATATGAGCGATTCCAGGGAGTTGAAGAGCAAATTACGGAGCTAAGAGATGATCTGAAGATGTTAATGGCCTTTCTATCTGATGCAGATGCAAAGAAACAAACCCGTGCACTTGCAAGAAACTGCCTTGAAGAGATAAAGGAAATCACTTATGATGCTGAGGATATAATAGAAATCTTTCTTCTAAAAGGCAGTGTCAACATGAGAAGCCTTGCTTGCTTTCCAGGTGGTCGTAGGGAGATTGCCTTGCAAATCACAAGCATCAGTAAGAGGATCTCCAAGGTTATCCAAGTTATGCAGAATTTAGGCATAAAATCAGACATTATG…	2721	AT1G59780.1	MQDLYMVDSIVSFGVEKLWKLLSQEYERFQGVEEQITELRDDLKMLMAFLSDADAKKQTRALARNCLEEIKEITYDAEDIIEIFLLKGSVNMRSLACFPGGRREIALQITSISKRISKVIQVMQNLGIKSDIMDGVDSHAQLERKRELRHTFSSESESNLVGLEKNVEKLVEELVGNDSSHGVSITGLGGLGKTTLARQIFDHDKVKSHFDGLAWVCVSQEFTRKDVWKTILGNLSPKYKDSDLPEDDIQKKLFQLLETKKALIVFDDLWKREDWYRIAPMFPERKAGWKVLLTSRNDAIHPHCVTFKPELLTHDECWKLLQRIAFSKQKTITGYIIDKEMVKMAKEMTKHCKRLPLAVKLLGGLLDAKHTLRQWKLISENIISHIVVGGTSSNENDSS…	906	Reported annotation
CNL	AT3G07040	3	-	AT3G07040.1	ATGGCTTCGGCTACTGTTGATTTTGGGATCGGACGGATTCTTAGTGTCCTGGAAAACGAGACCTTGTTATTGTCAGGAGTCCATGGTGAGATTGATAAAATGAAGAAGGAGTTGCTGATCATGAAGTCCTTTCTTGAGGATACTCATAAACATGGTGGAAATGGATCCACAACAACAACAACTCAACTCTTCCAAACTTTTGTGGCAAACACGAGAGATTTGGCTTACCAAATCGAAGACATTCTCGACGAGTTTGGCTATCACATCCACGGTTATCGTAGCTGCGCCAAAATTTGGCGTGCGTTTCATTTCCCGAGGTATATGTGGGCGAGGCACTCGATAGCTCAAAAGCTAGGAATGGTTAATGTCATGATTCAATCCATTTCTGATTCCATGAAA…	2781	AT3G07040.1	MASATVDFGIGRILSVLENETLLLSGVHGEIDKMKKELLIMKSFLEDTHKHGGNGSTTTTTQLFQTFVANTRDLAYQIEDILDEFGYHIHGYRSCAKIWRAFHFPRYMWARHSIAQKLGMVNVMIQSISDSMKRYYHSENYQAALLPPIDDGDAKWVNNISESSLFFSENSLVGIDAPKGKLIGRLLSPEPQRIVVAVVGMGGSGKTTLSANIFKSQSVRRHFESYAWVTISKSYVIEDVFRTMIKEFYKEADTQIPAELYSLGYRELVEKLVEYLQSKRYIVVLDDVWTTGLWREISIALPDGIYGSRVMMTTRDMNVASFPYGIGSTKHEIELLKEDEAWVLFSNKAFPASLEQCRTQNLEPIARKLVERCQGLPLAIASLGSMMSTKKFESEWKKV…	926	Reported annotation
CNL	AT3G14460	3	-	AT3G14460.1	ATGGCGAACTCCTATTTATCAAGTTGTGCAAACGTGATGGTTGAACGGATTAATACTTCTCAAGAATTGGTCGAACTATGTAAAGGAAAGTCCTCCAGTGCATTGCTGAAGAGATTGAAGGTTGCTTTGGTGACTGCAAACCCGGTGCTTGCGGATGCTGATCAGAGAGCAGAACATGTTCGGGAAGTTAAACATTGGCTTACAGGAATCAAAGATGCTTTCTTCCAGGCAGAGGATATCCTTGATGAGTTGCAAACAGAAGCTTTGAGAAGAAGAGTAGTAGCTGAAGCAGGAGGCTTAGGAGGACTATTCCAGAATCTCATGGCTGGTCGAGAAGCCATTCAGAAAAAGATAGAACCAAAGATGGAAAAAGTAGTTAGACTACTGGAACATCATGTG…	4275	AT3G14460.1	MANSYLSSCANVMVERINTSQELVELCKGKSSSALLKRLKVALVTANPVLADADQRAEHVREVKHWLTGIKDAFFQAEDILDELQTEALRRRVVAEAGGLGGLFQNLMAGREAIQKKIEPKMEKVVRLLEHHVKHIEVIGLKEYSETREPQWRQASRSRPDDLPQGRLVGRVEDKLALVNLLLSDDEISIGKPAVISVVGMPGVGKTTLTEIVFNDYRVTEHFEVKMWISAGINFNVFTVTKAVLQDITSSAVNTEDLPSLQIQLKKTLSGKRFLLVLDDFWSESDSEWESFQVAFTDAEEGSKIVLTTRSEIVSTVAKAEKIYQMKLMTNEECWELISRFAFGNISVGSINQELEGIGKRIAEQCKGLPLAARAIASHLRSKPNPDDWYAVSKNFSSY…	1424	Reported annotation
CNL	AT3G14470	3	+	AT3G14470.1	ATGACCGGCATAGGAGAGATGTTCCTTGCAGCTTTTTTACAAGCTCTCTTCCAGACGCTGGTGTCTGAACCTTTCAGGAGCTTCTTCAAGAGGCGAGAACTGAATGAGAATTTACTCGAGAGGCTCAGCACTGCGTTGTTGACAATAACTGCTGTTCTGATAGATGCAGAGGAGAAGCAGATTACAAATCCGGTGGTGGAAAAATGGGTTAACGAGCTGAGAGATGTTGTTTACCATGCTGAAGATGCTCTTGATGATATTGCTACAGAAGCTCTGCGTCTCAACATAGGAGCTGAATCTTCTTCCTCCAACAGGCTGAGACAGCTTCGTGGCAGAATGTCCCTGGGAGATTTTCTTGATGGGAACAGTGAACATTTGGAGACCCGGCTTGAGAAGGTC…	3165	AT3G14470.1	MTGIGEMFLAAFLQALFQTLVSEPFRSFFKRRELNENLLERLSTALLTITAVLIDAEEKQITNPVVEKWVNELRDVVYHAEDALDDIATEALRLNIGAESSSSNRLRQLRGRMSLGDFLDGNSEHLETRLEKVTIRLERLASQRNILGLKELTAMIPKQRLPTTSLVDESEVFGRDDDKDEIMRFLIPENGKDNGITVVAIVGIGGVGKTTLSQLLYNDQHVRSYFGTKVWAHVSEEFDVFKITKKVYESVTSRPCEFTDLDVLQVKLKERLTGTGLPFLLVLDDLWNENFADWDLLRQPFIHAAQGSQILVTTRSQRVASIMCAVHVHNLQPLSDGDCWSLFMKTVFGNQEPCLNREIGDLAERIVHKCRGLPLAVKTLGGVLRFEGKVIEWERVLSS…	1054	Reported annotation
CNL	AT3G46530	3	-	AT3G46530.1	ATGGTAGATGCGATCACGGAGTTCGTTGTGGGAAAGATCGGCAACTATCTCATTGAAGAAGCATCAATGTTTATGGCAGTCAAAGAGGATCTAGAAGAGCTGAAGACGGAGTTGACGTGCATCCATGGTTATCTCAAGGACGTTGAAGCGCGAGAAAGAGAAGATGAGGTCTCAAAAGAGTGGTCAAAACTGGTTTTAGATTTCGCTTATGACGTCGAAGATGTTTTGGACACTTATCACTTGAAACTCGAAGAAAGGTCACAAAGGCGAGGCTTGAGGAGATTGACCAACAAAATAGGCAGGAAGATGGATGCGTACAGCATAGTTGATGATATCAGAATTCTCAAGAGAAGAATTTTGGATATCACTCGCAAGAGGGAGACTTATGGTATAGGAGGC…	2508	AT3G46530.1	MVDAITEFVVGKIGNYLIEEASMFMAVKEDLEELKTELTCIHGYLKDVEAREREDEVSKEWSKLVLDFAYDVEDVLDTYHLKLEERSQRRGLRRLTNKIGRKMDAYSIVDDIRILKRRILDITRKRETYGIGGLKEPQGGGNTSSLRVRQLRRARSVDQEEVVVGLEDDAKILLEKLLDYEEKNRFIISIFGMGGLGKTALARKLYNSRDVKERFEYRAWTYVSQEYKTGDILMRIIRSLGMTSGEELEKIRKFAEEELEVYLYGLLEGKKYLVVVDDIWEREAWDSLKRALPCNHEGSRVIITTRIKAVAEGVDGRFYAHKLRFLTFEESWELFEQRAFRNIQRKDEDLLKTGKEMVQKCRGLPLCIVVLAGLLSRKTPSEWNDVCNSLWRRLKDDSI…	835	Reported annotation
CNL	AT3G46710	3	-	AT3G46710.1	ATGGTAGATGCGATCACAGAGTTTGTTGTGGGAAAGATCGACAACTATCTCATCGAAGAAGCGCCAATGTTGATAGGAGTCAAAGACGATCTAGAGGAGCTGAAGACAGAGTTGACGTGCATCCAAGTTTATCTCAAAAATGTTGAAGTTTGTGACAAAGAAGATGAGGTCTCAAAAGAGTGGACAAAACTGGTTTTAGACATTGCTTATGACGTCGAAGATGTTTTGGACACCTATTTTCTGAAACTAGAAAAAAGACTACACAGACTAGGCTTGATGAGATTGACCAACATAATAAGCGATAAGAAGGATGCGTACAACATACTTGATGATATCAAAACCCTCAAAAGAAGAACTTTGGATGTTACTCGCAAACTTGAGATGTATGGGATAGGAAAC…	2544	AT3G46710.1	MVDAITEFVVGKIDNYLIEEAPMLIGVKDDLEELKTELTCIQVYLKNVEVCDKEDEVSKEWTKLVLDIAYDVEDVLDTYFLKLEKRLHRLGLMRLTNIISDKKDAYNILDDIKTLKRRTLDVTRKLEMYGIGNFNEHRVVASTSRVREVRRARSDDQEERVVGLTDDAKVLLTKLLDDDGDNKIYMISIFGMEGLGKTSLARKLFNSSDVKESFEYRVWTNVSGECNTRDILMRIISSLEETSEGELEKMAQQELEVYLHDILQEKRYLVVVDDIWESEALESLKRALPCSYQGSRVIITTSIRVVAEGRDKRVYTHNIRFLTFKESWNLFEKKAFRYILKVDQELQKIGKEMVQKCGGLPRTTVVLAGLMSRKKPNEWNDVWSSLRVKDDNIHVSSLF…	847	Reported annotation
CNL	AT3G46730	3	-	AT3G46730.1	ATGGTAGATGCTGTCACTGGTTTCGTTTTGAATAAGATCGGCGGCTATCTCATCAATGAAGTATTGGCGTTGATGGGAGTCAAAGATGATCTAGAGGAGCTGAAGACGGAGTTGACGTGCATCCATGGTTATCTTAAGGATGTTGAAGCTCGAGAAAGAGAAGATGAGGTCTCGAAAGAGTGGACAAAACTGGTTTTAGATATCGCCTATGATATCGAGGATGTTTTGGACACCTATTTCTTGAAACTTGAAGAAAGATCACTAAGACGAGGCTTGTTGAGATTGACCAACAAAATAGGCAAAAAGAGAGATGCTTACAACATAGTTGAAGATATTAGAACCCTGAAGAGAAGAATCTTGGATATAACTCGCAAGCGGGAGACTTTTGGTATAGGAAGC…	2544	AT3G46730.1	MVDAVTGFVLNKIGGYLINEVLALMGVKDDLEELKTELTCIHGYLKDVEAREREDEVSKEWTKLVLDIAYDIEDVLDTYFLKLEERSLRRGLLRLTNKIGKKRDAYNIVEDIRTLKRRILDITRKRETFGIGSFNEPRGENITNVRVRQLRRAPPVDQEELVVGLEDDVKILLVKLLSDNEKDKSYIISIFGMGGLGKTALARKLYNSGDVKRRFDCRAWTYVSQEYKTRDILIRIIRSLGIVSAEEMEKIKMFEEDEELEVYLYGLLEGKNYMVVVDDVWDPDAWESLKRALPCDHRGSKVIITTRIRAIAEGVEGTVYAHKLRFLTFEESWTLFERKAFSNIEKVDEDLQRTGKEMVKKCGGLPLAIVVLSGLLSRKRTNEWHEVCASLWRRLKDNS…	847	Reported annotation
CNL	AT3G50950	3	+	AT3G50950.1	ATGGTGGACGCTGTTGTAACAGTGTTTTTAGAGAAAACCTTGAACATCCTCGAAGAAAAAGGCCGAACCGTATCGGACTACCGAAAACAGTTGGAAGATTTGCAAAGCGAATTGAAATATATGCAGTCTTTTCTCAAGGATGCAGAGAGGCAGAAGAGAACTAATGAAACGTTGCGTACTCTTGTTGCGGATTTACGAGAACTGGTTTACGAAGCTGAGGATATACTTGTGGATTGTCAGCTCGCGGATGGTGATGATGGGAACGAGCAAAGGTCATCAAATGCGTGGCTTTCGCGGCTTCATCCTGCCCGGGTTCCGTTGCAGTACAAGAAAAGCAAACGTTTGCAAGAGATCAATGAGAGGATAACGAAAATAAAGAGTCAAGTAGAGCCTTATTTC…	2559	AT3G50950.1	MVDAVVTVFLEKTLNILEEKGRTVSDYRKQLEDLQSELKYMQSFLKDAERQKRTNETLRTLVADLRELVYEAEDILVDCQLADGDDGNEQRSSNAWLSRLHPARVPLQYKKSKRLQEINERITKIKSQVEPYFEFITPSNVGRDNGTDRWSSPVYDHTQVVGLEGDKRKIKEWLFRSNDSQLLIMAFVGMGGLGKTTIAQEVFNDKEIEHRFERRIWVSVSQTFTEEQIMRSILRNLGDASVGDDIGTLLRKIQQYLLGKRYLIVMDDVWDKNLSWWDKIYQGLPRGQGGSVIVTTRSESVAKRVQARDDKTHRPELLSPDNSWLLFCNVAFAANDGTCERPELEDVGKEIVTKCKGLPLTIKAVGGLLLCKDHVYHEWRRIAEHFQDELRGNTSETDN…	852	Reported annotation
CNL	AT5G35450	5	+	AT5G35450.1	ATGGCTGAAGGAGTTGTGTCGTTTGGAGTTCAGAAGCTTTGGGCGCTTCTTAATCGAGAATCCGAGCGATTGAATGGAATAGATGAGCAAGTTGATGGACTAAAGCGTCAGCTGAGAGGGTTACAGTCGCTGTTGAAAGATGCAGATGCAAAGAAACATGGAAGTGATAGGGTGAGGAACTTCTTGGAAGATGTCAAAGACCTTGTTTTTGATGCTGAGGATATAATTGAATCCTATGTTCTGAACAAACTTAGAGGAGAAGGAAAAGGGGTCAAGAATCATGTGAGACGACTTGCTTGCTTCTTGACGGATCGCCACAAGGTTGCTTCAGATATCGAGGGTATCACTAAAAGGATCTCTAAGGTGATTGGGGAAATGCAGAGTTTAGGGATACAACAA…	2706	AT5G35450.1	MAEGVVSFGVQKLWALLNRESERLNGIDEQVDGLKRQLRGLQSLLKDADAKKHGSDRVRNFLEDVKDLVFDAEDIIESYVLNKLRGEGKGVKNHVRRLACFLTDRHKVASDIEGITKRISKVIGEMQSLGIQQQIIDGGRSLSLQDIQREIRQTFPNSSESDLVGVEQSVEELVGPMVEIDNIQVVSISGMGGIGKTTLARQIFHHDLVRRHFDGFAWVCVSQQFTQKHVWQRILQELRPHDGEILQMDEYTIQGKLFQLLETGRYLVVLDDVWKEEDWDRIKEVFPRKRGWKMLLTSRNEGVGLHADPTCLSFRARILNPKESWKLFERIVPRRNETEYEEMEAIGKEMVTYCGGLPLAVKVLGGLLANKHTASEWKRVSENIGAQIVGKSCLDDNSL…	901	Reported annotation
CNL	AT5G43470	5	-	AT5G43470.1	ATGGCTGAAGCATTTGTGTCGTTTGGACTTGAGAAGCTTTGGGATCTCCTGAGTCGAGAATCAGAGCGATTGCAGGGAATTGATGGGCAACTTGATGGACTAAAGCGTCAGCTGAGAAGTTTACAGTCGTTGTTGAAAGATGCAGATGCCAAGAAACATGGAAGTGATAGGGTGAGGAATTTCTTGGAAGATGTCAAAGACCTTGTTTTTGATGCTGAGGATATAATTGAATCCTATGTTCTGAACAAACTTAGTGGAAAAGGAAAAGGGGTCAAGAAGCATGTGAGACGACTTGCTTGCTTCTTGACGGATCGCCACAAGGTTGCTTCAGATATCGAGGGTATCACTAAGAGGATCTCTGAAGTGATTGGGGAAATGCAGAGTTTTGGGATACAACAA…	2727	AT5G43470.1	MAEAFVSFGLEKLWDLLSRESERLQGIDGQLDGLKRQLRSLQSLLKDADAKKHGSDRVRNFLEDVKDLVFDAEDIIESYVLNKLSGKGKGVKKHVRRLACFLTDRHKVASDIEGITKRISEVIGEMQSFGIQQIIDGGRSLSLQERQRVQREIRQTYPDSSESDLVGVEQSVKELVGHLVENDVHQVVSIAGMGGIGKTTLARQVFHHDLVRRHFDGFAWVCVSQQFTQKHVWQRILQELQPHDGDILQMDEYALQRKLFQLLEAGRYLVVLDDVWKKEDWDVIKAVFPRKRGWKMLLTSRNEGVGIHADPTCLTFRASILNPEESWKLCERIVFPRRDETEVRLDEEMEAMGKEMVTHCGGLPLAVKALGGLLANKHTVPEWKRVFDNIGSQIVGGSW…	908	Reported annotation
CNL	AT5G48620	5	+	AT5G48620.1	ATGGCTGAAGGATTTGTGTCGTTTGGGCTTGAGAAGCTTTGGGATCTCCTGAGTCGAGAATCAGAGCGATTGCAGGGAATTGATGAGCAACTTGATGGACTAAAGCGTCAGCTGAGAAGTTTACAGTCGCTGTTGAAAGATGCAGATGCCAAGAAACATGGAAGTGATAGGGTGAGGAACTTCTTGGAAGATGTCAAAGACCTTGTTTTTGATGCTGAGGATATAATTGAATCCTATGTTCTGAACAAACTTAGAGGAGAAGGAAAAGGGGTCAAGAAGCATGTGAGACGACTTGCTCGCTTCTTAACGGATCGCCACAAAGTTGCTTCAGATATCGAGGGTATAACTAAGAGGATCTCTGATGTGATTGGGGAGATGCAGAGTTTTGGGATACAACAA…	2727	AT5G48620.1	MAEGFVSFGLEKLWDLLSRESERLQGIDEQLDGLKRQLRSLQSLLKDADAKKHGSDRVRNFLEDVKDLVFDAEDIIESYVLNKLRGEGKGVKKHVRRLARFLTDRHKVASDIEGITKRISDVIGEMQSFGIQQIIDGVRSLSLQERQRVQREIRQTYPDSSESDLVGVEQSVEELVGHLVENDIYQVVSIAGMGGIGKTTLARQVFHHDLVRRHFDGFAWVCVSQQFTLKHVWQRILQELQPHDGNILQMDESALQPKLFQLLETGRYLLVLDDVWKKEDWDRIKAVFPRKRGWKMLLTSRNEGVGIHADPTCLTFRASILNPEESWKLCERIVFPRRDETEVRLDEEMEAMGKEMVTHCGGLPLAVKALGGLLANKHTVPEWKRVSDNIGSQIVGGSC…	908	Reported annotation
N	AT1G52660	1	+	AT1G52660.1	ATGGGAAAAGATTTCAAGAGTTTGGTTACTAGATGCATCTATGTTGGGAAGATGAATGATAATGCAAAGAAGCTGAAAATCGCGACGGAGGAGCTCAAAGATCTTGGAAACAACGTGATGAAAAGAGTCAAGCTTTGTGAGGAGCAGCAACAGATGAAGCGGCTTGACAAAGTCCAAACATGGCTAAGACAAGCCGACACTGTTATTAAAGAAGCTGAGGAGTATTTCTTGATGTCTTCTTCGTCTTCTTCTTCTGGTTTGATATCGTCGAGCCACAAGATGGAGAAGAAGATTTGCAAGAAGCTGAAAGAGGTTCAGGAGATTAAGAGCAGAGGAATGTTTGAAGTTGTTGCTGAGAGCACTGGAGGCATTGGAGGAGGGGCGGGCGGCGGATTGACG…	1140	AT1G52660.1	MGKDFKSLVTRCIYVGKMNDNAKKLKIATEELKDLGNNVMKRVKLCEEQQQMKRLDKVQTWLRQADTVIKEAEEYFLMSSSSSSSGLISSSHKMEKKICKKLKEVQEIKSRGMFEVVAESTGGIGGGAGGGLTIKDSDEQTIGLEAVSGLVWRCLTMENTGIIGLYGVEGVGKTTVLTQVNNRLLQQKANGFDFVLWVFVSKNLNLQKIQDTIREKIGFLDRTWTSKSEEEKAAKIFEILSKRRFALFLDDVWEKVDLVKAGVPPPDAQNRSKIVFTTCSEEVCKEMSAQTKIKVEKLAWERAWDLFKKNVGEDTIKSHPDIAKVAQEVAARCDGLPLALVTIGRAMASKKTPQEWRDALYILSNSPPNFSVLKLLDRN	379	Reported annotation
N	AT3G15700	3	-	AT3G15700.1	ATGGGGAAAGATTTCAAGAGTATGGTGACACGATGCATCTACGTCGGAAAAGAGAACGATAACGTGAAGAAGCTGAAAACCGCTACAGAGGAGCTCAAAGATTTACGCAACATTGTGATGAAAAGGGTCAAAATGTATGAAGACCAACAGAAGCTGAAGCGGCTCGAGAAAGTCCAAGTCTGGCTTAGACAAGCCGATGTAGCGATCAAAGAAGCAGAAGAAATGTTGATAACGTTGATGTCTTCCTCTTCTTCTAATGGATCGAGCATGATGAGTTTTCACAAGCTGGACAAGAAGCTTTGCAAGAAGCTGAAAGAGGTTCAGGAGATAAAGAGCAGAGGAACATTCGATGTGGTGGTTGAGAATAGTGGCATTGGTAGTGGATCGATGATGATTTCG…	1140	AT3G15700.1	MGKDFKSMVTRCIYVGKENDNVKKLKTATEELKDLRNIVMKRVKMYEDQQKLKRLEKVQVWLRQADVAIKEAEEMLITLMSSSSSNGSSMMSFHKLDKKLCKKLKEVQEIKSRGTFDVVVENSGIGSGSMMISNVDRDDQTVGLEAVSGLVWRCMTVDNTGIIGLYGVEGVGKTTVLTQVNNRLLQHKLNGFDFVIWVFVSKNVNLEKIQDTIREKIGFLDRSWMSKTEEEKAGKIFEILSKRRFALFLDDVWEKVDLVKAGVPPPDGLNRSKIVFTTCSDEVCQEMGAQTKIKMEKLPWERAWDLFKMNAGEEIVKSHPDITKVAQEVAAKCDGLPLALVTIGRAMASKKTPQEWRDALYILSTSPPNFSVLKLLDRN	379	Reported annotation
N	AT4G19060	4	-	AT4G19060.1	ATGGATATTGCTAAGAAGTTCATATCTGAAATTGATGACAAGCTCGAGTCTAAATCAGAATTTGATAAAGAGCTCGAGAAAATCAAGTCTTCCTTCAATGAAGAATATGAGAAATGGTCGTCTGGAAAACAGAGGGGATCTTCCTCTAAGCATGGAAACCAGTCCACACATGGTGATTCATCACCAACTCGTAACAGCAGCGGCAGCAGTAAAAAAGGGCGGCCTAAGGCGAACCGTGTGGAGACAAGCTCTGAGCTTCCGGATCACCTCATTCGTGGTTTCATTAACGAGAAACTGTTCTTGAAGAACTTCTTGCTGAAGCAAAAGGAATCCGAAGAGTTCAAGACTCTAGCAATTGTGGGGAAATACGGAGTTGGGAAAACGACATTGTGTCAGGCT…	1152	AT4G19060.1	MDIAKKFISEIDDKLESKSEFDKELEKIKSSFNEEYEKWSSGKQRGSSSKHGNQSTHGDSSPTRNSSGSSKKGRPKANRVETSSELPDHLIRGFINEKLFLKNFLLKQKESEEFKTLAIVGKYGVGKTTLCQAVFNDEDVKQVYFPRIWVSMYSKETKEDEDPKIDVVKRILRSLGVEDEMFKHIKTEAEEEKSIKDEAGEREEETVKEKELARLLYALHLNLIGKKYLIVLDDVWEDNEWDQRLDDEKKQQEKSHLSCGFPKGFGGKVIMTSRDERLAKAIVGEEENLQRLFPRSDAESLWEIYIDAVPTKVDDAAATNLGDAVATNAGDAVAPKVNPRYPGRYKQELMDKSCGIPLAARMLAKIEPVKVDEIGNIDRKQSF	383	Reported annotation
N	AT5G45440	5	-	AT5G45440.1	ATGACTCAAGAAGATTCATCGCGCGGATTAACAAGTGTAGGCAGAGTTGACTTCACAAATCGGTTCGCTGATAGATACAACGAATGGCTAGGGACAACTGGTGACGAAACAAAACAGGTGGAGGATCGTGTGGAAACTGATTCTGGACTTCCAGGTCATGATATCTATGGTTTCGAGAATGAGATCAAATCATTGCAACACTTCTTGTTGGATCAAAAGTCTTACAAGCTGTTCAAGAGTCTTGTGGTTGTCGGAGAATACGGTGTTGGGAAGACAGCATTATGCCAGCAGATCTTCAATGATTATGATGTGAGGAATGCTTATGCCCCGAGGATTTGGGTATCTATGCATAGCAATGAATCTAAGGAGGGACTTGATGGGAAGATATGTGTGTTGAAG…	1041	AT5G45440.1	MTQEDSSRGLTSVGRVDFTNRFADRYNEWLGTTGDETKQVEDRVETDSGLPGHDIYGFENEIKSLQHFLLDQKSYKLFKSLVVVGEYGVGKTALCQQIFNDYDVRNAYAPRIWVSMHSNESKEGLDGKICVLKTILKGLGVEESMFESIHREVVEEVSNRQEAGEIDGETAKEKEISALLYALHLNLRWKKYLIVFDDVQEIDNWDEKLDAKLNEGEKWGKYLSDGFPKGSGGRVIYTTRDENLAKNLVVQKHEIHRLWPLSDSNSVWKIYEAMIQKREKESPRNDKKCIDELMNKSRGLPLAARLLAELDPMLFDDGKANQNGSKDGKTDSVDNPNSEESKTKPL	346	Reported annotation
N	AT5G45490	5	+	AT5G45490.1	ATGCCTTCAAAAAATCTACAACAGGCAGTCCTCACAAACGAATTCACAACCAACTTCATTACGACCTGTAAGGACTGGCTCGACGTAAATGGTCTTGCTAAAGGAAACTTGGAGAAGAAGAGAGATGATAATGAAGAAGAAGAGCGTCTGAAAACCGAGTCTAAACTTCCGGGCCATGACATCCACGGTTTCGATAACGAGATCAAGTCATTGCAACACTTCTTGTTGGATCAGAAGGTTAGGAGGGAGTTCAAGAGTCTTGTGATTGTCGGAGAATATGGTGTTGGGAAGACAGCATTATGCCAGAAGATCTTCAATGATGAAGCTGTGAAGAGTGTTTATGCTCCCAGGGTTTGGGTGTCTATGGAAAACAAAGAATCTAAGGAGGGACTTGATGGG…	1065	AT5G45490.1	MPSKNLQQAVLTNEFTTNFITTCKDWLDVNGLAKGNLEKKRDDNEEEERLKTESKLPGHDIHGFDNEIKSLQHFLLDQKVRREFKSLVIVGEYGVGKTALCQKIFNDEAVKSVYAPRVWVSMENKESKEGLDGKICVLKKILKGLGVEELILETISTDAKQEFKDNEEVASNQEAGEIDRETEKEKELSALLYALHLNLRWKKYLIVFDDVRENDNWDEKLDAKLKEDEKWGKYLSDGFPKGSGGRVIYTTRDENLAKNLVAQKHEIHRLWPLSDHQSVWKIYDAVVKDKQKESPRNDKKCIDELMNKSRGLPLAARLLAERDPVFVDDEVGPVGSTHGQTDSSNRQPANQASS	354	Reported annotation
NL	AT1G10920	1	-	AT1G10920.1	ATGAAGAGTTTAGGAATACAAGAGATTATCGATGGTGCTAGTTCGATGTCGCTGCAAGAAAGACAAAGGGAGCAAAAGGAGATCCGGCAAACGTTTGCTAACAGTTCTGAAAGCGACCTTGTGGGGGTGGAACAGAGTGTTGAAGCATTGGCTGGTCACTTGGTGGAGAATGATAACATTCAAGTGGTTTCTATATCTGGGATGGGTGGTATTGGTAAAACCACTCTCGCAAGACAAGTCTTTCATCATGACATGGTACAACGCCATTTTGATGGATTCGCATGGGTCTTTGTTTCGCAACAGTTTACGCAGAAGCATGTTTGGCAGAGGATCTGGCAAGAACTTCAACCACAAAATGGGGACATTTCACATATGGACGAGCATATACTCCAGGGTAAA…	2184	AT1G10920.1	MKSLGIQEIIDGASSMSLQERQREQKEIRQTFANSSESDLVGVEQSVEALAGHLVENDNIQVVSISGMGGIGKTTLARQVFHHDMVQRHFDGFAWVFVSQQFTQKHVWQRIWQELQPQNGDISHMDEHILQGKLFKLLETGRYLVVLDDVWKEEDWDRIKAVFPRKRGWKMLLTSRNEGVGIHADPKSFGFKTRILTPEESWKLCEKIVFHRRDETGTLSEVRVDEDMEAMGKEMVTCCGGLPLAVKVLGGLLATKHTVPEWKRVYDNIGPHLAGRSSLDDNLNSIYRVLSLSYENLPMCLKHCFLYLAHFPEYYEIHVKRLFNYLAAEGIITSSDDGTTIQDKGEDYLEELARRNMITIDKNYMFLRKKHCQMHDMMREVCLSKAKEENFLEIFKVST…	727	Reported annotation
NL	AT1G12210	1	+	AT1G12210.1	ATGGGCGGTTGTGTCTCGGTCTCGTTGTCATGTGATCGAGAAGTGAATCAGTTTTCACAGTGGTTATGTGTCAGTGGGAGTTATATCCAAAACCTATCTGAGAATCTGGCTTCCCTGCAGAAAGCCATGGGAGTGCTCAACGCTAAGCGAGATGACGTGCAAGGAAGGATAAATAGAGAAGAGTTTACTGGGCATCGTAGAAGGCTTGCTCAAGTTCAGGTATGGCTTACACGTATCCAAACCATCGAAAACCAATTCAATGATTTGCTTAGCACTTGTAACGCTGAGATACAAAGGTTGTGTCTCTGTGGATTTTGCTCTAAAAATGTGAAAATGAGCTATCTTTATGGGAAAAGGGTTATTGTCTTATTGAGGGAGGTTGAGGGTCTTAGTTCTCAA…	2658	AT1G12210.1	MGGCVSVSLSCDREVNQFSQWLCVSGSYIQNLSENLASLQKAMGVLNAKRDDVQGRINREEFTGHRRRLAQVQVWLTRIQTIENQFNDLLSTCNAEIQRLCLCGFCSKNVKMSYLYGKRVIVLLREVEGLSSQGVFDIVTEAAPIAEVEELPIQSTIVGQDSMLDKVWNCLMEDKVWIVGLYGMGGVGKTTLLTQINNKFSKLGGGFDVVIWVVVSKNATVHKIQKSIGEKLGLVGKNWDEKNKNQRALDIHNVLRRKKFVLLLDDIWEKVELKVIGVPYPSGENGCKVAFTTHSKEVCGRMGVDNPMEISCLDTGNAWDLLKKKVGENTLGSHPDIPQLARKVSEKCCGLPLALNVIGETMSFKRTIQEWRHATEVLTSATDFSGMEDEILPILKYSY…	885	Reported annotation
NL	AT1G12220	1	+	AT1G12220.1	ATGGGAGGTTGTTTCTCTGTTTCATTGCCATGTGATCAAGTAGTGAGTCAGTTCTCTCAGTTGTTATGTGTCAGGGGAAGTTATATTCACAATCTCTCCAAGAATCTGGCTTCTCTGCAGAAGGCCATGCGAATGCTCAAGGCTCGGCAATATGATGTGATAAGAAGGTTGGAAACAGAAGAGTTTACAGGGCGTCAACAAAGGCTTTCCCAAGTTCAGGTATGGCTTACTAGTGTCCTAATCATTCAAAACCAGTTTAATGATCTGCTTCGTAGTAATGAAGTTGAGCTTCAAAGGTTGTGTCTTTGTGGTTTCTGCTCCAAAGATTTGAAATTGAGCTATCGTTATGGGAAAAGAGTTATCATGATGTTGAAGGAAGTTGAGAGTCTCAGTTCTCAA…	2670	AT1G12220.1	MGGCFSVSLPCDQVVSQFSQLLCVRGSYIHNLSKNLASLQKAMRMLKARQYDVIRRLETEEFTGRQQRLSQVQVWLTSVLIIQNQFNDLLRSNEVELQRLCLCGFCSKDLKLSYRYGKRVIMMLKEVESLSSQGFFDVVSEATPFADVDEIPFQPTIVGQEIMLEKAWNRLMEDGSGILGLYGMGGVGKTTLLTKINNKFSKIDDRFDVVIWVVVSRSSTVRKIQRDIAEKVGLGGMEWSEKNDNQIAVDIHNVLRRRKFVLLLDDIWEKVNLKAVGVPYPSKDNGCKVAFTTRSRDVCGRMGVDDPMEVSCLQPEESWDLFQMKVGKNTLGSHPDIPGLARKVARKCRGLPLALNVIGEAMACKRTVHEWCHAIDVLTSSAIDFSGMEDEILHVLKYS…	889	Reported annotation
NL	AT1G12280	1	-	AT1G12280.1	ATGGGAGCTTGTTTAACACTCTCGTTCTCTTGTGATGAAGTTGTGAATCAAATCTCTCAAGGTTTATGCATCAACGTGGGTTATATTTGCGAGCTCTCCAAGAATGTAGTGGCTATGAAGAAAGACATGGAAGTGCTGAAGAAAAAGCGAGATGATGTGAAAAGAAGGGTAGATATAGAAGAGTTCACAAGGCGTCGTGAAAGGCTTTCTCAAGTCCAAGGATGGCTTACGAATGTCTCGACCGTCGAGAATAAATTCAATGAACTGCTTACCACTAATGACGCTGAGCTTCAAAGGTTGTGTCTCTTTGGATTTTGCTCTAAAAATGTGAAAATGAGCTATCTTTATGGGAAAAGGGTTGTCCTGATGTTGAAGGAGATTGAGAGTCTTAGTTCTCAA…	2685	AT1G12280.1	MGACLTLSFSCDEVVNQISQGLCINVGYICELSKNVVAMKKDMEVLKKKRDDVKRRVDIEEFTRRRERLSQVQGWLTNVSTVENKFNELLTTNDAELQRLCLFGFCSKNVKMSYLYGKRVVLMLKEIESLSSQGDFDTVTLATPIARIEEMPIQPTIVGQETMLERVWTRLTEDGDEIVGLYGMGGVGKTTLLTRINNKFSEKCSGFGVVIWVVVSKSPDIHRIQGDIGKRLDLGGEEWDNVNENQRALDIYNVLGKQKFVLLLDDIWEKVNLEVLGVPYPSRQNGCKVVFTTRSRDVCGRMRVDDPMEVSCLEPNEAWELFQMKVGENTLKGHPDIPELARKVAGKCCGLPLALNVIGETMACKRMVQEWRNAIDVLSSYAAEFPGMEQILPILKYSY…	894	Reported annotation
NL	AT1G12290	1	-	AT1G12290.1	ATGGGTGGTTGTGTCTCTGTCCAAGTATCATGCGATCAATTGTTGAACCATCTAGGTAGATGCTTTTGCAGAAAACTTTATTATATTCAAAATATAAAGGAGAATCTCACTTCTTTGGAGGAAGCCATGGAAGATCTCAAGGCATTGAGAGATGATCTGCTACGTAAGGTGCAGACAGCAGAAGAAGGAGGTCTACAAAGGCTTCATCAAATCAAGGTATGGCTTAAGAGAGTCAAGACTATCGAATCCCAATTCAATGATCTAGATAGTAGTAGAACTGTTGAACTTCAAAGGTTGTGTTGTTGTGGTGTTGGCTCGAGAAACTTAAGATTGAGCTATGACTATGGAAGAAGGGTCTTCTTGATGTTGAATATAGTTGAAGACTTAAAATCTAAAGGG…	2655	AT1G12290.1	MGGCVSVQVSCDQLLNHLGRCFCRKLYYIQNIKENLTSLEEAMEDLKALRDDLLRKVQTAEEGGLQRLHQIKVWLKRVKTIESQFNDLDSSRTVELQRLCCCGVGSRNLRLSYDYGRRVFLMLNIVEDLKSKGIFEEVAHPATRAVGEERPLQPTIVGQETILEKAWDHLMDDGTKIMGLYGMGGVGKTTLLTQINNRFCDTDDGVEIVIWVVVSGDLQIHKIQKEIGEKIGFIGVEWNQKSENQKAVDILNFLSKKRFVLLLDDIWKRVELTEIGIPNPTSENGCKIAFTTRCQSVCASMGVHDPMEVRCLGADDAWDLFKKKVGDITLSSHPDIPEIARKVAQACCGLPLALNVIGETMACKKTTQEWDRAVDVSTTYAANFGAVKERILPILKYSY…	884	Reported annotation
NL	AT1G15890	1	+	AT1G15890.1	ATGGGAAACTGTGTAGCACTAGAAATATCTTGTGATCAAACGTTGAATCATGCTTGTGGCTGCTTATTTGGTGATCGGAATTACATTCTCAAGATGGAGGCTAATCTCGAGGCTCTGCAGAATACTATGCAAGAGCTCGAGGAGAGAAGAGATGATCTGTTAAGAAGAGTTGTCATAGAAGAAGACAAAGGTTTGCAACGGCTTGCTCAAGTTCAAGGTTGGCTTTCAAGGGTTAAAGATGTTTGTTCTCAAGTCAATGATCTGCTGAAAGCTAAATCAATTCAAACTGAAAGGTTATGTCTCTGTGGATATTGTTCTAAGAATTTCATATCTGGCCGCAATTACGGAATAAATGTACTGAAAAAGTTGAAACACGTGGAAGGACTTCTAGCTAAAGGA…	2556	AT1G15890.1	MGNCVALEISCDQTLNHACGCLFGDRNYILKMEANLEALQNTMQELEERRDDLLRRVVIEEDKGLQRLAQVQGWLSRVKDVCSQVNDLLKAKSIQTERLCLCGYCSKNFISGRNYGINVLKKLKHVEGLLAKGVFEVVAEKIPAPKVEKKHIQTTVGLDAMVGRAWNSLMKDERRTLGLYGMGGVGKTTLLASINNKFLEGMNGFDLVIWVVVSKDLQNEGIQEQILGRLGLHRGWKQVTEKEKASYICNILNVKKFVLLLDDLWSEVDLEKIGVPPLTRENGSKIVFTTRSKDVCRDMEVDGEMKVDCLPPDEAWELFQKKVGPIPLQSHEDIPTLARKVAEKCCGLPLALSVIGKAMASRETVQEWQHVIHVLNSSSHEFPSMEEKILPVLKFSYDD…	851	Reported annotation
NL	AT1G51480	1	-	AT1G51480.1	ATGGCGGATTGGCTTCTACTAATACCCTGGAACAAGATCTTCACTGCTGCATGTGGCTGCTTTTTTAGCGATAGAAACTACATTCACAAGATGGAGGCAAATCTCGATGATCTGCACACAACTATGGAAGAACTTAAGAATGGACGAGATGATTTGTTAAGAAGAGTTTCCATAGAAGAAGATAAAGGTTTGCAACAGCTTGCTCAAGTCAAAGGATGGATTTCAAGGGTAGAAATTGTTGAATCTAGATTCAAGGATCTGCTTGAGGATAAATCAACTGAAACTGGAAGATTGTGTTTGTTTGGATTTTGTTCTGAGAATTGCATATCAAGCTACAATTATGGTGAAAAGGTAATGAAGAATCTGGAAGAAGTTAAAGAACTTCTATCTAAAAAACAT…	2565	AT1G51480.1	MADWLLLIPWNKIFTAACGCFFSDRNYIHKMEANLDDLHTTMEELKNGRDDLLRRVSIEEDKGLQQLAQVKGWISRVEIVESRFKDLLEDKSTETGRLCLFGFCSENCISSYNYGEKVMKNLEEVKELLSKKHFEVVAHKIPVPKVEEKNIHTTVGLYAMVEMAWKSLMNDEIRTLCLHGMGGVGKTTLLACINNKFVELESEFDVVIWVVVSKDFQLEGIQDQILGRLRLDKEWERETENKKASLINNNLKRKKFVLLLDDLWSEVDLNKIGVPPPTRENGAKIVFTKRSKEVSKYMKADMQIKVSCLSPDEAWELFRITVDDVILSSHEDIPALARIVAAKCHGLPLALIVIGEAMACKETIQEWHHAINVLNSPAGHKFPGMEERILLVLKFSYDS…	854	Reported annotation
NL	AT1G57650	1	+	AT1G57650.1	ATGGTCCCGTGGTCCGCGACGGTTAGTGGTGCTGTTAATATTTCTAACACATCAAACTATACTCTTAGTGATTATATATTAACAAGACGTATGTATAAATTGATCTTCTTCTTTGTTAGGGTTGATGAAACAGACATGATTGAAAACATCGCCGCTTATATTTCCAGCCGTTTCCAGAATAGCGCAGTCATCGAGGATATCAAAGGAAGCTATCCAAAACCTCGTTTTGATGAGGATCTTCAAATCTTCTGCAAGTATGCTTTTAACCAAAAGACCCCTGAAGATGGTTTCGATGAACTAGCTCGTGAAATTACATACCATGTCGGTGAACTTCCGTTAGGACTAAAGGTTATTGGATCCCACTTTCGTGGATTGTCCAAGGAGCAGTGGCCAATGGAA…	2130	AT1G57650.1	MVPWSATVSGAVNISNTSNYTLSDYILTRRMYKLIFFFVRVDETDMIENIAAYISSRFQNSAVIEDIKGSYPKPRFDEDLQIFCKYAFNQKTPEDGFDELAREITYHVGELPLGLKVIGSHFRGLSKEQWPMEVSRLRTYRNGDIERILKFSYDALCDEDKDLFLHIACFFNMEKITKVKELFGHRFKDLRQSLHILEMKSLISIEHTDLEDSEYYESINMRNLLVQLGQEIVRKESVLEPGQRRFLIDYKDICAVVSGHTTITGSVVGIDSKNWLSITEKSFKGMSNLQFLRVKNDLYHPNIISSPGPLTFISPKLRLLDWSCFPMTSLRFINNLEFLVELRMCYSKLEKLWDGIQLVRNLKHMDLTDSRNLKELPNLSMATNLKNLNLERCSSLVEL…	709	Reported annotation
NL	AT1G59620	1	+	AT1G59620.2	ATGACGAGTATATGCAGTCTTTACAAGAAAGACAAAAGGAATATGCGGCAAACATTTTCTAATAACAATGAAAGTGTTCTTGTGGGGTTGGAGGAAAATGTTAAGAAATTGGTTGGCCATTTGGTGGAGGTTGAAGATAGCAGTCAAGTAGTTTCTATAACCGGGATGGGCGGTATTGGTAAAACCACCCTTGCAAGACAAGTTTTCAATCATGAGACAGTAAAAAGTCATTTTGCTCAACTCGCGTGGGTATGTGTTTCACAACAGTTTACAAGGAAGTATGTGTGGCAAACAATCTTGCGGAAAGTTGGGCCAGAATATATAAAGTTAGAGATGACGGAAGACGAACTTCAAGAAAAACTCTTTCGCCTATTGGGTACACGAAAGGCTTTGATTGTC…	2223	AT1G59620.2	MTSICSLYKKDKRNMRQTFSNNNESVLVGLEENVKKLVGHLVEVEDSSQVVSITGMGGIGKTTLARQVFNHETVKSHFAQLAWVCVSQQFTRKYVWQTILRKVGPEYIKLEMTEDELQEKLFRLLGTRKALIVLDDIWREEDWDMIEPIFPLGKGWKVLLTSRNEGVALRANPNGFIFKPDCLTPEESWTIFRRIVFPGENTTEYKVDEKMEELGKQMIKHCGGLPLALKVLGGLLVVHFTLDEWKRIYGNIKSHIVGGTSFNDKNMSSVYHILHLSFEELPIYLKHCFLYLAQFPEDFTIDLEKLSYYWAAEGMPRPRYYDGATIRKVGDGYIEELVKRNMVISERDARTRRFETCHLHDIVREVCLLKAEEENLIETENSKSPSKPRRLVVKGGDKT…	740	Reported annotation
NL	AT1G61180	1	+	AT1G61180.1	ATGGGGAGTTGTTTTTCTCTTCAAGTTAGTGATCAAACACTGAATCGTATCTTTAATTGCTTAATTGGTAAAAGTTATATTCGAACCCTCGAGAAGAATCTCAGAGCTCTGCAGAGGGAAATGGAAGATCTCAGAGCAATTCAACATGAGGTACAAAACAAGGTAGCTAGAGACGAGGCACGCCATCAACGAAGGCTTGAAGCTGTCCAGGTATGGCTTGACCGTGTCAATAGCGTTGATATAGAGTGCAAAGATCTGCTAAGTGTTACTCCTGTTGAGCTTCAAAAGTTGTGTCTATGCGGTTTGTGTTCAAAATATGTATGTTCAAGCTACAAATATGGGAAAAAGGTATTCTTGTTACTGGAAGAGGTTAAGAAACTAAACTCGGAGGGAAATTTT…	2670	AT1G61180.1	MGSCFSLQVSDQTLNRIFNCLIGKSYIRTLEKNLRALQREMEDLRAIQHEVQNKVARDEARHQRRLEAVQVWLDRVNSVDIECKDLLSVTPVELQKLCLCGLCSKYVCSSYKYGKKVFLLLEEVKKLNSEGNFDEVSQPPPRSEVEERPTQPTIGQEDMLEKAWNRLMEDGVGIMGLHGMGGVGKTTLFKKIHNKFAEIGGTFDIVIWIVVSKGVMISKLQEDIAEKLHLCDDLWKNKNESDKATDIHRVLKGKRFVLMLDDIWEKVDLEAIGIPYPSEVNKCKVAFTTRSREVCGEMGDHKPMQVNCLEPEDAWELFKNKVGDNTLSSDPVIVELAREVAQKCRGLPLALNVIGETMSSKTMVQEWEHAIHVFNTSAAEFSDMQNKILPILKYSYDSL…	889	Reported annotation
NL	AT1G61190	1	+	AT1G61190.1	ATGGGAAATTTTGTGTGTATAGAAATTTCTGGTGATCAAATGCTGGATCGTATCATTAGATGCTTATGTGGTAAAGGTTATATTCGAAACCTCGAGAAGAATCTCAGAGCTCTGCAGAGGGAAATGGAAGATCTAAGAGCAACTCAACATGAGGTACAGAACAAGGTAGCGAGAGAGGAGTCACGCCATCAACAAAGGCTTGAAGCTGTCCAGGTATGGCTTGACCGTGTCAATAGCATTGATATAGAGTGCAAAGATCTGCTAAGTGTTAGTCCCGTTGAGCTTCAAAAGTTGTGTCTCTGCGGTTTATGTTCAAAATATGTATGTTCAAGCTACAAATATGGGAAAAGGGTGTTTTTGTTATTGGAAGAGGTTACGAAACTAAAATCGGAGGGAAAT…	2904	AT1G61190.1	MGNFVCIEISGDQMLDRIIRCLCGKGYIRNLEKNLRALQREMEDLRATQHEVQNKVAREESRHQQRLEAVQVWLDRVNSIDIECKDLLSVSPVELQKLCLCGLCSKYVCSSYKYGKRVFLLLEEVTKLKSEGNFDEVSQPPPRSEVEERPTQPTIGQEEMLKKAWNRLMEDGVGIMGLHGMGGVGKTTLFKKIHNKFAETGGTFDIVIWIVVSQGAKLSKLQEDIAEKLHLCDDLWKNKNESDKATDIHRVLKGKRFVLMLDDIWEKVDLEAIGIPYPSEVNKCKVAFTTRDQKVCGQMGDHKPMQVKCLEPEDAWELFKNKVGDNTLRSDPVIVGLAREVAQKCRGLPLALSCIGETMASKTMVQEWEHAIDVLTRSAAEFSDMQNKILPILKYSYDS…	967	Reported annotation
NL	AT1G61300	1	-	AT1G61300.1	ATGGGGTGTTGTTTTTCTGTCCAGTTTTCTTTTGATGATCAAACCCTGGTACGTATCTTTAATTTCTTATGTGGGAACATCAACAGAAACTCTTTTGGAGTGGAGGAGAGGCCTACTCAGCCTACTATTGGTCAAGAAGAAATGCTCGAAAAGGCATGGAATCGCCTTATGGAAGATAGAGTCGGAATCATGGGTCTTCACGGTATGGGTGGTGTTGGAAAAACCACCCTTTTCAAGAAAATCCACAATAAGTTCGCTAAAATGTCTAGTAGGTTTGACATTGTGATCTGGATCGTGGTGTCTAAAGGCGCAAAGCTTTCAAAGCTTCAAGAAGATATTGCAGAGAAACTACACCTTTGTGACGACCTGTGGAAGAACAAGAATGAAAGTGATAAGGCC…	2289	AT1G61300.1	MGCCFSVQFSFDDQTLVRIFNFLCGNINRNSFGVEERPTQPTIGQEEMLEKAWNRLMEDRVGIMGLHGMGGVGKTTLFKKIHNKFAKMSSRFDIVIWIVVSKGAKLSKLQEDIAEKLHLCDDLWKNKNESDKATDIHRVLKGKRFVLMLDDIWEKVDLEAIGVPYPSEVNKCKVAFTTRDQKVCGEMGDHKPMQVKCLEPEDAWELFKNKVGDNTLRSDPVIVELAREVAQKCRGLPLALSVIGETMASKTMVQEWEHAIDVLTRSAAEFSNMGNKILPILKYSYDSLGDEHIKSCFLYCALFPEDDEIYNEKLIDYWICEGFIGEDQVIKRARNKGYEMLGTLTLANLLTKVGTEHVVMHDVVREMALWIASDFGKQKENFVVRARVGLHERPEAKDW…	762	Reported annotation
NL	AT1G61310	1	-	AT1G61310.1	ATGGGGAGTTGTTTTTCTTTTCAAATTGCTGTTGGTGATCAAACGATGAATCGTATCTTTGATTGCTTAATTGGTAAAAGTTATATTCGAACCCTCGAGCAGAATCTCAGAGCTCTGCAGAGGGAAATGGAAGATCTGAGAGCAACTCAACATGAGGTACAGAACAAGGTAGCGAGAGAGGAGTCACGCCATCAACAAAGGCTTGAAGCTGTCCAGGTATGGCTTGACCGTGTCAATAGCATTGATATAGAGTGCAAAGATCTGCTAAGTGTTAGTCCCGTTGAGCTTCAAAAGTTGTGTCTCTGCGGTTTGTGTACAAAATATGTATGTTCAAGCTACAAATATGGGAAAAAGGTATTCTTGTTACTGGAAGAGGTTAAGATACTAAAATCGGAGGGA…	2778	AT1G61310.1	MGSCFSFQIAVGDQTMNRIFDCLIGKSYIRTLEQNLRALQREMEDLRATQHEVQNKVAREESRHQQRLEAVQVWLDRVNSIDIECKDLLSVSPVELQKLCLCGLCTKYVCSSYKYGKKVFLLLEEVKILKSEGNFDEVSQPPPRSEVEERPTQPTIGQEEMLEKAWNRLMEDGVGIMGLHGMGGVGKTTLFKKIHNKFAEIGGTFDIVIWIVVSQGAKLSKLQEDIAEKLHLCDDLWKNKNESDKATDIHRVLKGKRFVLMLDDIWEKVDLEAIGIPYPSEVNKCKVAFTTRSREVCGEMGDHKPMQVNCLEPEDAWELFKNKVGDNTLSSDPVIVGLAREVAQKCRGLPLALNVIGETMASKTMVQEWEYAIDVLTRSAAEFSGMENKILPILKYSYD…	925	Reported annotation
NL	AT1G62630	1	+	AT1G62630.1	ATGGGTATTTCTTTCTCGATACCCTTTGATCCGTGTGTAAATAAAGTCTCTCAATGGCTAGACATGAAAGGAAGTTATACTCACAATCTCGAGAAGAATCTTGTGGCTCTCGAGACAACCATGGAAGAGCTCAAGGCCAAGCGGGATGATTTATTAAGAAGGCTCAAAAGAGAGGAGGATAGAGGTCTACAAAGGCTTTCCGAATTCCAGGTATGGCTTAATAGAGTTGCAACTGTCGAAGACATAATTATTACTCTTCTTAGAGATAGAGATGTTGAAATTCAAAGGCTGTGTCTTTGCCGGTTTTGCTCTAAGAATTTAACGACGAGCTATCGTTATGGGAAAAGTGTTTTCTTGAGGTTGAGGGAGGTTGAGAAACTCAAAGGTGAAGTTTTTGGA…	2682	AT1G62630.1	MGISFSIPFDPCVNKVSQWLDMKGSYTHNLEKNLVALETTMEELKAKRDDLLRRLKREEDRGLQRLSEFQVWLNRVATVEDIIITLLRDRDVEIQRLCLCRFCSKNLTTSYRYGKSVFLRLREVEKLKGEVFGVITEQASTSAFEERPLQPTIVGQKKMLDKAWKHLMEDGTGIMGMYGMGGVGKTTLLTQLFNMFNKDKCGFDIGIWVVVSQEVNVEKIQDEIAQKLGLGGHEWTQRDISQKGVHLFNFLKNKKFVLFLDDLWDKVELANIGVPDPRTQKGCKLAFTSRSLNVCTSMGDEEPMEVQCLEENVAFDLFQKKVGQKTLGSDPGIPQLARIVAKKCCGLPLALNVIGETMSCKRTIQEWRNAIHVLNSYAAEFIGMEDKILPLLKYSYDNL…	893	Reported annotation
NL	AT1G63350	1	-	AT1G63350.1	ATGGGTATCTCTTTCTCGATACCCTTTGATCCGTGTGTAAATAAAGTCTCTCAATGGCTAGACATGAAAGTAAGTTATACTCACAACCTCGAGAAGAATCTTGTGGCTCTCGAGACAACCATGGAAGAGCTCAAGGCCAAGCGGGATGATTTATTAAGAAAGCTCAAAAGAGAGGAGGATAGAGGTCTACAAACGCTTGGCGAAATCAAGGTATGGCTTAATAGAGTTGAGACTATCGAAAGCAGAGTCAATGATCTTCTTAATGCTAGAAATGCTGAACTTCAAAGGCTGTGCCTTTGTGGGTTTTGCTCTAAGAGTTTAACGACGAGCTATCGTTATGGGAAAAGTGTTTTCTTGAAATTGAGGGAGGTTGAGAAACTCGAAAGGAGAGTTTTTGAA…	2697	AT1G63350.1	MGISFSIPFDPCVNKVSQWLDMKVSYTHNLEKNLVALETTMEELKAKRDDLLRKLKREEDRGLQTLGEIKVWLNRVETIESRVNDLLNARNAELQRLCLCGFCSKSLTTSYRYGKSVFLKLREVEKLERRVFEVISDQASTSEVEEQQLQPTIVGQETMLDNAWNHLMEDGVGIMGLYGMGGVGKTTLLTQINNKFSKYMCGFDSVIWVVVSKEVNVENILDEIAQKVHISGEKWDTKYKYQKGVYLYNFLRKMRFVLFLDDIWEKVNLVEIGVPFPTIKNKCKVVFTTRSLDVCTSMGVEKPMEVQCLADNDAYDLFQKKVGQITLGSDPEIRELSRVVAKKCCGLPLALNVVSETMSCKRTVQEWRHAIYVLNSYAAKFSGMDDKILPLLKYSYDSL…	898	Reported annotation
NL	AT1G63360	1	-	AT1G63360.1	ATGGGTATTTCTTTCTCGATACCCTTTGATCCGTGTGTAAATAAAGTCTCTCAATGGCTAGACATGAAAGTAAGTTATACTCACAATCTCGAGAAGAATCTCGCAGCTTTGGAGAAAACCATGAAAGAGCTCAAGGCTAAGCGGGATGATTTGGAAAGAAGGCTCAAAAGAGAGGAGGCTAGAGGTCTACAAAGGCTTTCCGAATTCCAGGTATGGCTTGATAGTGTTGCGACTGTCGAAGACATAATCATTACTCTTCTTAGAGATAGAAATGTTGAAATTCAAAGGCTGTGTCTTTGCCGGTTTTGCTCTAAGAGTTTAACGAGGAGCTATCGTTATGGGAAAAGTGTTTTCTTGAGGTTGAGGGAGGTTGAGAAACTCAAAGGTGAAGTTTTTGGA…	2655	AT1G63360.1	MGISFSIPFDPCVNKVSQWLDMKVSYTHNLEKNLAALEKTMKELKAKRDDLERRLKREEARGLQRLSEFQVWLDSVATVEDIIITLLRDRNVEIQRLCLCRFCSKSLTRSYRYGKSVFLRLREVEKLKGEVFGVITEQASTSAFEERPLQPTIVGQDTMLDKAGKHLMEDGVGIMGMYGMGGVGKTTLLTQLYNMFNKDKCGFDIGIWVVVSQEFHVEKVQDEIAQKLGLGGDEWTQKDKSQKGICLYNILREKSFVLFLDDIWEKVDLAEIGVPDPRTKKGRKLAFTTRSQEVCARMGVEHPMEVQCLEENVAFDLFQKKVGQTTLGSDPGIPQLARIVAKKCCGLPLALNVIGETMSCKRTIQEWRHAIHVLNSYAAEFIGMEDKVLPLLKYSYDNL…	884	Reported annotation
NL	AT2G17050	2	-	AT2G17050.1	ATGGATTATGGTGCTTGTGAACTAGTGGAAGACATTGCTAGGGATATGTATGAAAAGATTTTCCCTACCAAACGAATTGGGATCTACAGGAAGATGCTGAAGTTAGAAAAAATTGTTTACAAGCAACTATGGGGTATCCGCAGCATAGGCATATGGGGTATGCCAGGCATAGGAAAAACAACACTTGCCGAAGCAGCATTTGACCAATTTTCTGGTGATTATGAAGCTTCTTGCATCATCAAAGACTTCGACAAAGAATTTCTTGCGAAAGGACTTTATCATTTGTGGAATGAATACTTAGGGGAAAATATAAACAATTCTTTTATCAAGTCCGGACAAAAAAGACTTCTTATCGTCCTTGACAATGTTCTTAAACCTCTGGATGCAGACGCTTTTCTT…	4068	AT2G17050.1	MDYGACELVEDIARDMYEKIFPTKRIGIYRKMLKLEKIVYKQLWGIRSIGIWGMPGIGKTTLAEAAFDQFSGDYEASCIIKDFDKEFLAKGLYHLWNEYLGENINNSFIKSGQKRLLIVLDNVLKPLDADAFLNGFDWFGPGSLIIITSRDKQVLVQCGVNQIYEVEGLNKDEAKQLLHGCAFGIDWRKQSGLETLAPYYISVKYFSGNPLALSLYEEMLSHMKSDKMEVKLLKLNHPPPQIMEVFKSNYNALNENEKSMFLDIACFFRGEKADYVMQLFEGCGFFPHVGIYVLVDKCLVTIVKRKMEMHNLIQIVGKAISNEGTVELDRHVRLWDTSIIQPLLEDEETKLKGESKGTTEDIEVIFLDMSNLKFFVKPDAFKSMHNLRFLKIYSSNPGK…	1355	Reported annotation
NL	AT3G25510	3	-	AT3G25510.1	ATGGGAGCTCATATGGAAAATATGCGAGCATTGTTACGCCTAGATTTAGATGACGTGAGGATGATTGGGATATGGGGTCCGCCTGGGATTGGTAAGACCACTATCGCTAGGTTTCTGTTAAGCCAAGTCTCCAAGAGTTTCCAACTGAGCACAATCATGGTGAATATCAAAGAATGTTATCCAAGTCCTTGTCTTGATGAATATAGTGTACAGTTGCAACTTCAAAACAAAATGTTGTCTAAGATGATCAACCAGAAAGACATCATGATTCCTCATTTAGGAGTAGCACAAGAACGGTTGAAAGACAAGAAGGTGTTTCTAGTACTTGATGATGTGGATCAGTTAGGACAACTAGATGCATTGGCGAAAGAAACTAGATGGTTTGGTCCTGGAAGTCGG…	3246	AT3G25510.1	MGAHMENMRALLRLDLDDVRMIGIWGPPGIGKTTIARFLLSQVSKSFQLSTIMVNIKECYPSPCLDEYSVQLQLQNKMLSKMINQKDIMIPHLGVAQERLKDKKVFLVLDDVDQLGQLDALAKETRWFGPGSRIIITTENLRLLMAHRINHIYKVEFSSTDEAFQIFCMHAFGQKHPYNGFYELSREVTELAGGLPLGLKVMGSSLRGMSKQEWKRTLPRLRTCLDGKIESILMFSYEALSHEDKDLFLCIACFFNYQKIKKVEKHLADRFLDVRQGLYVLAEKSLIHIGTGATEMHTLLVQLGREIAHTQSTNDPRKSLFLVDEREICEALSDETMDSSRRIIGMDFDLSKNGEEVTNISEKGLQRMSNLQFIRFDGRSCARHSSNLTVVRSSDNNCA…	1081	Reported annotation
NL	AT4G09360	4	+	AT4G09360.1	ATGGACGTTGACATGGAACGACTGAATCCTCTATTGAGCATCGAATCTGAGAATGAGGTTCGTATGATCGGAATCTGGGGAATGGGAGGCATAGGCAAAACCACCATTGCCAAGTGTCTCTATGAAGAATATTCGCGCCGATTTGTTCACTATTGTTTCATAGAAAACGTTAGGATTTTTGCAAAGAATGGCCTCCCATATTTGCAGGAAAAGCTTCTATCTGAAATCCGAGGCAAAAAGCAAGAGACCTTATGGAGCGTGGAGAAGGGATGCAGACTTATCAAGTCGAAGCTCAAGGAAAAAAATTTCCTTGTCCTTGACGATGTGGACAATGTGGACCAGCTGCATGCCCTAGCAAAAGAGACGAGCTGGTTTGGACCAGGGAGCCGAATCATCATA…	2562	AT4G09360.1	MDVDMERLNPLLSIESENEVRMIGIWGMGGIGKTTIAKCLYEEYSRRFVHYCFIENVRIFAKNGLPYLQEKLLSEIRGKKQETLWSVEKGCRLIKSKLKEKNFLVLDDVDNVDQLHALAKETSWFGPGSRIIITTRDFGLLYSFGVRLLYRVSFLDDNDAIKVFKHVAFDGGQPPFDVYHQFSVRASRLAQGLPSALEAFGALGILETVPQKRIKDILKTSYDGLDEEEQAAFLHVACLFNGDSVHRVNALIDDGDMRIKALEVKSLIDISLDGCITLHVLIEQAAREIDTAMVEGVALHMCEMIHVLPIDGNILNTINNLKFFKAFTHIEVMNSKLQFLPGTANNSGGLGQLRRLDVTGSKNLREIPDLSRTMLLEELIMKGCTRLEKTLDIRKGCPS…	853	Reported annotation
NL	AT4G10780	4	-	AT4G10780.1	ATGGGTAGTTGTATCTCTCTCCAAATATCATGTGATCAAGTGCTCACTCGTGCATATAGTTGTTTTTTTAGCCTAGGCAATTATATTCACAAACTCAAGGATAATATAGTGGCTCTTGAGAAAGCCATTGAAGATCTCACAGCCACACGAGATGATGTGTTGAGAAGGGTGCAAATGGAAGAAGGAAAAGGTCTAGAGAGGCTCCAACAAGTCCAGGTATGGCTCAAGAGAGTCGAGATTATTCGAAACCAATTCTATGACTTGTTAAGTGCTCGTAATATTGAAATTCAAAGATTGTGTTTTTATAGTAATTGTTCAACGAATTTAAGCTCGAGTTATACGTACGGTCAACGTGTGTTTTTGATGATAAAGGAAGTTGAAAATCTCAATTCTAATGGA…	2679	AT4G10780.1	MGSCISLQISCDQVLTRAYSCFFSLGNYIHKLKDNIVALEKAIEDLTATRDDVLRRVQMEEGKGLERLQQVQVWLKRVEIIRNQFYDLLSARNIEIQRLCFYSNCSTNLSSSYTYGQRVFLMIKEVENLNSNGFFEIVAAPAPKLEMRPIQPTIMGRETIFQRAWNRLMDDGVGTMGLYGMGGVGKTTLLTQIHNTLHDTKNGVDIVIWVVVSSDLQIHKIQEDIGEKLGFIGKEWNKKQESQKAVDILNCLSKKRFVLLLDDIWKKVDLTKIGIPSQTRENKCKVVFTTRSLDVCARMGVHDPMEVQCLSTNDAWELFQEKVGQISLGSHPDILELAKKVAGKCRGLPLALNVIGETMAGKRAVQEWHHAVDVLTSYAAEFSGMDDHILLILKYSYDN…	892	Reported annotation
NL	AT4G19050	4	-	AT4G19050.1	ATGGAGAAGCAAGATCAAACAAGCAGAGAAGAGATTCTGAAGAAGATAATGGATTCATTGGGACAAGACGGTGTACCTTCAAAAACCGTCCTCGTTGGTGAAGCTGGTATAGGGAAGACATGGCTTGCAAAAGAAGTCAGCCAACGTGTTACTCAAGAAAAGTACAATGTCCTCTGGTTACACCTGAACAAAAAGATTGAAGACGAGAAGTCGCTTTACGAGATTCTAGCTGCTCAGTTGTCGATAATTTACGAGTTTGAAGAAGGCGAAGAACCTGATGAGCTTGATTATCCATTGGAGAGCTTGAAAGAGAAGATTAAAGAAGAGATGATCAAACACAAGAAGGATAATCTTCTGTTGATTTTGGATGATGAAGGAAGTATGACAACTGAAGAAGAT…	3606	AT4G19050.1	MEKQDQTSREEILKKIMDSLGQDGVPSKTVLVGEAGIGKTWLAKEVSQRVTQEKYNVLWLHLNKKIEDEKSLYEILAAQLSIIYEFEEGEEPDELDYPLESLKEKIKEEMIKHKKDNLLLILDDEGSMTTEEDVMQELNLQDFLKEYSAVKILVTRRDEREEKESTTIKVGPLTEKESLDLLHDAEDLLTSFTSEDWPVLLKRLCDNKEIKEPTLMSCILSKSKGLPAAIVVLIKSLNSIKSMSAKQRKIFKELILSSKSLDEAAASKNAIDRSRYNPVLQLSYELLKPDETVKRPVIACFWHILDFYKYSGCAYYRDLIVHWMLEGYFDPVKSVDKAYQEGHSILMDFMNRGILKIQEDNMVVPEFSMSNLLDLQDCGFFGRSSLGFDRVYGGDKRKG…	1201	Reported annotation
NL	AT4G26090	4	+	AT4G26090.1	ATGGATTTCATCTCATCTCTTATCGTTGGCTGTGCTCAGGTGTTGTGTGAATCTATGAATATGGCGGAGAGAAGAGGACATAAGACTGATCTTAGACAAGCCATCACTGATCTTGAAACAGCCATCGGTGACTTGAAGGCCATACGTGATGACCTGACTTTACGGATCCAACAAGACGGTCTAGAGGGACGAAGCTGCTCAAATCGTGCCAGAGAGTGGCTTAGTGCGGTGCAAGTAACGGAGACTAAAACAGCCCTACTTTTAGTGAGGTTTAGGCGTCGGGAACAGAGGACGCGAATGAGGAGGAGATACCTCAGTTGTTTCGGTTGTGCCGACTACAAACTGTGCAAGAAGGTTTCTGCCATATTGAAGAGCATTGGTGAGCTGAGAGAACGCTCT…	2730	AT4G26090.1	MDFISSLIVGCAQVLCESMNMAERRGHKTDLRQAITDLETAIGDLKAIRDDLTLRIQQDGLEGRSCSNRAREWLSAVQVTETKTALLLVRFRRREQRTRMRRRYLSCFGCADYKLCKKVSAILKSIGELRERSEAIKTDGGSIQVTCREIPIKSVVGNTTMMEQVLEFLSEEEERGIIGVYGPGGVGKTTLMQSINNELITKGHQYDVLIWVQMSREFGECTIQQAVGARLGLSWDEKETGENRALKIYRALRQKRFLLLLDDVWEEIDLEKTGVPRPDRENKCKVMFTTRSIALCNNMGAEYKLRVEFLEKKHAWELFCSKVWRKDLLESSSIRRLAEIIVSKCGGLPLALITLGGAMAHRETEEEWIHASEVLTRFPAEMKGMNYVFALLKFSYDNL…	909	Reported annotation
NL	AT4G27190	4	-	AT4G27190.1	ATGGAGTGTTGCGCCCCTGTCATTGGTGAGATTTTGCGTTTGATGTATGAGTCAACGTTCTCAAGAGTCGCTAATGCCATAAAGTTCAAATCAAACGTCAAAGCTCTTAATGAATCACTCGAGAGATTGACAGAGCTTAAGGGTAACATGAGTGAAGATCATGAAACTTTGCTGACCAAAGATAAACCCTTGAGACTCAAGCTAATGCGTTGGCAAAGAGAGGCGGAAGAAGTTATATCTAAAGCAAGGTTAAAACTTGAGGAACGAGTTTCATGCGGTATGTCCTTGAGACCCAGGATGAGTAGGAAACTTGTCAAGATTCTCGATGAAGTGAAAATGCTTGAGAAGGATGGAATAGAGTTTGTCGACATGCTTTCCGTGGAGTCTACACCGGAAAGA…	2958	AT4G27190.1	MECCAPVIGEILRLMYESTFSRVANAIKFKSNVKALNESLERLTELKGNMSEDHETLLTKDKPLRLKLMRWQREAEEVISKARLKLEERVSCGMSLRPRMSRKLVKILDEVKMLEKDGIEFVDMLSVESTPERVEHVPGVSVVHQTMASNMLAKIRDGLTSEKAQKIGVWGMGGVGKTTLVRTLNNKLREEGATQPFGLVIFVIVSKEFDPREVQKQIAERLDIDTQMEESEEKLARRIYVGLMKERKFLLILDDVWKPIDLDLLGIPRTEENKGSKVILTSRFLEVCRSMKTDLDVRVDCLLEEDAWELFCKNAGDVVRSDHVRKIAKAVSQECGGLPLAIITVGTAMRGKKNVKLWNHVLSKLSKSVPWIKSIEEKIFQPLKLSYDFLEDKAKFCFL…	985	Reported annotation
NL	AT4G27220	4	-	AT4G27220.1	ATGTTCAGATCGAACGCAAGAGCGTTGAATAGAGCATTGGAGAGACTAAAGAATGTGCAGACCAAGGTGAATGAAGCTCTTAAGAGATCAGGGATCCAAGAGAAATCTTTGGAGCGAAAGCTGAGGATATGGCTAAGAAAGGTCGAAGAGAATGTGCCTCTTGGTGAGCTGATTTTGGAGAAACGCTCTTCATGTGCTATATGGCTGAGCGACAAAGATGTGGAAATTCTTGAGAAAGTCAAAAGGCTGGAGGAGCAAGGCCAAGATCTCATAAAAAAGATTTCAGTCAACAAGTCATCTAGAGAAATAGTTGAACGGGTCTTGGGGCCTTCATTTCATCCTCAAAAAACAGCACTGGAGATGTTGGATAAGCTAAAGGATTGTTTGAAGAAGAAGAAT…	2760	AT4G27220.1	MFRSNARALNRALERLKNVQTKVNEALKRSGIQEKSLERKLRIWLRKVEENVPLGELILEKRSSCAIWLSDKDVEILEKVKRLEEQGQDLIKKISVNKSSREIVERVLGPSFHPQKTALEMLDKLKDCLKKKNVQKIGVWGMGGVGKTTLVRTLNNDLLKYAATQQFALVIWVTVSKDFDLKRVQMDIAKRLGKRFTREQMNQLGLTICERLIDLKNFLLILDDVWHPIDLDQLGIPLALERSKDSKVVLTSRRLEVCQQMMTNENIKVACLQEKEAWELFCHNVGEVANSDNVKPIAKDVSHECCGLPLAIITIGRTLRGKPQVEVWKHTLNLLKRSAPSIDTEEKIFGTLKLSYDFLQDNMKSCFLFCALFPEDYSIKVSELIMYWVAEGLLDGQHH…	919	Reported annotation
NL	AT5G05400	5	-	AT5G05400.1	ATGGGAGCCTGCTTCTCTGTGGCAATATCCTGTGACCAGGCTGTTAATAACCTTACAAGCTGCCTTAGCAGGAACCAAAATCGCTTCCGCAACCTCGTAGATCATGTAGCGGCTCTAAAGAAAACTGTACGACAGTTGGAGGCAAGACGAGATGATTTGTTGAAAAGGATTAAGGTACAAGAAGATAGAGGTCTAAACCTATTGGATGAAGTCCAACAATGGCTTTCTGAGGTCGAAAGTAGGGTATGTGAAGCCCATGATATCCTCTCGCAAAGCGATGAAGAAATAGATAATTTATGTTGTGGCCAATATTGTTCTAAGAGATGTAAATATAGCTACGACTATAGTAAAAGTGTAATCAACAAGTTGCAAGATGTTGAGAATCTTCTATCTAAAGGC…	2625	AT5G05400.1	MGACFSVAISCDQAVNNLTSCLSRNQNRFRNLVDHVAALKKTVRQLEARRDDLLKRIKVQEDRGLNLLDEVQQWLSEVESRVCEAHDILSQSDEEIDNLCCGQYCSKRCKYSYDYSKSVINKLQDVENLLSKGVFDEVAQKGPIPKVEERLFHQEIVGQEAIVESTWNSMMEVGVGLLGIYGMGGVGKTTLLSQINNKFRTVSNDFDIAIWVVVSKNPTVKRIQEDIGKRLDLYNEGWEQKTENEIASTIKRSLENKKYMLLLDDMWTKVDLANIGIPVPKRNGSKIAFTSRSNEVCGKMGVDKEIEVTCLMWDDAWDLFTRNMKETLESHPKIPEVAKSIARKCNGLPLALNVIGETMARKKSIEEWHDAVGVFSGIEADILSILKFSYDDLKCEKTK…	874	Reported annotation
NL	AT5G38350	5	+	AT5G38350.1	ATGACCGAAAAGATCGCTACAGATGTTTCTAACATGCTGAATAATTACTCACCGTCAAGAGATTTTGATGGTTTGATTGGGATGGATGCTCATATGAAAGAAATGGAATCGTTGTTATGCCTAGACTCTGATGAAGTAAGGATGATTGGGATTTGGGGTCCGTCTGGGATTGGGAAGACCACCATTGCCAGAGTCTTATATAGCCAATTTTCTGAAAATTTTGAATTGAGTATCTTCATGGGGAATATCAAAGAGTTGATGTATACAAGACCAGTGTGTTCTGATGAGTATAGTGCGAAGATTCAGTTACAGAAACAATTTTTATCCCAAATAATCAACCACAAGGATATGGAGCTTCATCATTTAGGAGTTGCACAGGATAGGTTGAACGACAAGAAA…	2502	AT5G38350.1	MTEKIATDVSNMLNNYSPSRDFDGLIGMDAHMKEMESLLCLDSDEVRMIGIWGPSGIGKTTIARVLYSQFSENFELSIFMGNIKELMYTRPVCSDEYSAKIQLQKQFLSQIINHKDMELHHLGVAQDRLNDKKVLIVLDSIDQSIQLDAIAKETRWFGHGSRIIITTQDQKLLKAHGINHIYKVEFPSAYEAYQMFCMYAFGQNFPNDGFEELAWEVTKLLGHLPLGLRVMGSHFRGMSRHEWVNALPRLKIRLDASIQSILKFSYDALCEEDKDLFLHIACLFNNQEMVEVEDYLALSFLDVRQGFHLLAEKSLINLKFLSTNCTRIEMHNLLVQLGKDIVRHKPGHQSICEPGKRQFLIDARDICEVLTDNTGNRNVVGIFLEVRNLSCQLNISERA…	833	Reported annotation
NL	AT5G40060	5	+	AT5G40060.1	ATGAGTTCTTTGTTGTGCTTGGATTCCAAGGAAGTGAGGATGGTTGGGATATGGGGTCCTTCTGGAATTGGCAAGACTACTATTGCAAGAGCGTTATTTGCTCGACTCTCTCGTCACTTCCATTGTAGTGTGTATATTGACAGAGCCTTTGTATCTAAGAGTATGGCAAGTTATAGTAGAGCCAACCCGGACGACTACAACATGAAGTTGCATTTGCAAGAAACGTTTCTGTCTACAATTTTAGGGAAACAGAATATAAAGATAGATCATTTAGGTGCCTTGGGAGAGAGGCTAAAACACCAGAAAGTTCTTTTATTTATTGATGATTTAGATCAACAAGTGGTGCTTAACGCCTTGGCGGGTCAAATTCAATGGTTTGGAAGTGGGAGTAGAATCATT…	2907	AT5G40060.1	MSSLLCLDSKEVRMVGIWGPSGIGKTTIARALFARLSRHFHCSVYIDRAFVSKSMASYSRANPDDYNMKLHLQETFLSTILGKQNIKIDHLGALGERLKHQKVLLFIDDLDQQVVLNALAGQIQWFGSGSRIIVVTNDKHLLISHGIENIYQVCLPSKELALEMLCRYAFRQNTPPDGFKKLAVEVVRHAGILPLGLNVLGSYLRGRNKRYWMDMLPRLRKGLDGKIQKALRVGYDGLDNKKDEAIFRHIACLFNFEKVNDIRLLLADSDLNFNIGLENLVDKSLVNVRSNIVEMHCLLQEMGREIVRAQSNEAGEREFLMDTEDICDVLDDNIGTKKMLGISLDVDEIDHELNVHEKAFQGMRNLRFLNIYTKALMSGQKIRLHLPENFDYLPPKLKL…	968	Reported annotation
NL	AT5G43730	5	+	AT5G43730.1	ATGGTGGACTGGCTTTCACTATTACCCTGGAATAAAATCTTCACTGCTGCATGTGGCTGCTTTTTAAGCGATAGCAACTACATTCACTTGATGGAGTCAAATCTCGATGCTCTGCAGAAAACTATGGAAGAACTTAAGAATGGGCGAGATGATCTGTTAGCAAGAGTTTCCATAGAAGAAGATAAAGGTTTGCAACGGCTTGCTCTAGTCAACGGATGGCTTTCAAGGGTACAAATTGTTGAATCCGAATTCAAGGATCTGCTTGAGGCTATGTCAATCGAAACTGGAAGATTGTGTCTATTTGGATATTGTTCTGAGGATTGCATATCAAGCTACAATTATGGTGGAAAGGTAATGAAGAATTTGGAAGAAGTTAAAGAACTTCTATCTAAAAAGAAT…	2547	AT5G43730.1	MVDWLSLLPWNKIFTAACGCFLSDSNYIHLMESNLDALQKTMEELKNGRDDLLARVSIEEDKGLQRLALVNGWLSRVQIVESEFKDLLEAMSIETGRLCLFGYCSEDCISSYNYGGKVMKNLEEVKELLSKKNFEVVAQKIIPKAEKKHIQTTVGLDTMVGIAWESLIDDEIRTLGLYGMGGIGKTTLLESLNNKFVELESEFDVVIWVVVSKDFQLEGIQDQILGRLRPDKEWERETESKKASLINNNLKRKKFVLLLDDLWSEVDLIKIGVPPPSRENGSKIVFTTRSKEVCKHMKADKQIKVDCLSPDEAWELFRLTVGDIILRSHQDIPALARIVAAKCHGLPLALNVIGKAMVCKETVQEWRHAINVLNSPGHKFPGMEERILPILKFSYDSLK…	848	Reported annotation
NL	AT5G43740	5	+	AT5G43740.1	ATGCTGGGCTGGCTTGTAATACCCTGGAATCAAATCTTCACTGCTGCATGTGGCTGCTTTCTAAGCGATAGAAACTACATTCACATGATGGAGTCAAATCTCGATGCTCTGCAGAAAACTATGGAAGAACTTAAGAATGGACGAGATGACCTGTTAGGAAGAGTTTCCATAGAAGAAGATAAAGGTTTGCAACGACTTGCTCAAGTCAATGGATGGCTTTCCAGGGTACAAATTGTTGAATCCGAATTCAAGGATCTGCTTGAGGCTATGTCAATCGAAACCGGAAGATTGTGTTTGTTGGGATATTGCTCTGAGGATTGCATATCAAGCTACAATTATGGTGAAAAGGTATCGAAGATGTTGGAAGAAGTTAAAGAACTTCTATCTAAAAAAGATTTT…	2589	AT5G43740.1	MLGWLVIPWNQIFTAACGCFLSDRNYIHMMESNLDALQKTMEELKNGRDDLLGRVSIEEDKGLQRLAQVNGWLSRVQIVESEFKDLLEAMSIETGRLCLLGYCSEDCISSYNYGEKVSKMLEEVKELLSKKDFRMVAQEIIHKVEKKLIQTTVGLDKLVEMAWSSLMNDEIGTLGLYGMGGVGKTTLLESLNNKFVELESEFDVVIWVVVSKDFQFEGIQDQILGRLRSDKEWERETESKKASLIYNNLERKKFVLLLDDLWSEVDMTKIGVPPPTRENGSKIVFTTRSTEVCKHMKADKQIKVACLSPDEAWELFRLTVGDIILRSHQDIPALARIVAAKCHGLPLALNVIGKAMSCKETIQEWSHAINVLNSAGHEFPGMEERILPILKFSYDSLKN…	862	Reported annotation
NL	AT5G45510	5	+	AT5G45510.1	ATGTCTGATCCGTTGAAGATGGCGGCCGAGACGGAGGAGATTAAACCAGTTCCAGCAGCAATGGGAGAAAAGAAGGATGTGGTGTTGTGTAAGAAGATAGTGGAAACTCTGGGAGGAGGTGGTGATCAAAGAGTATTGCTGGTTGGCGAAGCTGGGATCGGGAAGACAAGGATGGCACAAATGGTTGACAAAGAAGCCTCTAAGGATGTTCTTTGCTACCAGACTCTCTGGTTGCATCTCAACAGGAAGTTTAAAGTCAACGACAACTATATCAAGGAGAAGAAGTTTGAAGACGAATGGTCTCTTTATGAGAACATAGCTTCACAGCTATCTTTATACTCTGATTTTGAAGAGACTGAAGTCGGTGAAAGAGATGAAGATGAGGAAGAGGAGAAGAAG…	3669	AT5G45510.1	MSDPLKMAAETEEIKPVPAAMGEKKDVVLCKKIVETLGGGGDQRVLLVGEAGIGKTRMAQMVDKEASKDVLCYQTLWLHLNRKFKVNDNYIKEKKFEDEWSLYENIASQLSLYSDFEETEVGERDEDEEEEKKVEDLLKDLKPKIEKYLLEKKEAVVKKLEDDKKKKEKEAAEKLEAEKKLVDPAAKKAKDHGNKNPTDAAKEKTTQVVAGGEDKAQTSSERKPYLLLILDDEGMTSEYEVMVHLGLEDFLKDHTPRKILITRRQETEEATKSGEHAEGEANDSQSGEKKEDTDGEDEIRSADKEEPESQARVKTEEKHEKVVPPTIDDLWGSTNTYGEITFQTTNESQDLLESFNLKEAEALFTSSMFFKDMPNFFFDPVPGTDEKLLNHMLKKSKSL…	1222	Reported annotation
NL	AT5G47250	5	-	AT5G47250.1	ATGAATTGCTGTTGGCAGGTAGTTGAGCCATGTTATAAGTCTGCTTTGTCTTACTTGTGTGTAAAGGTGGGTAACATTTGCATGTTGAAGGAAAATCTTGTCTTGTTGAAGAGTGCTTTTGATGAGCTTAAAGCAGAAAAAGAAGATGTTGTAAACAGAGTCAATGCTGGTGAGCTTAAGGGTGGTCAACGGCTAGCTATAGTGGCTACGTGGCTTTCACAAGTCGAAATCATTGAGGAAAACACCAAACAGTTAATGGATGTTGCGTCCGCTCGGGATGCTTCTTCTCAGAATGCTTCAGCTGTACGTCGACGTCTGTCAACATCTGGGTGCTGGTTCTCAACCTGCAACCTAGGCGAGAAGGTATTCAAGAAGTTGACTGAAGTTAAAAGTCTCTCC…	2532	AT5G47250.1	MNCCWQVVEPCYKSALSYLCVKVGNICMLKENLVLLKSAFDELKAEKEDVVNRVNAGELKGGQRLAIVATWLSQVEIIEENTKQLMDVASARDASSQNASAVRRRLSTSGCWFSTCNLGEKVFKKLTEVKSLSGKDFQEVTEQPPPPVVEVRLCQQTVGLDTTLEKTWESLRKDENRMLGIFGMGGVGKTTLLTLINNKFVEVSDDYDVVIWVESSKDADVGKIQDAIGERLHICDNNWSTYSRGKKASEISRVLRDMKPRFVLLLDDLWEDVSLTAIGIPVLGKKYKVVFTTRSKDVCSVMRANEDIEVQCLSENDAWDLFDMKVHCDGLNEISDIAKKIVAKCCGLPLALEVIRKTMASKSTVIQWRRALDTLESYRSEMKGTEKGIFQVLKLSYDY…	843	Reported annotation
NL	AT5G47260	5	+	AT5G47260.1	ATGGGAAATAATTTCTCAGTTGAATCTCCATCTTTGGCGCCGTTCCTGTGTGGGAAACGCAAGTATTTATACAACCTGGAGAGAAATCTAGAGGCTTTGCATAAAGTAATGCAAGACCTCAACGCAATGAGAAACGATCTGTTGAAGAGGCTGTCGAAAGAGGAGGAGATAGGTCTACAAGGGCTACAAGAAGTCAAAGAGTGGATTTCAATGGTGGAAGAGATTGAACCTAAAGCCAATCGGCTGCTTGATGAAAGTGTCTCTGAAATTCAGAGACTATCAAGGTACGGCTATTGTTCTCTGATCCCTGCGTCGACCTATCGTTACAGTGAAAAGGTACTTACGACTATGGAAGGAGTTGAAACTCTGAGATCTAAGGGAGTCTTCGAAGCTGTCGTT…	2847	AT5G47260.1	MGNNFSVESPSLAPFLCGKRKYLYNLERNLEALHKVMQDLNAMRNDLLKRLSKEEEIGLQGLQEVKEWISMVEEIEPKANRLLDESVSEIQRLSRYGYCSLIPASTYRYSEKVLTTMEGVETLRSKGVFEAVVHRALPPLVIKMPPIQLTVSQAKLLDTAWARLMDINVGTLGIYGRGGVGKTTLLTKLRNKLLVDAFGLVIFVVVGFEEVESIQDEIGKRLGLQWRRETKERKAAEILAVLKEKRFVLLLDGIQRELDLEEIGVPFPSRDNGCKIVFTTQSLEACDESKWVDAKVEITCLSPEEAWDLFQETVGENTLRSHQDIPKLARVVASTCRGLPLALNLIGEAMSGKRTVREWRYTIHVLASSTAEFPDMEDGTLPILKSIYDNMSDEIIRLC…	948	Reported annotation
NL	AT5G47280	5	+	AT5G47280.1	ATGCTTTTTAATTTGAACGATGAGGCAAGAATTATTGGGATCTCAGGGATGATCGGTTCAGGGAAAACCATTCTTGCCAAGGAGCTTGCGCGGGACGAGGAGGTCCGAGGCCATTTTGCGAACCGAGTTTTGTTTCTGACTGTGTCACAATCTCCCAATCTTGAGGAGCTGAGATCCCTTATACGGGATTTTCTTACTGGTCATGAGGCTGGCTTTGGTACCGCTCTTCCGGAATCCGTTGGTCATACACGGAAGCTAGTGATCCTTGATGATGTTAGGACAAGGGAATCTCTAGACCAGCTGATGTTCAATATTCCTGGAACCACAACGCTTGTGGTCTCACAGTCTAAACTCGTAGATCCTAGAACCACCTATGATGTAGAGTTATTAAATGAACAT…	1872	AT5G47280.1	MLFNLNDEARIIGISGMIGSGKTILAKELARDEEVRGHFANRVLFLTVSQSPNLEELRSLIRDFLTGHEAGFGTALPESVGHTRKLVILDDVRTRESLDQLMFNIPGTTTLVVSQSKLVDPRTTYDVELLNEHDATSLFCLSAFNQKSVPSGFSKSLVKQVVGESKGLPLSLKVLGASLNDRPETYWAIAVERLSRGEPVDETHESKVFAQIEATLENLDPKTKECFLDMGAFPEGKKIPVDVLINMLVKIHDLEDAAAFDVLVDLANRNLLTLVKDPTFVAMGTSYYDIFVTQHDVLRDVALHLTNRGKVSRRDRLLMPKRETMLPSEWERSNDEPYNARVVSIHTGEMTEMDWFDMDFPKAEVLIVNFSSDNYVLPPFIAKMGMLRVFVIINNGTSP…	623	Reported annotation
NL	AT5G63020	5	-	AT5G63020.1	ATGGGAGGTTGTGTCTCTGTATCAATATCATGTGATCAGTTGACGAAGAATGTTTGTAGTTGCTTAAACAGGAATGGAGATTACATTCATGGCTTAGAGGAGAATCTGACAGCTCTGCAGAGAGCTCTTGAGCAGATTGAGCAAAGACGAGAAGATTTGTTGAGAAAGATTTTGTCTGAAGAAAGACGAGGTTTACAACGACTTTCTGTTGTGCAAGGATGGGTTTCAAAAGTTGAAGCAATAGTACCTCGAGTTAACGAACTCGTCAGAATGAGATCTGTTCAAGTCCAAAGGTTGTGTCTTTGTGGGTTTTGTTCCAAGAATCTTGTCTCAAGCTACCGTTATGGGAAGAGAGTAATGAAGATGATAGAGGAAGTTGAGGTTCTTCGATATCAGGGA…	2667	AT5G63020.1	MGGCVSVSISCDQLTKNVCSCLNRNGDYIHGLEENLTALQRALEQIEQRREDLLRKILSEERRGLQRLSVVQGWVSKVEAIVPRVNELVRMRSVQVQRLCLCGFCSKNLVSSYRYGKRVMKMIEEVEVLRYQGDFAVVAERVDAARVEERPTRPMVAMDPMLESAWNRLMEDEIGILGLHGMGGVGKTTLLSHINNRFSRVGGEFDIVIWIVVSKELQIQRIQDEIWEKLRSDNEKWKQKTEDIKASNIYNVLKHKRFVLLLDDIWSKVDLTEVGVPFPSRENGCKIVFTTRLKEICGRMGVDSDMEVRCLAPDDAWDLFTKKVGEITLGSHPEIPTVARTVAKKCRGLPLALNVIGETMAYKRTVQEWRSAIDVLTSSAAEFSGMEDEILPILKYSYD…	888	Reported annotation
RN	AT5G66630	5	+	AT5G66630.1	ATGCCGATCTCGGATGTCGCTTCTTTGGTTGGAGGTGCTGCTTTGGGAGCTCCACTTTCTGAGATATTTAAACTGGTAATTGAAGAGGCCAAGAAAGTGAAGGACTTTAAACCATTATCCCAGGATCTCGCTTCGACGATGGAGAGATTGGTTCCGATTTTCAACGAGATCGACATGATGCAACAAGGATCGAACCGAGGTACGAGTGAGCTAAAGGTTCTGACCGAAACGATGGAACGAGCTGGGGAAATGGTTCATAAGTGTTCACGCATCCAGTGGTACAGTATCGCCAAGAAAGCTTTATATACCAGAGAAATAAAAGCAATCAATCAGGATTTTCTCAAGTTCTGTCAGATTGAGTTACAGCTTATTCAGCATAGGAACCAGTTGCAATATATG…	2109	AT5G66630.1	MPISDVASLVGGAALGAPLSEIFKLVIEEAKKVKDFKPLSQDLASTMERLVPIFNEIDMMQQGSNRGTSELKVLTETMERAGEMVHKCSRIQWYSIAKKALYTREIKAINQDFLKFCQIELQLIQHRNQLQYMRSMGMASVSTKADLLSDIGNEFSKLCLVAQPEVVTKFWLKRPLMELKKMLFEDGVVTVVVSAPYALGKTTLVTKLCHDADVKEKFKQIFFISVSKFPNVRLIGHKLLEHIGCKANEYENDLDAMLYIQQLLKQLGRNGSILLVLDDVWAEEESLLQKFLIQLPDYKILVTSRFEFTSFGPTFHLKPLIDDEVECRDEIEENEKLPEVNPPLSMCGGCNSAVKHEESVNILGVLWHPGCFCCRSCDKPIAIHELENHVSNSRGKFHK…	702	Reported annotation
RNL	AT1G33560	1	+	AT1G33560.1	ATGGCTTCGTTCATAGATCTTTTCGCCGGCGACATCACGACGCAACTCTTAAAGCTGCTCGCTCTAGTAGCTAACACAGTCTACAGTTGCAAAGGAATCGCCGAACGACTGATCACGATGATCAGAGACGTTCAACCAACGATCAGGGAGATCCAATACAGTGGCGCGGAGCTGAGTAACCATCACCAAACTCAACTGGGAGTATTCTATGAGATCTTGGAGAAAGCAAGAAAGCTATGTGAAAAGGTTTTAAGATGCAATAGGTGGAACCTTAAACATGTGTACCACGCGAATAAGATGAAGGATCTCGAGAAACAAATATCTCGTTTCCTCAACAGCCAGATTTTGCTCTTTGTTCTTGCTGAGGTATGTCATCTACGGGTCAATGGTGACAGGATT…	2364	AT1G33560.1	MASFIDLFAGDITTQLLKLLALVANTVYSCKGIAERLITMIRDVQPTIREIQYSGAELSNHHQTQLGVFYEILEKARKLCEKVLRCNRWNLKHVYHANKMKDLEKQISRFLNSQILLFVLAEVCHLRVNGDRIERNMDRLLTERNDSLSFPETMMEIETVSDPEIQTVLELGKKKVKEMMFKFTDTHLFGISGMSGSGKTTLAIELSKDDDVRGLFKNKVLFLTVSRSPNFENLESCIREFLYDGVHQRKLVILDDVWTRESLDRLMSKIRGSTTLVVSRSKLADPRTTYNVELLKKDEAMSLLCLCAFEQKSPPSPFNKYLVKQVVDECKGLPLSLKVLGASLKNKPERYWEGVVKRLLRGEAADETHESRVFAHMEESLENLDPKIRDCFLDMGAFP…	787	Reported annotation
RNL	AT4G33300	4	-	AT4G33300.1	ATGGCCATCACCGATTTTTTCGCCGGTGAAATTGCGACGGAGCTCCTGAAGCAGCTCTTTACGATATCTACAACGGCGTGGAGATACAAAAACACCGCCAAACAACTCCTCACCTTGATCGATAGCATTCGACCGACGATCAAGGAGATTCAATACAGCGGCGTGGAGCTTCCTGCTCACCGCCAAGCTCAAATCGGTATGCTCTTCGATACTTTAGAGAAAGGCAAGAAGCTCACTGACAAAGTCCTTAGCTCTAAGCGATGGAATTTATATCGACAGCTAACCCTAGCCAGAAAAATGGAGAAGCTAGAGAAGACCATCTCTAATTTCCTTAAAAATGAGGTCTTTACACATATCCTCGCTGACGTTCATCATCTCCGGGCCGATACCAGTGTGCGT…	2451	AT4G33300.1	MAITDFFAGEIATELLKQLFTISTTAWRYKNTAKQLLTLIDSIRPTIKEIQYSGVELPAHRQAQIGMLFDTLEKGKKLTDKVLSSKRWNLYRQLTLARKMEKLEKTISNFLKNEVFTHILADVHHLRADTSVRLDRVDMSLDRVIQQVGSMKIGGGGLISEAMKRAEAMEIETNDDSEKFGVGLELGKVKVKKMMFESQGGVFGISGMGGVGKTTLAKELQRDHEVQCHFENRILFLTVSQSPLLEELRELIWGFLSGCEAGNPVPDCNFPFDGARKLVILDDVWTTQALDRLTSFKFPGCTTLVVSRSKLTEPKFTYDVEVLSEDEAISLFCLCAFGQKSIPLGFCKDLVKQVANECKGLPLALKVTGASLNGKPEMYWKGVLQRLSKGEPADDSHES…	816	Reported annotation
RNL	AT5G04720	5	+	AT5G04720.1	ATGGCAGATATAATCGGCGGCGAAGTTGTGACGGAGCTCGTGAGGCAGCTCTATGCGGTTTCTCAAAAAACCCTCAGATGCAGAGGCATCGCCAAAAATCTCGCCACCATGATCGATGGTCTTCAACCAACGATCAAGGAGATCCAATACAGCGGCGTCGAGCTCACACCTCATCGCCAGGCTCAGTTGCGTATGTTCTCGGAAACCTTAGACAAGTGTAGGAAGCTCACCGAGAAAGTTCTTAAATCCAGCCGTTGGAACATGGTTAGACAGCTACTCCATGTTAGGAAAATGGAGAATCTTCAGAGTAAAGTGTCTAGCTTTCTCAACGGTCAATTGTTAGTCCATGTTCTCGCTGATGTTCATCATGTTCGAGCCGATTCTGAATTCCGGTTCGAT…	2436	AT5G04720.1	MADIIGGEVVTELVRQLYAVSQKTLRCRGIAKNLATMIDGLQPTIKEIQYSGVELTPHRQAQLRMFSETLDKCRKLTEKVLKSSRWNMVRQLLHVRKMENLQSKVSSFLNGQLLVHVLADVHHVRADSEFRFDRIDRKVDSLNEKLGSMKLRGSESLREALKTAEATVEMVTTDGADLGVGLDLGKRKVKEMLFKSIDGERLIGISGMSGSGKTTLAKELARDEEVRGHFGNKVLFLTVSQSPNLEELRAHIWGFLTSYEAGVGATLPESRKLVILDDVWTRESLDQLMFENIPGTTTLVVSRSKLADSRVTYDVELLNEHEATALFCLSVFNQKLVPSGFSQSLVKQVVGECKGLPLSLKVIGASLKERPEKYWEGAVERLSRGEPADETHESRVFAQ…	811	Reported annotation
RNL	AT5G66900	5	-	AT5G66900.1	ATGAACGATTGGGCTAGTTTGGGAATAGGTTCTATTGGGGAAGCTGTGTTTTCCAAGCTCCTGAAAGTTGTGATTGATGAAGCAAAAAAGTTCAAAGCTTTCAAACCCTTGTCCAAGGATCTCGTATCAACAATGGAGATATTGTTTCCGTTAACTCAAAAGATTGATTCGATGCAAAAAGAGCTTGACTTTGGTGTAAAGGAACTAAAGGAACTTAGGGATACGATCGAAAGAGCTGATGTAGCTGTTCGGAAGTTTCCAAGAGTCAAGTGGTACGAGAAATCTAAATATACTAGAAAAATTGAGAGAATCAATAAGGATATGCTTAAGTTCTGTCAGATTGATCTTCAGCTTCTTCAGCATAGGAATCAGTTGACGTTGTTGGGTTTGACGGGAAAC…	2430	AT5G66900.1	MNDWASLGIGSIGEAVFSKLLKVVIDEAKKFKAFKPLSKDLVSTMEILFPLTQKIDSMQKELDFGVKELKELRDTIERADVAVRKFPRVKWYEKSKYTRKIERINKDMLKFCQIDLQLLQHRNQLTLLGLTGNLVNSVDGLSKRMDLLSVPAPVFRDLCSVPKLDKVIVGLDWPLGELKKRLLDDSVVTLVVSAPPGCGKTTLVSRLCDDPDIKGKFKHIFFNVVSNTPNFRVIVQNLLQHNGYNALTFENDSQAEVGLRKLLEELKENGPILLVLDDVWRGADSFLQKFQIKLPNYKILVTSRFDFPSFDSNYRLKPLEDDDARALLIHWASRPCNTSPDEYEDLLQKILKRCNGFPIVIEVVGVSLKGRSLNTWKGQVESWSEGEKILGKPYPTVLE…	809	Reported annotation
RNL	AT5G66910	5	-	AT5G66910.1	ATGGTCGTGGTCGATTGGCTTGGTTTGGGATTAGGCTCTGTTGCTGGAGCTTTGGTCTCGGAAGGTCTGAAAGTTTTGATTTCAGAGGCAAAGAAGGTGTTAGCTTTCAAATCTGTGTCTAACGAGCTCGCATCGACGATGGAGTCATTGCTTCCGGTGATCAAAGAGATCGAATCGATGCAAGATGGTATGGAACTACAAGATCTTAAAGACACGATCGATAAAGCTCTTTTACTGGTTGAGAAGTGTTCACATGTCGAGAAGTGGAATATAATCTTGAAATCGAAGTACACGAGAAAAGTTGAGGAAATCAATAGGAAGATGCTCAAGTTCTGTCAGGTTCAACTTCAGCTTCTTCTCTTTAGGAACCAATTGAAGTCTATGCCTTCCATGGAAGCT…	2448	AT5G66910.1	MVVVDWLGLGLGSVAGALVSEGLKVLISEAKKVLAFKSVSNELASTMESLLPVIKEIESMQDGMELQDLKDTIDKALLLVEKCSHVEKWNIILKSKYTRKVEEINRKMLKFCQVQLQLLLFRNQLKSMPSMEAILNNYFQNINKKLDRLSGSPAPPLVSKRCSVPKLDNMVLVGLDWPLVELKKKLLDNSVVVVSGPPGCGKTTLVTKLCDDPEIEGEFKKIFYSVVSNTPNFRAIVQNLLQDNGCGAITFDDDSQAETGLRDLLEELTKDGRILLVLDDVWQGSEFLLRKFQIDLPDYKILVTSQFDFTSLWPTYHLVPLKYEYARSLLIQWASPPLHTSPDEYEDLLQKILKRCNGFPLVIEVVGISLKGQALYLWKGQVESWSEGETILGNANPTV…	815	Reported annotation
TN	AT1G17610	1	+	AT1G17610.1	ATGTCTACTTCTTATTCTTTTTTGTTGGCTGGAAGAGAGTTGGATGTGTTCTTGAGTTTCAGCGGTAAGATAGCTCTTGACGTTGATTTTGGTTATGATTTGTCACGAAATGGTATCAAAGCTTTTAAATCCGAAAGCTGGAAGGAGAGTAGCTTCAAACCAATTGATCTACGAACGCTTGAGGCTTTGACAGAGTCCAAAGTTGCAGTTGTCATGACGTCTGATGAAGAAGTTTCTTCAGTTGGGTTCCTTGAAGAGCTCATTGTAATAATTGAGTTTCAAGAGAAACGTTCACTCACTGTCATACCAGTCTTCCTCACAAAACACCCTTTGGATGTGGAAAAAGTCTCTCAAATATTTCCTGAGAGAGCCAAAATTTGGAGGACTGCAATTGCCAAA…	1263	AT1G17610.1	MSTSYSFLLAGRELDVFLSFSGKIALDVDFGYDLSRNGIKAFKSESWKESSFKPIDLRTLEALTESKVAVVMTSDEEVSSVGFLEELIVIIEFQEKRSLTVIPVFLTKHPLDVEKVSQIFPERAKIWRTAIAKLDNIAAQYSFSRNLAVMHGTHRIKQIADDIRLMFLSSASSDFKGLAGMDRHMKALYALLALESDEKVRTIGIWGSSGVGKTTLARYTYAEISVKFQAHVFLENVENMKEMLLPSENFEGEDLRSVNHEMNEMAEAKQKHRKVLLIADGVNNIEQGKWIAENANWFAPGSRVILITQEKSLLVQSGVNHVYEVGSLRYDEALQLFSRFAFKQPYPSPDFERLSVRAVQLAGFLPVTIRLFGSFLTGRDKEEWEATLLKLNAKQGKDI…	420	Reported annotation
TN	AT1G17615	1	+	AT1G17615.1	ATGTATTCATCATCGTCTTCTTCTTCAGCTACTCCACAAAAGTTCGACGTCTTTCTGAGTTTCAGAGGCAAGGACACTCGCAGGACCTTCATTAGCTTTCTTTACAAAGAACTCATTGAAATGGGTATTCGAACTTTCAAAGACGACGTTGAACTCCAGAGTGGTCGTCGGATTGCTTCAGATCTCCTCGCCGCGATCGAAAACTCCAAAATCGCCGTTGTGATTATCTCAAAGAATTACTCTGCGTCTCCCTGGTGTCTCCAAGAGCTAGTGATGATCATGGATGTCGAAAAGAAGGGTTCCATCATCGTTATGCCAATCTTTTACAACGTCGAGCCTGCTCATGTGAGAAGACAAATCGAACAGGTCGCTAAACAGTTTAGGAAACATGAAGGAAGG…	1143	AT1G17615.1	MYSSSSSSSATPQKFDVFLSFRGKDTRRTFISFLYKELIEMGIRTFKDDVELQSGRRIASDLLAAIENSKIAVVIISKNYSASPWCLQELVMIMDVEKKGSIIVMPIFYNVEPAHVRRQIEQVAKQFRKHEGRENYETVVSWRQALTNLASISGHCSRDCEDDSKLLDEITKRISDMLFSVTPPSESINNQLGFDARMKELYPLLDLDSNEGVRVVGIWARGGNGRSALARYVYQKIFKKFQSHCFLENVKGIPHDCQMSNLRDEFLIRIQGGYSRMKTSGLIKKRLMSQKVLLVANNVDKLEQLDALAEYFNCFGPGSIVLITTQDKQLLVAFGIKVVYEVECLRCFEVRQLFRQIGFRERDLNVGSELSSPISGTESS	380	Reported annotation
TN	AT1G66090	1	+	AT1G66090.1	ATGGCTGCATCTACTTCTTCTTCTTCTTCATCATCATCTTCTTCTTTATCTTCTCCTTCACCTTGCACATGGAGATACATGACTTTCACGAGCTTCCATGGACCAGATGTCCGCAACACATTTCTTAGTCATTTGAGGAAACAGTTTAACACCAATGGAATTACGATGTTTGATGATCAAAGGATGGAGAGAAGCCAAACCCTTGCCCCTACTCTCACGCAGGCGATTAGAGAATCGAAGATCTACATCGTCTTGCTCTCGAAGAACTATGCTTCATCGAGCTGGTGTCTTGATGAGCTATTGGAGATTTTAAACTGCAAAGAAAAAAGAGGACAGAGAGTGATGACAATCTTCTACGGCGTAAATCCATCTGATGTGCGGAAACAAACCGGAGAATTT…	1290	AT1G66090.1	MAASTSSSSSSSSSSLSSPSPCTWRYMTFTSFHGPDVRNTFLSHLRKQFNTNGITMFDDQRMERSQTLAPTLTQAIRESKIYIVLLSKNYASSSWCLDELLEILNCKEKRGQRVMTIFYGVNPSDVRKQTGEFGIAFNETCARKTEEERRKWSHALTCVGNITGVHVQDRDDEANMIEKIATDVSEKLNATESKDFDEMVGIKAHLTKIESLLSLDYDKVKIVGISGPAGIGKSTIARALHNLLSSSFHLSCFMENLISQSNPHSSLEYSSKLSLQEQLLSQVLNEKDIRIRHLGAIQERLHDQRVLIILDDVTSLEQLEVLANIKWYGPGSRIIVITKKKDILVQHGICDIYHVGFPTDADALKIFCLSAYRQTSPPDGSMKIHECEMFIKICGNLPL…	429	Reported annotation
TN	AT1G72850	1	+	AT1G72850.1	ATGTCTTCATCCTCCAAATTTGAAGTATTCCTTAGTTTCTGCAGCGAAGACCCCTCAAAAACTTTTGTCTCTGTTCTGGACCGTTGGTTGGAACAAAAAGACATTACCACCAATTTCAAAGATGACTCGTTTCTGGCAGAGGAGTCAAAACTCGCGGTTGTTGTAGTCTCAGAGAGCTATCCAATCTCTGTTTTGTGCCTCAATCAGCTCGAGAAGATCGTAAACTCTCACAGCGAAGGTAGACTTTCCATCCTCCCCATTTTCTACGGAGTTGATCCTTATAATGTTAGAAAACAGACTGGATATCTCGCGGAACCCTTTCAAGAGCTTGGTGAAGGATATCCAGATGACAAGATTCAAGAATGGAGGGTTTCTCTCACTAAACTCACCAACATACCT…	1269	AT1G72850.1	MSSSSKFEVFLSFCSEDPSKTFVSVLDRWLEQKDITTNFKDDSFLAEESKLAVVVVSESYPISVLCLNQLEKIVNSHSEGRLSILPIFYGVDPYNVRKQTGYLAEPFQELGEGYPDDKIQEWRVSLTKLTNIPALDSRYWSNEADMIELIANEILSISNRKPLTAKGDGLVGMDRQMQTLYKLLDFKAAEEVRLIGIWGPGGIGKTTLARYAYEEISSNFKVHVFVDKAEKICHQDRDLLKLLTEKGTTQGLDVGIDKIKSTFGHRKGLIVIDCVDNIKQLKEIVYLAHWFIPGSRVIFVTQDRNLLVESGVEHAYEVQSLRYDEALQLFSHSAFDQQHPPTSFESLSLRAVHISGFLPLTLKILGSSLRGKDEERWEKELQQLEGDQEKAIMEITSKR…	422	Reported annotation
TN	AT1G72870	1	+	AT1G72870.1	ATGGCTTCTTCTTCCTCCTCATCAGAGCATAAAGTGTTCCTGAGTTTTAGAAGAGAGGACACCGGTAGAACTTTTGTCAGCCATCTATACCGTTCGTTGGATCAAAAAGAAATTCGAACTTACAAATTTGAAAACCAGCAGGCGGGAGACGGAAAGAGGATATCTTCTGAGGTCAAGCAGGCTATCAACGAGTCTAGGATTGCTGTCGTTGTGATATCGGAGAACTACGTCTCTTCCGTCTTGTGCTTGGACGTACTCGCGAAGATAATTGAGCGTTTGCCTCTCATCAAAATCGAAACAGTCTTCTACGAAGTGGATCCGGGGGATTTGACAAGACCAACTGGTAAATTCGCCGACGACTTCAGGAGGCATGAAGCGAGAGAAAATCGGAGAACCGTG…	1539	AT1G72870.1	MASSSSSSEHKVFLSFRREDTGRTFVSHLYRSLDQKEIRTYKFENQQAGDGKRISSEVKQAINESRIAVVVISENYVSSVLCLDVLAKIIERLPLIKIETVFYEVDPGDLTRPTGKFADDFRRHEARENRRTVNRWRDALDQLVSITNSNFCSRNWEDDSKMIDDLIIRLINIYFSKYYTPDVDIIAETTVGLDASVLGLMTDIDMKYKLNSLSGSVESGFGLERYALEATSVMDDMSNESPSPTSDDSNGLVGMYRHKKAVYGLLDLESKNQVRTIGIWGFQGVGKTTLAECVFDDISSHFQHYCFLTNANKIYQNRISPSLLKHLTRRRSSEDIFDAIKPSLVNRKVLFVVDGVDATYNEQFNDAMKVTRWLGPGSRIIMTSRFKSSLKFGGAKYEM…	512	Reported annotation
TN	AT1G72890	1	+	AT1G72890.1	ATGAACACGATCTTTAAAAAATTATCCTGTTTTAAGAAAAAGGTTAAATCTTTACGAATATTCGAATCCAGGTCACTCTCTTCTTCGTCTTCTTCCTCATTCACTCCTCAAAAGTTCGACGTTTTTCTAAGCTTCAGAGGCAAAGATACTCGCAAGAACTTCGTCAGTTTTCTCTACAAGGCGCTAGTATCAAAAGGGATTCGAACTTTCAAAGACGACGAGGAATTGGAGAGAGGCCGTCCGATTCCGCCGGAGCTTCGCCAAGCAATCAAAGGGTCGAGAATCGCCGTGGTCGTGGTCTCTGTAACTTACCCTGCCTCGTCCTGGTGTCTCGAAGAACTCAGGGAGATTCTGAAACTTGAGAAGCTGGGTTTGCTCACTGTAATACCCATTTTCTAT…	1317	AT1G72890.1	MNTIFKKLSCFKKKVKSLRIFESRSLSSSSSSSFTPQKFDVFLSFRGKDTRKNFVSFLYKALVSKGIRTFKDDEELERGRPIPPELRQAIKGSRIAVVVVSVTYPASSWCLEELREILKLEKLGLLTVIPIFYEINPSDVRRQSGVVSKQFKKHEKRQSRERVKSWREALTKLASLSGECSKNWEDDSKLVDGITEKISTKLFSEKPRNDNILIGIDQHMGELYPLFNLNSNEDVQVIGIWGRGSNGRSALASHVYQNIKHHFEAHCFLEDVRRISLHFRDSHLQDELLSNMQGEGLTTKNCHRCLKTIKARLRNKKVLLVANDVDKLEQFDALAEEFSWFGPGSRIIITTQDRQLLISSVVRSVYEVKLLRCYAVRELFRSNAFKERERDDPVGFDQS…	438	Reported annotation
TN	AT1G72900	1	+	AT1G72900.1	ATGTCTTCTGCTACTGCGACTTATAACTACGATGTTTTTCTGAGTTTCAGAGGACCCGACACTCGCCGCAAGTTCATCAGCTTTCTCTACAAAGAACTTGTTGGAAGGGACATTCGAACCTTTAAAGACGACAAAGAGCTAGAGAATGGCCAGATGATTTCTCCGGAGCTCATACTCGCCATCGAGGATTCGAGATTTGCCGTCGTTGTTGTCTCCGTGAACTACGCTGCGTCTTCTTGGTGTCTCGATGAGCTCGTAAAGATCATGGATATCCAGAAGAACAAGGGTTCCATCACCGTGATGCCTATCTTCTACGGCGTGAATCCGTGTCATTTGAGGAGGCAAATCGGAGATGTCGCTGAACAGTTTAAGAAGCACGAGGCAAGAGAAAAAGATCTT…	1092	AT1G72900.1	MSSATATYNYDVFLSFRGPDTRRKFISFLYKELVGRDIRTFKDDKELENGQMISPELILAIEDSRFAVVVVSVNYAASSWCLDELVKIMDIQKNKGSITVMPIFYGVNPCHLRRQIGDVAEQFKKHEAREKDLEKVLKWRQALAALADISGDCSGEDDSKLVDVIADKISKELMIVTRISNGRNLVGIDKHMNELNRLMDLNSNKGKRMVGIWARGGSCRSALAKYVYQTSCQHFDSHCFLGNVKRICQGNYFESHLHKEFLDNIQGENSSKQSLKKQKVLLVADDVDKLEQLDALAGDFSGFGPGSVVIITTKDKQLLISYGIQLVYEAEFLTFQKFCRSFRSLAFKKRDDISAAFEWALYI	363	Reported annotation
TN	AT1G72910	1	+	AT1G72910.1	ATGTCTTCTCATACTGCAACTAAGTACGATGTTTTCCTAAGTTTCAGAGGGCATGACACTCGCCAGAACTTCATCAGTTTTCTCTACAAAGAACTGGTTCGAAGGAGCATTCGAACCTTCAAAGACGACAAAGAGCTGGAGAATGGCCAGAGGATTTCGTCGGAGCTCAAACGCACCATCGAGGTGTCAAGATTCGCCGTCGTTGTTGTCTCAGAGACCTATGCTGCGTCTTCTTGGTGTCTCGATGAGCTCGTAACGATCATGGATTTCGAAAAAAAGGGTTCCATCACCGTGATGCCCATCTTCTACGGCGTGGAACCGAATCATGTGAGGTGGCAGACCGGAGTACTCGCTGAACAGTTTAAGAAACATGGGAGTAGAGAAGATCATGAGAAAGTG…	1143	AT1G72910.1	MSSHTATKYDVFLSFRGHDTRQNFISFLYKELVRRSIRTFKDDKELENGQRISSELKRTIEVSRFAVVVVSETYAASSWCLDELVTIMDFEKKGSITVMPIFYGVEPNHVRWQTGVLAEQFKKHGSREDHEKVLKWRQALTNFAQLSGDCSGDDDSKLVDKIANEISNKKTIYATINNGKNLVGIDTHMKELNRLMHMNCNKVTVRMVGIWARGGDGRSALAKYVYQTSCQQFDSHCFLGNVKTISQGRHSAHLHDEFLRNIKREDSNKQCLKNQKVLLVADNVTKVKQLEALAGDFSSFGPGSVVIITTDNKGLLNSYGITDVYEVEHLKFCGILRSLGFKKRAAAFQRALCRAKSFATECFCCQSSSISGYGKVTDLV	380	Reported annotation
TN	AT1G72920	1	+	AT1G72920.1	ATGTCTTCTCCTACTGCGACTAAGTACGACGTCTTTCTGAGTTTCAGAGGACTCGACACTCGTCGCAACTTCATCAGTTTTCTCTACAAAGAACTCGTTCGAAGAAAAATTCGAACTTTCAAAGACGACAAGGAGCTCGAGAATGGCCGGAGGATTTCTCCGGAGCTCAAACGCGCCATCGAGGAGTCGAAATTCGCCGTCGTTGTGGTCTCTGTGAACTACGCTGCGTCTCCTTGGTGTCTCGATGAGCTTGTGAAGATTATGGATTTCGAAAACAAGGGTTCCATCACCGTGATGCCTATCTTCTACGGCGTGGATCCTTGTCATTTGAGGAGGCAGATCGGAGATGTCGCTGAACAGTTTAAGAAGCACGAGGCTAGAGAAGAAGATCATGAGAAA…	828	AT1G72920.1	MSSPTATKYDVFLSFRGLDTRRNFISFLYKELVRRKIRTFKDDKELENGRRISPELKRAIEESKFAVVVVSVNYAASPWCLDELVKIMDFENKGSITVMPIFYGVDPCHLRRQIGDVAEQFKKHEAREEDHEKVASWRRALTSLASISGECSLKWEDEANLVDEIADKISKNLMTVTTISNGRDLVGIDTHMKALNKKLDLNSNKSLRVVGIWARGYNGRSALAKYVYQDICHWLKVGWLKVYQDIKTASKLYVLTRWLKVAHLLHRSHHSFKTE	275	Reported annotation
TN	AT1G72940	1	+	AT1G72940.1	ATGACTTCTCCTACTGCGACTAAGTATGATGTCTTTCTGAGTTTCAGAGGAGTCGACACTCGTCGCAACTTCATCAGTTTTCTCTACAAAGAATTCGTTCGAAGGAAAATTCGAACTTTCAAAGACGACAAGGAGCTTGAGAATGGCCGGAGGATTTCTCCGGAGCTCAAACGCGCCATCGAGGAGTCGAAATTCGCCGTCGTTGTTGTCTCTGTAAACTACGCTGCGTCTCCTTGGTGTCTCGATGAGCTTGTGAAGATTATGGATTTCGAAAACAAGGGTTCCATCACCGTGATGCCTATCTTCTACGGTGTGGATCCGTGTCATTTGAGGAGGCAGATCGGAGATGTCGCTGAACAGTTTAAGAAGCACGAGGCTAGAGAAGAAGATCATGAGAAA…	1116	AT1G72940.1	MTSPTATKYDVFLSFRGVDTRRNFISFLYKEFVRRKIRTFKDDKELENGRRISPELKRAIEESKFAVVVVSVNYAASPWCLDELVKIMDFENKGSITVMPIFYGVDPCHLRRQIGDVAEQFKKHEAREEDHEKVASWRRALTSLASISGDCSSKCEDEAKLVDEIADKISKNLMTVTTISNGKNLVGIDTHMKALNKKLDLNSNKSLRVVGIWARGYNGRSALAKYVYQDICHHFDSHCFLGSVKRISQGRHLSHLHEEFLIRIQGSKHNLKDQKVLLVADDVYKLEQLDALAEDFNGFGPGSVVIITTQDKHLFVSAGIKLVYEVELLKFQKVCELFRQFAFKKRDISAAVKLVYYRATNWLGCLSGRSG	371	Reported annotation
TN	AT1G72950	1	+	AT1G72950.1	ATGTCAGATTCTTCAAACACCCTCCCAAAGTTTGATGTTTTTCTGAGCTTCAGAGGACTCGACACTCGCCGCAGCTTCATCAGTTTCCTCTACAAAGAACTGATTCGAAGAAACATTCGAACCTTTAAAGACGATAAGGAGTTGAAGAATGGCCGGAGGATTACGCCGGAGCTAATACGCGCCATTGAAGGGTCGAGATTCGCAGTCGTTGTGGTCTCCGTGAATTACGCTGCGTCTCGTTGGTGTCTCGAAGAGCTCGTGAAGATTATGGATTTCGAAAACATGGGCTCGCTCAAGGTCATGCCTATCTTCTACGGCGTGGATCCGTGTCATGTGAGGAGACAGATCGGAGAAGTCGCTGAACAGTTTAAGAAGCATGAGGGTAGAGAAGATCATGAG…	1140	AT1G72950.1	MSDSSNTLPKFDVFLSFRGLDTRRSFISFLYKELIRRNIRTFKDDKELKNGRRITPELIRAIEGSRFAVVVVSVNYAASRWCLEELVKIMDFENMGSLKVMPIFYGVDPCHVRRQIGEVAEQFKKHEGREDHEKVLSWRQALTNLASISGDCSWKWEDDSKMVEEITDRISKELMIDTTRSNGSDLEGIDAHMKALHRLLNLNSKKSVRVIGIWARGGNGRSALAKFVYQNICQHFESHCFLESVKRISQDRHLSHLHEEFMIRIQGECLSKLRLKNQKVLLVADDVNKLEQLDALAEDFNCFGPGSIVIITTQDRQLLISAGIKLVYEVELLRFQKVRGLFRQLAFKEKDISAAFEVSLYRATNVAMEWLGCICGRSG	379	Reported annotation
TN	AT3G04210	3	-	AT3G04210.1	ATGGATTCTTATTTTTTCCTTGGCACTGTTGTTGTTGTTGCTCTTGCAATCTACACGCTTTTGGGAACAATATCTTTTATGGTTTATAGAAAATTCAGGTTACACCAAGAGAAGAACAACATATCATCTTGTTTTTCTTTTTCATCTTGCTTTTCTTTTTCATCTTCTTCATCGACTTCGTCGCCCGGTCGTAAACACCAAGTCTTTCCAAGTTTCCACGGGGCAGATGTACGCAAATCCTTTCTCAGCCACATCATGAAGGAGTTCAAAAGCAAGGGAATCGACATATTCATTGATAAAGATATCAAGAGGGGTAAGTCCATCGGTCCTGAGCTCACAGAAGCTATCAGAGGATCGAGGGTTGCGATTGTCTTCCTCTCGAGGAAATATGCTTCTTCG…	1596	AT3G04210.1	MDSYFFLGTVVVVALAIYTLLGTISFMVYRKFRLHQEKNNISSCFSFSSCFSFSSSSSTSSPGRKHQVFPSFHGADVRKSFLSHIMKEFKSKGIDIFIDKDIKRGKSIGPELTEAIRGSRVAIVFLSRKYASSSWCLNELALIMKCRKELGLTVMTLFYDLDPTDVRKQTGDFGMAFKETCKGKTKDEIGRWRHALEEVAKIAGYHSSIWDNEADMIGIVTTDISNTLNISTPSSDFSDLVGMEDHMKKLERMLYLDLNDVRMIGIWGPPGIGKTSIARVLFRKHSDSFDLSVFMETVKGYTRPGCSDEHGLKLHLQQQFLSQIFNQKDVEVPHLGVVQDRLRDKRVLVVLDDVDQSAQLEAMAKENKWFGPGSRIIITTQDRRLLKAHGIKDVYKVDL…	531	Reported annotation
TN	AT4G09420	4	-	AT4G09420.1	ATGTATTCTTCTTCTTCATCTTCTACCCCCAAGTTTGATGTCTTCCTGAGTTTTAGCGTAGAAGCCGAAACTTTAGTCTCGGATCTTCGCAGTTCGTTTTCTGAAAATGGCATTACAATGAAAGATGACGATCTAGAGAAGGGAGTCTCGTCCTTAGGTTCTGAGCGAAGCGAAGGTATCAGGGAGTCAAAAGTCGCTGTTGTGGTGATCTCCCAGAGCTATGCGATCTCTGCTCAGTGCCTGAACGAGCTCCAAACGATAGTAAACTTTCACGATGAACGCCGTATCTCCATTCTGCCCATCTTCTACGGAGTTGATTATGATGATGTAAGAAACCAGATTAAAGAACTCGCAGCGTCCTTCAGAAAGCTTGGTAAAGAATATCCATCTGAGAAGGTT…	1374	AT4G09420.1	MYSSSSSSTPKFDVFLSFSVEAETLVSDLRSSFSENGITMKDDDLEKGVSSLGSERSEGIRESKVAVVVISQSYAISAQCLNELQTIVNFHDERRISILPIFYGVDYDDVRNQIKELAASFRKLGKEYPSEKVQAWMIALIKLINISRSDSRIHDDETTIDMVITSQVKQILLDKDKQINLKATISHTVSNKQINSLTTKNVGLIGLDRHMLALNELLDLKSNEEVRLIGICGQGGVGKTTLARYVYEELFKNFHAHVFVDNAGKIYKQDTDESHSQKSLTSKEIQEGTQTVTRTLTVASDFIKSTVSHQRSLLVVDCVDNIKQLEEIANIVGLCFPGSRVILVTQDKKLLDDFGVEHVYEVQSLRYDEALQVFSQSAFNQQHPPASFESLSFRAVRVA…	457	Reported annotation
TN	AT4G09430	4	+	AT4G09430.1	ATGGCTTCCTCATCCACATCCTCTCCAACTCGAGTCAAGGAGTACGATGTCTTCCTCAGCTTTCGAGGGGCGGACACCCGCAATAACATAGTCAGCTATTTGCACAAAGCACTTGTTGATGTCGGAATCCGTACCTTCAAAGACGACAAGGAGCTTGAAGAAGGCGACATCATTTCTGAAAAACTTGTCAACGCTATACAAACTTCGTGGTTTGCTGTGGTTGTTCTCTCAGAAAAATATGTTACTTCAAGTTGGTGTTTGGAGGAACTCCGACATATAATGGAGCTTTCCATTCAGGATGACATTATAGTCGTTCCCATCTTTTATAAAGTAGAACCTTCAGACGTGAGATACCAGAAAAATAGCTTCGAGGTTAAGCTTCAGCACTACAGAGATCCA…	1668	AT4G09430.1	MASSSTSSPTRVKEYDVFLSFRGADTRNNIVSYLHKALVDVGIRTFKDDKELEEGDIISEKLVNAIQTSWFAVVVLSEKYVTSSWCLEELRHIMELSIQDDIIVVPIFYKVEPSDVRYQKNSFEVKLQHYRDPEKILKWKGALTQVGNMSGKHFQTCSDEATNIAEIVSKISNRLRKMKPTDLINLVGMDAHMEKMQLLLDKEPKSEVRMIGILGMGGIGKTAIANYLYNQFSHEYWAHCFIEDAWNTNDPTHLQRKLLSHICNDENAKLFTREAGAMKIKGILKHKKFFLVIDGVNKAEQVHALAKERSWFGPGSLIIITTRDRGLLNSCGVNNVYEVKCLDSKDALQVFEKFAFGGRNPPFHGSERLFTRASQLAHGLPYALVAFASHLSEQTTIEG…	555	Reported annotation
TN	AT4G16930	4	-	AT4G16930.1	ATGGTGACTCCGATTTTCTACGAGGTTGATCATTCTGATGTTAGGAAACAGACCGGAGAATTTGGAAAGGTCTTTGAAGAGACATGCAAGAACAAAACAGATGATGAGAAACAAAGGTGTAGGAAAGCTCTAGCAGATGTGGCAAATATGGCTGGAGAGGATTCTCGAAACTGGTGTAATGAAGCAAACATGATTGAAACAATTTCCAACGATGTTCCGAATAAGCTCATAACACCATCGAGTGATTTAGGTGATTTCGTTGGTGTTGAAGCTCATTTAGAGAGATTGAGTTCATTGTTGTGCTTGGAATCTGAAGAAGCTAGAATGGTAGGGATTGGTAAGAGTACCCTAGGAAGAGCTCTTTTCAGTCAACTCTCTAGCCAATTCCCCCTTCGCGCT…	465	AT4G16930.1	MVTPIFYEVDHSDVRKQTGEFGKVFEETCKNKTDDEKQRCRKALADVANMAGEDSRNWCNEANMIETISNDVPNKLITPSSDLGDFVGVEAHLERLSSLLCLESEEARMVGIGKSTLGRALFSQLSSQFPLRAFVTYKPTEKNRFYQKFYVKRT	154	Reported annotation
TN	AT4G16990	4	+	AT4G16990.1	ATGAAGTCTTCTTCTTCTCAGAGCTACGATGTTTTCCCCAACTTCAGAGGGGAAGATGTCCGCCACTCATTAGTCAGCCACCTTCGTAAGGAACTTGATCGCAAATTCATCAATACATTCAACGACAACAGGATCGAAAGAAGCCGCAAAATAACCCCAGAGCTGTTATTGGCTATAGAAAACTCAAGGATCTCACTTGTCGTCTTCTCTAAAAACTATGCTTCTTCCACGTGGTGCTTAGATGAATTGGTGAAGATCCAAGAGTGCTATGAGAAATTGGATCAAATGGTGATTCCTATTTTCTACAAAGTAGATCCTTCTCATGTTAGAAAACAGACCGGAGAGTTTGGCATGGTCTTTGGGGAGACCTGCAAGGGCAGAACAGAGAATGAGAAGCGA…	2013	AT4G16990.1	MKSSSSQSYDVFPNFRGEDVRHSLVSHLRKELDRKFINTFNDNRIERSRKITPELLLAIENSRISLVVFSKNYASSTWCLDELVKIQECYEKLDQMVIPIFYKVDPSHVRKQTGEFGMVFGETCKGRTENEKRKWMRALAEVAHLAGEDLRNWRSEAEMLENIAKDVSNKLFPPSNNFSDFVGIEAHIEALISMLRFDSKKARMIGICGPSETGKTTIGRALYSRLKSDFHHRAFVAYKRKIRSDYDQKLYWEEQFLSEILCQKDIKIEECGAVEQRLKHTKVLIVLDDVDDIELLKTLVGRIRWFGSESKIVVITQKRELLKAHNIAHVYEVGFPSEELAHQMFCRYAFGKNSPPHGFNELADEAAKIAGNRPKALKYVGSSFRRLDKEQWVKMLSEF…	670	Reported annotation
TN	AT4G23440	4	+	AT4G23440.1	ATGGATTCTCGAGGTGACAGTTCTAGGTTCGGGCAATATCCGACAAAGCCTACAAGGAACATGTCTTCATCTTCATCAGCTGCTTTCTTCTCAGCTAATCAGTCTCCGTTTTTCTCACCAAGATCTCCTAAAATCCAACAAGAACTATCTGAATCTACTCGCTCTGATGCTCAATGTGATAGCTTTGATCCTCTTAGCTCCAGCTCTGGTTTTCAAGAGCCTGAGCTTGCGTTTTTAACCGCTCCTAATCAATGTCAGAGCCTTGAGGCTGCTGATCGAATCGCTTCGAGTAGTATGATCTCTTGTACTCCTTCTAGATATGGAAGAGGTCATGAGTCTTCTTCGTATACTCAGACATCTTCTGTATCTGTTTCTTATAATAGGTTGAGATGTTGTGAT…	2895	AT4G23440.1	MDSRGDSSRFGQYPTKPTRNMSSSSSAAFFSANQSPFFSPRSPKIQQELSESTRSDAQCDSFDPLSSSSGFQEPELAFLTAPNQCQSLEAADRIASSSMISCTPSRYGRGHESSSYTQTSSVSVSYNRLRCCDVFIGLYGQKPSLLRFADWLRAELEFQGMSCFMSDRGRCRSSRKQRIVERAMDGASFGVIILTRKAFKNPYTIEELRFFANKKNLVPVFFDLSPGECLVRDIVEKRGDLWEKHGGELWVLYGGIEKEWKEAVHGLSRVDDWKLEAHEGNWRDCVFRAVTLLAMRLGRRSIVERLTKWRDKAEKEEFPYPRNESFVGRKKELSELEFVLFGDVAGDSERDYFELKARPTRRKKNVTLGWNKSGSAEERRKKGKEKVVWKESEKEIEMQ…	964	Reported annotation
TN	AT5G40090	5	-	AT5G40090.1	ATGTCTTCTGCTTCTTCATCTTCTGCTGCTTCTTTGTTGCTTGGAAGGGAGGTGGATGTCTTCCTGAGTTTCTGCTGCCAGACTAGCCATGGATATTTTCAAAATATTTTGATTCGAAATGGCATTAGAACTTTTTTATCCTACAGATGCTTGGAGAAGAGATTCGGACCAATTGGTCAACGGACACTCAAGGCTTTGGAAGAGTCGAGAGTCGCGGTTGTTATGACCTCTACGACGAAACCTTGCTCCGTTGGCTTCCTAGAAGAGCTCTTAGTGATACTCGAGTTTCAGGAAAAAGGTTCACTCATGGTCATACCCATTTTTCTTACAGATTTATCTTTTAATGTGGAAGAAATATGCAGACAACATCCGGAGAAGGCGCCAAGTTGGAGAACTGCA…	1380	AT5G40090.1	MSSASSSSAASLLLGREVDVFLSFCCQTSHGYFQNILIRNGIRTFLSYRCLEKRFGPIGQRTLKALEESRVAVVMTSTTKPCSVGFLEELLVILEFQEKGSLMVIPIFLTDLSFNVEEICRQHPEKAPSWRTALTKLTNLAAEYPLSQNLAGMDQSDLLNQIARDISLVVFYSGSNDSNALVAMDRHMKVVYDLLALEVNKEVRTIGIWGSAGVGKTTLARYIYAEIFVNFQTHVFLDNVENMKDKLLKFEGEEDPTVIISSYHDGHEITEARRKHRKILLIADDVNNMEQGKWIIEYANWFAPGSRVILISQNKNLLVDAGVMDVYEVRSLRYDEALQVFSHFAFKQPYPPSDFEELAVRAVHLAGFLPLGLRLLGSFLAGKGREEWVAALLKLKAKQ…	459	Reported annotation
TN	AT5G48780	5	+	AT5G48780.1	ATGTCTTCCTCTTCTTCCTCTTCCAGTCAGAAATTCTACGTTTTTCTGAGCTTCCAAGGCCTGGACACCCGTAGAACCTTTGTCAGCCATCTCCGCCGTTCATTGGACAGAAAAGGCATTAAGACTTTTGAAGATGAAAATGAGTCTCTGAGAGGTGAATTAGATTCTTCTGCGGTCTATCAGACAATTGGAGAGTCAAAAGTGGCCGTTGTCTTGATATCGGTGAACTATGCCTCTTCACCTTTGTGCCTGGATAGTCTCCTTAAGATTTTGAAGTTTCACCAGTCAGGTTCACTCGTTTTGATACCAATCTTCTATGAAGTTGATCCTATGGATGTAAGAAAACAAATTGGGAAACTGTACGAAGCATTCTCATTGCATGAGAGAGAAAACCCTGAA…	1920	AT5G48780.1	MSSSSSSSSQKFYVFLSFQGLDTRRTFVSHLRRSLDRKGIKTFEDENESLRGELDSSAVYQTIGESKVAVVLISVNYASSPLCLDSLLKILKFHQSGSLVLIPIFYEVDPMDVRKQIGKLYEAFSLHERENPEKVQTWRQALSQLVSIPGGQYSEIWDGDAELIHQITVDIWNIFVASKSSDLCGLVGMDRHMKAMYRLLDLGLKDEVRHIKIWGSRDIGKTEFAKYLYEEILHNFDTHVMLKAPQRISRFEEVRLAEYVCLRLEKARTLSKTSKDTASRFLLVLDNVNESFDPIRKLARVISSFGPGSRIITTTRNLQFSSTSPLPFQYEVLGLEFSEALQLFCLHAFEQTHPFLGFEDLSCRAVKLAGGFPLSLKRLGSRFSGRKKDEWEVILFGYE…	639	Reported annotation
TN	AT5G56220	5	+	AT5G56220.1	ATGAAGGGAATAGAAGAAGAAGCAAGTTTAGTTGGTTTAACCATAAGAACTTCATCACCAGCAAGCTCTTCAAGTAAGAAAGGTAAAGAAGATCTTCTTCAAGCAAATAATAATGCTTCAGATTCATCTCCAAGTATCAAAAACTCTCCTTTCTATTCACCTTCTCTTGTGTCCCCACCATCTTCTGCTTTTGTTTCCGCTTTGCAATCTCCTTATATATCCCCAAGAGCTACAACACCCTCCATTACCACTCACAAGCCATCACCGCCTCTTTCTTACAAAGGCTCACAATCTGATGATGTACCAAGCAGCTCCTACACTCCTCCTTCTGACCAGTACGAGTTTTCTGATGAACAACCATCAGATCGGAAGCTCAAGTTATCAGCATCTTGTACTCCA…	2922	AT5G56220.1	MKGIEEEASLVGLTIRTSSPASSSSKKGKEDLLQANNNASDSSPSIKNSPFYSPSLVSPPSSAFVSALQSPYISPRATTPSITTHKPSPPLSYKGSQSDDVPSSSYTPPSDQYEFSDEQPSDRKLKLSASCTPDPAPPRISFSFPVPRVSLAKVSVSSPATNTKLRSSDVFIGFHGQNPNLVRFCKWLKSELELQGIACFVADRAKYSDTQSHEIADRVICSVTYGIVVVSCSSLLNYLSLEEVRFFAQKKNLIPIFYGTGPSEIMGLLNCNAIDKECKEAIDGLIKSHEFKLEANESNWRSCVGKTATILRAKLGRKSVADKEIVEGIDELPFPRNRSFLGREKEIIEMEMALFGNGEYLESTTPSTRGEASGQSEGLADEESDVVPTRNGKFISLEL…	973	Reported annotation
TNL	AT1G17600	1	-	AT1G17600.1	ATGGTGTCCTCCTCTGCACCTCGTGTATCGAAGTACGACGTCTTCCTCAGCTTCCGTGGAGAAGACACCCGCAAAACCATCGTCAGTCATTTATATGCAGCACTTGATAGCAGAGGCATTGTTACTTTCAAAGATGACCAAAGGCTTGAGATAGGCGATCACATTTCCGATGAACTCCACAGAGCACTAGGGAGTTCGAGTTTCGCTGTTGTTGTTCTCTCCGAGAACTACGCTACTTCGAGATGGTGCTTATTGGAACTTCAACTGATAATGGAGCTTATGAAGGAGGGAAGACTTGAAGTCTTTCCCATCTTCTATGGAGTAGATCCTTCCGTGGTGAGGCATCAGCTAGGAAGTTTCTCTTTAGTAAAGTACCAAGGTCTTGAAATGGTGGATAAG…	3150	AT1G17600.1	MVSSSAPRVSKYDVFLSFRGEDTRKTIVSHLYAALDSRGIVTFKDDQRLEIGDHISDELHRALGSSSFAVVVLSENYATSRWCLLELQLIMELMKEGRLEVFPIFYGVDPSVVRHQLGSFSLVKYQGLEMVDKVLRWREALNLIANLSGVVSSHCVDEAIMVGEIARDISRRVTLMHKIDSGNIVGMKAHMEGLNHLLDQESNEVLLVGIWGMGGIGKTSIVKCLYDQLSPKFPAHCFIENIKSVSKDNGHDLKHLQKELLSSILCDDIRLWSVEAGCQEIKKRLGNQKVFLVLDGVDKVAQVHALAKEKNWFGPGSRIIITTRDMGLLNTCGVEVVYEVKCLDDKDALQMFKQIAFEGGLPPCEGFDQLSIRASKLAHGLPSAIQAYALFLRGRTASP…	1049	Reported annotation
TNL	AT1G27170	1	+	AT1G27170.1	ATGGAATCTGGCGTTGTTTCGAAGCCGCATAGGCTCAAGTATGACGTATTCCTCAGTTTCCGTGGCGCAGACACGCGCGATAACTTCGGAGACCATCTCTATAAAGCGCTCAAGGATAAAGTTCGGGTCTTCCGCGACAACGAAGGTATGGAACGCGGAGATGAGATCAGTTCAAGTCTTAAGGCAGGCATGGAGGACTCTGCGGCCTCTGTCATCGTCATATCGCGTAACTACTCTGGCTCTCGCTGGTGCCTTGATGAATTAGCTATGCTCTGCAAGATGAAATCATCTCTAGATCGTCGAATCTTACCCATTTTTTATCATGTCGATCCCTCGCATGTTCGCAAACAGAGCGATCATATCAAGAAGGATTTTGAAGAACACCAAGTAAGATTTAGC…	4155	AT1G27170.1	MESGVVSKPHRLKYDVFLSFRGADTRDNFGDHLYKALKDKVRVFRDNEGMERGDEISSSLKAGMEDSAASVIVISRNYSGSRWCLDELAMLCKMKSSLDRRILPIFYHVDPSHVRKQSDHIKKDFEEHQVRFSEEKEKVQEWREALTLVGNLAGYVCDKDSKDDDMIELVVKRVLAELSNTPEKVGEFIVGLESPLKDLTGLIDTESSSGVQVLGLYGMGGIGKTTLAKAFYNKIVGNFEQRAFISDIRERSSAENGLVTLQKTLIKELFRLVPEIEDVSIGLEKIKANVHEKKIIVVLDDVDHIDQVHALVGETRWYGQGTLIVITTRDSEILSKLSVNQQYEVKCLTEPQALKLFSYHSLRKEEPTKNLLALSKKIVQISGLLPLAVEVFGSLLYDK…	1384	Reported annotation
TNL	AT1G27180	1	+	AT1G27180.1	ATGATGAAGACCGGTGCTGTTGTTTCCAATCCACGTTCGAGGGTCAAGTGGGACGCATTCCTGAGTTTCCAAAGAGACACGAGCCACAATTTCACGGATCGTCTCTATGAAGCGCTTGTCAAGGAAGAGCTCCGGGTTTGGAACGATGATTTGGAACGTGTGGATCATGATCATGATCATGAGCTACGTCCAAGTCTCGTGGAGGCTATAGAGGACTCGGTGGCTTTTGTCGTCGTCTTATCCCCTAACTACGCTAACTCTCACCTGCGCCTCGAAGAATTAGCTAAGCTCTGCGATCTAAAATGTTTGATGGTACCGATCTTTTATAAGGTTGAACCACGGGAAGTTAAGGAACAGAACGGTCCTTTCGAAAAGGATTTTGAAGAGCATTCCAAAAGA…	4671	AT1G27180.1	MMKTGAVVSNPRSRVKWDAFLSFQRDTSHNFTDRLYEALVKEELRVWNDDLERVDHDHDHELRPSLVEAIEDSVAFVVVLSPNYANSHLRLEELAKLCDLKCLMVPIFYKVEPREVKEQNGPFEKDFEEHSKRFGEEKIQRWKGAMTTVGNISGFICGYEIQLEMETGVVPNRLKYSVFLSFRGFDTRTNFCERLYIALNEKQNVRVFRDNEGMEKGDKIDPSLFEAIEDSAASVIILSTNYANSSWCLDELALLCDLRSSLKRPMIPIFYGVNPEDVRKQSGEFRKDFEEKAKSFDEETIQRWKRAMNLVGNIPGYVCTAKTVGDDNEGINREKVDDMIDLVVKKVVAAVRNRPEIVADYTVGLESPIKDLMKLFNTESSSGIQVMGLYGMGGIGKTT…	1556	Reported annotation
TNL	AT1G31540	1	-	AT1G31540.1	ATGGCTTCGTCATCTTCTTCTCACAATTGGTTATATGATGTTTTCTTGAGCTTCAGAGGGGAAGACGTCCGCGTAACATTCCGTAGCCACTTTCTCAAAGAGCTTGATCGGAAACTAATCACTGCTTTCAGAGACAATGAGATCGAGAGAAGCCACTCTCTCTGGCCCGATCTTGAACAAGCCATCAAGGAATCCAGGATCGCTGTGGTCGTTTTCTCAAAAAACTACGCTTCATCGAGCTGGTGTCTTAACGAGTTGCTGGAGATTGTAAACTGCAATGATAAAATTGTCATACCAGTTTTCTACCATGTGGATCCTTCCCAAGTGAGGCATCAAATCGGCGACTTCGGAAAGATCTTTGAAAATACTTGCAAGAGACAAACAGATGAGGAAGTGAAA…	2331	AT1G31540.1	MASSSSSHNWLYDVFLSFRGEDVRVTFRSHFLKELDRKLITAFRDNEIERSHSLWPDLEQAIKESRIAVVVFSKNYASSSWCLNELLEIVNCNDKIVIPVFYHVDPSQVRHQIGDFGKIFENTCKRQTDEEVKNQWKKALTLVANMLGFDSAKWNDEAKMIEEIANDVLGKLLLTTPKDSEELVGIEDHIAEMSLLLQLESKEVRMVGISGSSGIGKTTIARALFKRLSRHFQGSTFIDRAFVSYSRNIYSGANPDDPNMKLQLQGHFLSEILGKKDIKIDDPAALEERLKHQKVLIIIDDLDDIMVLDTLVGQTQWFGYGSRIIVVTNDKHFLIAHGIDHIYEVSFPTDVHACQMLCQSAFKQNYAPKGFEDLVVDVVRHAGNFPLGLNLLGKYLRRR…	776	Reported annotation
TNL	AT1G56510	1	+	AT1G56510.1	ATGGCTTCTTCTTCTTCCTCACCTCGCAACTGGAGATACAATGTCTTCACGAGCTTCCATGGACCAGACGTCCGTATTAAATTTCTCAGTCATTTACGTCAACAGTTTGTCTACAATGGAATTACAATGTTCGATGACAACGGGATCGAAAGAAGCCAAATTATCGCTCCAGCTCTCAAAAAAGCCATTGGAGAATCAAGGGTCGCGATTGTATTGCTCTCGAAGAACTATGCTTCTTCCAGTTGGTGTTTGGATGAGCTATTGGAGATTTTAAAGTGCAAAGAATATATAGGACAAATAGTGATGACTGTCTTCTACGAAGTTGATCCTTCTCACGTGCGCAAACAAACCGGAGATTTTGGGATTGCTTTCAAAGAAACTTGTGCTCATAAAACAGAG…	3024	AT1G56510.1	MASSSSSPRNWRYNVFTSFHGPDVRIKFLSHLRQQFVYNGITMFDDNGIERSQIIAPALKKAIGESRVAIVLLSKNYASSSWCLDELLEILKCKEYIGQIVMTVFYEVDPSHVRKQTGDFGIAFKETCAHKTEEERSKWSQALTYVGNIAGEDFIHWKDEAKMIEKIARDVSTKINVTPCRDFDDMVGLERHLKEMVSLLDLDKEGVKMVGISGPAGIGKSTIAKALHSRHSSTFQHNCFVDNLWENYKICTGEHGVKLRLHEQFVSKILKQNGLELTHLSVIKDRLQDKKVLIILDDVESLAQLETLADMTWFGPGSRVIVTTENKEILQQHGIGDIYQVGYPSESEALTIFCLSAFKQASPPDGFMDLADEVVRICDKLPLALCVLGSSLLRKSQTD…	1007	Reported annotation
TNL	AT1G56520	1	-	AT1G56520.1	ATGGCTTCTTCTTCTTCCTCACCTCGCAACTGGAGATACAATGTCTTCACGAGCTTCCATGGACCAGACGTCCGTATTAAATTTCTCAGTCATTTACGTCAACAGTTTATTTACAATGGAATTACTATGTTCGATGACAACGGGATCGAAAGAAGCCAAATTATCGCTCCAGCTCTCAAAAAAGCCATTGGAGAATCGAGGATCGCGATCTTATTGCTCTCGAAGAACTATGCTTCTTCCAGTTGGTCTTTGGATGAGCTATTGGAGATTTTAAAGTGCAAAGAAGATATAGGGCAAATAGTGATGACTGTCTTCTACGAAGTTGATCCTTCTGATGTCCGCAACCAAACCGGAGATTTTGGGATTGCTTTTAAAGAAACTTGTGCTCATAAAACAGAG…	2694	AT1G56520.1	MASSSSSPRNWRYNVFTSFHGPDVRIKFLSHLRQQFIYNGITMFDDNGIERSQIIAPALKKAIGESRIAILLLSKNYASSSWSLDELLEILKCKEDIGQIVMTVFYEVDPSDVRNQTGDFGIAFKETCAHKTEEERQKWTQALTYVGNIAGEDFKHWPNEAKMIEKIARDVSDILNVTPCRDFDGMVGLNDHLREMESLLDLKNDGVKIVGISGPAGIGKSTIATALHGRLSNMFQRTCFVDNLRESYKIGLDEYRLKLHLQQQLLAYVLNQDKIRVGHLSVMKERLDDLRVLIILDDVEHLYQLEALADIRWFGPGSRVIVTTENREILLQHGIKDIYHVGFPSEGEALMIFCLSAFRQPSPPYGFLKLTYEVASICGNLPLGLHVLGTLLWGKSQAD…	897	Reported annotation
TNL	AT1G56540	1	+	AT1G56540.1	ATGGCTTCTTCTTCTTCTTCTTCTTCACGTCGCACCTGGAGATACAATGTCTTCACGAGTTTCCATGGACCAGACGTCCGCAAAACATTTCTCAGTCATTTACGCAAACAATTTAACTACAATGGAATTACAATGTTCGATGATCAAAGGATCGAGAGAAGCCAAATCATCGCCCCAGCTCTCACGGAAGCGATTAGAGAATCAAGGATCGCTATCGTATTGCTCTCGAAGAACTATGCTTCTTCCAGTTGGTGTTTGGATGAGTTGTTGGAGATTTTAGATTGCAAAGAACAATTAGGGCAGATTGTGATGACTGTCTTCTACGGAGTACATCCTTCTGATGTAAGGAAACAAACTGGAGATTTCGGGATTGCTTTCAATGAAACATGTGCTCGTAAA…	3291	AT1G56540.1	MASSSSSSSRRTWRYNVFTSFHGPDVRKTFLSHLRKQFNYNGITMFDDQRIERSQIIAPALTEAIRESRIAIVLLSKNYASSSWCLDELLEILDCKEQLGQIVMTVFYGVHPSDVRKQTGDFGIAFNETCARKTEEQRQKWSQALTYVGNIAGEHFQNWDNEAKMIEKIASDVSDKLNTTPSRDFDGMIGLEAHLRKIESLLDLDYDGAKIVGISGPAGIGKSTIARALHSVLSKRFQHNCFMDNLHESYKIGLVEYGLRLRLQEQLLSKILNLDGIRIAHLGVIRERLHDQKVLIILDDVESLDQLDALANIEWFGPGSRVIVTTENKEILQQHGISDIYHVGFPSSKEALMIFCLSAFRQLSPPDRFMNLAAEVAKLCGYLPLALHVLGSSLRGKNY…	1096	Reported annotation
TNL	AT1G63730	1	+	AT1G63730.1	ATGGCTTCCTCTTCTTCTTCGCCTCGAACCTGGAGATATCGCGTTTTCACGAGTTTCCATGGACCAGACGTCCGTAAAACAGTTCTCAGTCATTTACGCAAACAGTTTATCTGCAATGGGATTACCATGTTCGATGATCAACGGATCGAAAGAGGTCAAACCATTTCCCCTGAACTCACACGAGGGATTAGGGAATCTAGGATCTCGATTGTGGTGCTCTCGAAGAATTATGCTTCATCGAGCTGGTGTTTGGATGAGCTGTTGGAGATTTTGAAGTGCAAGGAAGATATTGGGCAGATAGTGATGACTGTCTTTTACGGAGTTGATCCATCTGATGTGCGTAAACAAACCGGAGAATTTGGGATCCGATTCAGTGAAACTTGGGCTCGTAAAACGGAG…	2901	AT1G63730.1	MASSSSSPRTWRYRVFTSFHGPDVRKTVLSHLRKQFICNGITMFDDQRIERGQTISPELTRGIRESRISIVVLSKNYASSSWCLDELLEILKCKEDIGQIVMTVFYGVDPSDVRKQTGEFGIRFSETWARKTEEEKQKWSQALNDVGNIAGEHFLNWDKESKMVETIARDVSNKLNTTISKDFEDMVGIEAHLQKMQSLLHLDNEDEAMIVGICGPSGIGKTTIARALHSRLSSSFQLTCFMENLKGSYNSGLDEYGLKLCLQQQLLSKILNQNDLRIFHLGAIPERLCDQNVLIILDGVDDLQQLEALTNETSWFGPGSRIIVTTEDQELLEQHDINNTYHVDFPTIKEARKIFCRSAFRQSSAPYGFEKLVERVLKLCSNLPLGLRVMGSSLRRKKE…	966	Reported annotation
TNL	AT1G63740	1	+	AT1G63740.1	ATGTTCGATGATCAAGCAATCGAAAGAGGCCAAACCATTTCCCCTGAACTCACACGAGGGATTAGGGAATCGAGGATCTCGATCGTAGTGCTCTCGAAGAACTATGCTTCATCGAGCTGGTGTTTGGATGAGCTGTTGGAGATTTTGAAATGCAAGGAAGATATTGGGCAAATAGTGATGACTGTCTTCTACGGAGTAGATCCATCTGATGTGCGCAAACAAACCGGAGATATCTTGAAAGTTTTCAAGAAAACTTGTTCTGGTAAAACGGAGGAGAAGAGGCGAAGATGGAGCCAAGCTTTGAACGATGTTGGCAACATTGCCGGAGAACATTTCCTTAACTGGGATAATGAATCGAAGATGATGGAGAAGATTGCAAGAGATATTTCAAACAAAGTA…	2979	AT1G63740.1	MFDDQAIERGQTISPELTRGIRESRISIVVLSKNYASSSWCLDELLEILKCKEDIGQIVMTVFYGVDPSDVRKQTGDILKVFKKTCSGKTEEKRRRWSQALNDVGNIAGEHFLNWDNESKMMEKIARDISNKVNTTISRDFEDMVGVETHLEKIQSLLHLDNDDEAMIVGIYGPAGIGKTTIARALHSLLSDRFQLTCFMENLRGSYNSSLDEYGLKLQLQEQLLSKILNQTGMRVYNLSAIQGMLCDQKVLIILDDVDDLKQLEALANETKWFGPGSRVVVTTENQELLKQHDDIKNTYYVDFPTQKEARQIFCRYGFKQSTPQDGFENLSERVIKLCSKLPLGLSVMGLYLRKKTEDDWEDILHRLESSFDSVDRNIERVLRVGYDGLHEKDQLLFL…	992	Reported annotation
TNL	AT1G63750	1	+	AT1G63750.3	ATGTCTGATCTCATGGCTTCCCCTTCTTCTTCCAAGCCTCACAACTACAAATTCAAAGTCTTCTCGAGCTTCCACGGGCCCGACGTCCGTAAAACATTACTCAGTAACTTGCGCGAACATTTTCAAGGCAAGGGGATAACTATGTTTGATGACGAAAAGATTAAGAGAGGCGGAGACCTCTCTCCTTCACTCAAAAGAGCTATAAAAACATCGAAGATCTCGATCGTGATTCTCTCCCAGAAATATGCTTCTTCAAGCTGGTGTTTGGATGAATTGTTGGAGATCATGAAGCGCAAAAAGGCTATGAAACAGATAGTGATGACCGTCTTCTACGGAGTAGAGCCATCCGATGTGCGGAAGCAGACCGGGGATTTCGGGATCGCTTTCAATAAAACTTGT…	3396	AT1G63750.3	MSDLMASPSSSKPHNYKFKVFSSFHGPDVRKTLLSNLREHFQGKGITMFDDEKIKRGGDLSPSLKRAIKTSKISIVILSQKYASSSWCLDELLEIMKRKKAMKQIVMTVFYGVEPSDVRKQTGDFGIAFNKTCVNKTDKERKEWSKALTDVSNIAGEDFKKWDNEANMIKKIARDVSYKLNATPSKDFEDMMGLEAHLKKIQSLLRLDYKDEALIIGISGPAGIGKSTIARALESRLSDRFQLTCFMDLRGSENNGLHDYGQQLRLQEQLLAKVLNQDGTRICHLGVLQQRLSDLRVLIILDDVSDIKQLKALAKETTWFGPGSRIIVTTENKDLLQQRGIDSTYHVGFPSREEALEIFCKFAFEQSSPPHAFEKLAARITHLCGNLPLGLCVMGSSLF…	1131	Reported annotation
TNL	AT1G63860	1	-	AT1G63860.1	ATGTCTCTATTGGCTTCTTCTTCCTCTTGCAACTACAAATACATTGTCTTCCCGAGCTTTCACGGACCGGATGTCCGTAAAACACTTCTTAGTCACATGCGCAAACAGTTTGACTTCAACGGCATCACTATGTTTGATGATCAAGGGATTGAGAGAAGTGAAGAGATCGCCCCTTCACTCAAAAAGGCTATCAAAGAATCGAGGATCTCGATCGTGATTCTCTCCAAGAAATATGCATCGTCAAGCTGGTGTTTGGACGAATTGGTGGATATCTTAAAGCGCAAAAAAGCTATGAAACAGATAGTAATGACCGTCTTCTATGGAGTGGAGCCATTTGAGGTACGGAACCAGACCGGAGAATTCGGGATCGCTTTCAATGAAACTTGTGCACGTAAGACG…	3015	AT1G63860.1	MSLLASSSSCNYKYIVFPSFHGPDVRKTLLSHMRKQFDFNGITMFDDQGIERSEEIAPSLKKAIKESRISIVILSKKYASSSWCLDELVDILKRKKAMKQIVMTVFYGVEPFEVRNQTGEFGIAFNETCARKTDEERQKWSKALNEVANIAGEDFLRCDNEAKRIEKIARDVSNKLNATPCRDFDGMVGLEAHLTEMESLLDLDYDGVKMVGISGPAGIGKTTIAKALQSRFSNRFQLTCFVDNLRGSYLSGLDELRLQEQFLSNVLNQDGIRINHSGVIEERLCKLRVLIILDDVDHIKQLEALANKTTWFGPRSRIVVTTENKELLQQEWKSYPQKGFQWLALRVTQLCGKLPLGLCMVGSSLRGKNEEGWEEVICSLENNIDRDIEEVLRVGYESL…	1004	Reported annotation
TNL	AT1G63870	1	-	AT1G63870.1	ATGTCTCTCATGGATTCTCCTTCCTCTATTTCCTCTTGCAACTACAGATTCAATGTCTTCTCGAGCTTCCACGGGCCGAATGTTCGTAAAACACTTCTTAGTCACATGCGCAAACAGTTTAATTTCAACGGGATCACTATGTTCGATGATCAAGGGATTGAGAGAAGTGAAGAGATCGTACCTTCACTCAAAAAGGCTATAAAAGAATCGAGGATCTCGATCGTGATTCTTTCCAAGAAATATGCTTTGTCAAGATGGTGTTTGGATGAATTGGTGGAGATATTAAAGTGCAAGGAAGTTATGGGACACATAGTGATGACCATCTTCTACGGAGTGGAGCCATCTGATGTACGGAAGCAGACCGGGGAATTCGGGTTCCATTTTAATGAAACGTGTGCA…	3096	AT1G63870.1	MSLMDSPSSISSCNYRFNVFSSFHGPNVRKTLLSHMRKQFNFNGITMFDDQGIERSEEIVPSLKKAIKESRISIVILSKKYALSRWCLDELVEILKCKEVMGHIVMTIFYGVEPSDVRKQTGEFGFHFNETCAHRTDEDKQNWSKALKDVGNIAGEDFLRWDNEAKMIEKIARDVSDKLNATPSRDFNGMVGLEAHLTEMESLLDLDYDGVKMVGISGPAGIGKTTIARALQSRLSNKFQLTCFVDNLKESFLNSLDELRLQEQFLAKVLNHDGIRICHSGVIEERLCKQRVLIILDDVNHIMQLEALANETTWFGSGSRIVVTTENKEILQQHGINDLYHVGFPSDEQAFEILCRYAFRKTTLSHGFEKLARRVTKLCGNLPLGLRVLGSSLRGKNEE…	1031	Reported annotation
TNL	AT1G63880	1	-	AT1G63880.1	ATGGCTTCTCCTTCTTCTTTTTCGTCTCAGAACTACAAGTTCAATGTCTTCGCGAGCTTCCACGGGCCTGACGTCCGTAAAACACTTCTCAGTCACATACGACTACAGTTTAACCGCAACGGGATCACTATGTTTGATGATCAAAAGATTGTGAGAAGCGCAACGATCGGGCCTTCACTAGTAGAAGCTATAAAAGAATCAAGGATCTCGATCGTGATTCTCTCCAAGAAATATGCTTCATCAAGCTGGTGTTTGGATGAATTGGTGGAGATCTTGGAGTGCAAGAAAGCTATGGGACAGATAGTGATGACCATCTTCTACGGAGTAGATCCATCCGATGTGCGGAAACAGATCGGGAAATTCGGGATCGCTTTCAATGAAACTTGTGCACGTAAGACC…	3054	AT1G63880.1	MASPSSFSSQNYKFNVFASFHGPDVRKTLLSHIRLQFNRNGITMFDDQKIVRSATIGPSLVEAIKESRISIVILSKKYASSSWCLDELVEILECKKAMGQIVMTIFYGVDPSDVRKQIGKFGIAFNETCARKTEEERQKWSKALNQVSNIAGEDFLRWDNEAIMIEKIARDVLDKLNATPSRDFDGMVGIEAHLREIKSLLDLDNVEVKIVAIAGPAGIGKTTIARALYGLLSKRFQLSCFVDNLRGSYHSGFDEYGFKLHLQEQFLSKVLNQSGMRICHLGAIKENLSDQRVLIILDDVNKLKQLEALANETTWFGPGSRIVVTTENKELLQQHGINNTYHVGFPSDEDALKILCSYAFKQTSPRHGFEELSESVTKLCGKLPLGLCVVGSSLRGKKE…	1017	Reported annotation
TNL	AT1G64070	1	+	AT1G64070.1	ATGGCTTCTTCCTCTTCTTCTGCGAGTCGTACTTGGAGATATCGTGTCTTCACGAGCTTCCACGGATCAGACGTCCGTACAAGCTTTCTAAGTCATTTTCGCAAACAGTTTAACAACAATGGGATTACAATGTTCGATGATCAAAGAATCTTGAGAGGCGAAACCATCAGCCCTGCGCTCACTCAAGCGATTAGAGAATCGAGGATCTCTATTGTATTGCTCTCGAAGAACTATGCTTCTTCCGGGTGGTGTTTGGATGAGTTGTTGGAGATTTTGAAGTGCAAGGATGATATGGGTCAAATAGTGATGACTGTCTTCTATGGAGTAGATCCATCTGATGTGCGGAAACAAACTGGAGAGTTCGGGATCGCTTTCAATGAAACATGTGCTTGTAGAACA…	2994	AT1G64070.1	MASSSSSASRTWRYRVFTSFHGSDVRTSFLSHFRKQFNNNGITMFDDQRILRGETISPALTQAIRESRISIVLLSKNYASSGWCLDELLEILKCKDDMGQIVMTVFYGVDPSDVRKQTGEFGIAFNETCACRTEEERQKWSQALNYVGNIAGEHLLNWDNEAKMIEKIARDVSEKLNVTPCRDFDGMVGIEAHLRKIQSLLDLDNDEVKMVAISGPAGIGKSTIGRALHSLLSNRFHHTCFVDNLRGSHPIGLDEYGLKLRLQEQLLSKILNQDGSRICHLGAIKERLCDMKVFIILDDVNDVKQLEALANESNWFGPGSRIIVTTENKELLKQHGINNTYYVGFPSDEEAIKILCRYAFRQSSSRHGFKKLTRSVTELCGKLPLGLRVVGSSLHGKNE…	997	Reported annotation
TNL	AT1G65850	1	+	AT1G65850.1	ATGACATCCATGATAGCTTCTCGCCAACAGAGTCAACGCTCCTGTCCAATATGCGCAACACCTTTTCCTTCATCATCTTCGTCCCACAAGTGGACACATCAAGTCTTTCCAAGCTTCCGTGGGGAAGATGTACGTAGAGGTTTTCTCAGTCATATTCACAAGGAGTTTCAAAGAAAGGGAATTACACCATTCATTGATAATGAGATCAAGAGAGGAGAATCCATTGGTCTTGAAATCATACATGCGATTAGAGAATCTAAGATCGCGATTGTCTTGCTCTCTAGGAACTATGCTTCTTCATCTTGGTGTCTTGACGAGTTGGTGGAGATCATGAAATGCAAAGAAGAATTTAGTCAAATAGTGATCCCCATTTTCTATAGAGTGGATCCATCCGATGTT…	3111	AT1G65850.1	MTSMIASRQQSQRSCPICATPFPSSSSSHKWTHQVFPSFRGEDVRRGFLSHIHKEFQRKGITPFIDNEIKRGESIGLEIIHAIRESKIAIVLLSRNYASSSWCLDELVEIMKCKEEFSQIVIPIFYRVDPSDVKKLTGNFGNVFKNNCVGKTNEVIRKWRQALAKMGTTTGYDSRNWDNEATMIENIATDISNMLNYSTPSRDFDGLIGMRAHMKVMEPMLCLHSDEVRMIGIWGPSGIGKTTIARILFSQFSDSFELSVFMENVKELMYTRPVCSDEYSAKLHLQKQFMSQIINHKDIEIPHLGVVEDRLKDKKVFIVLDNIDQSIQLDAIAKESRWFGHGSRIIITTQDRKLLKAHDGINHIYNVNFPSAYEACQIFCMYAFGQKFPKDGFEELAWE…	1036	Reported annotation
TNL	AT1G69550	1	-	AT1G69550.1	ATGCTAATGGATTCTTCTTTTTTCCTTACCATTGTTGCTGCTGCTTTTGCAATAGGCTTCTTCATCTTTCTTAGAAAGTTGAGAATCCATCAAGAAAACGAAGATGTGGGTTCTTCTTCTACATCTCCTCCATCGTCTTTGGCGTCTTCAACATCTCCTCCATCTACGTTGTCTTCTTCAACATCTCATCCGTCTTCTTCAACTTCTCCTCCATCATCTTTGTCTTGCACCGGGACTCACCATGTATTTCCAAGCTTCCGTGGGGATGACGTTCGCAGAAACTTTCTCAGTCACATTCAAAAGGAGTTTCGGAGAAAAGGAATCACTCCGTTCATCGATAATGAGATTAGGAGAGGAGAATCCATCGGTCCTGAACTCATTAAGGCCATTAGAGAATCT…	4203	AT1G69550.1	MLMDSSFFLTIVAAAFAIGFFIFLRKLRIHQENEDVGSSSTSPPSSLASSTSPPSTLSSSTSHPSSSTSPPSSLSCTGTHHVFPSFRGDDVRRNFLSHIQKEFRRKGITPFIDNEIRRGESIGPELIKAIRESKIAIVLLSRNYASSKWCLEELVEIMKCKKEFGLTVFAIFYEVDPSHVKKLTGEFGAVFQKTCKGRTKENIMRWRQAFEEVATIAGYDSRNWENEAAMIEEIAIEISKRLINSSPFSGFEGLIGMKAHIEKMKQLLCLDSTDERRTVGISGPSGIGKSTIARVLHNQISDGFQMSVFMKFKPSYTRPICSDDHDVKLQLEQQFLAQLINQEDIKIHQLGTAQNFVMGKKVLIVLDGVDQLVQLLAMPKAVCLGPGSRIIITTQDQQL…	1400	Reported annotation
TNL	AT1G72840	1	-	AT1G72840.1	ATGGCTTCCTCGTCATCATCTTCTGCAACTCGTCTCAGGCACTACGATGTCTTCCTCAGTTTTCGAGGGGTAGATACCCGCCAAACCATCGTCAGCCATTTGTATGTGGCTCTACGTAATAATGGAGTTCTTACTTTTAAAGATGATCGGAAGCTCGAGATTGGCGACACCATTGCCGATGGTCTAGTCAAAGCTATACAAACTTCGTGGTTTGCGGTGGTTATTCTCTCTGAAAACTACGCTACTTCGACGTGGTGCTTGGAGGAGCTCCGGTTGATAATGCAGCTTCACAGTGAGGAGCAGATCAAAGTGCTTCCTATCTTCTACGGCGTAAAACCCTCTGACGTGAGATACCAGGAAGGAAGCTTCGCGACTGCCTTTCAAAGGTACGAAGCAGAT…	3129	AT1G72840.1	MASSSSSSATRLRHYDVFLSFRGVDTRQTIVSHLYVALRNNGVLTFKDDRKLEIGDTIADGLVKAIQTSWFAVVILSENYATSTWCLEELRLIMQLHSEEQIKVLPIFYGVKPSDVRYQEGSFATAFQRYEADPEMEEKVSKWRRALTQVANLSGKHSRNCVDEADMIAEVVGGISSRLPRMKSTDLINLVGMEAHMMKMTLLLNIGCEDEVHMIGIWGMGGIGKSTIAKCLYDRFSRQFPAHCFLENVSKGYDIKHLQKELLSHILYDEDVELWSMEAGSQEIKERLGHQKVFVVLDNVDKVEQLHGLAKDPSWFGPGSRIIITTRDKGLLNSCGVNNIYEVKCLDDKDALQVFKKLAFGGRPPSDGFEQLFIRASRLAHGLPSALVAFASHLSAIVA…	1042	Reported annotation
TNL	AT1G72860	1	-	AT1G72860.1	ATGGCTTCATCTTCTTCATCTCCTATCTGGAAGTACGATGTGTTCTTGAGTTTCCGGGGAGAAGACACCCGCAAGAACATTGTCAGTCATTTGCACAAACAACTTGTCGATAAGGGAGTTGTTACGTTCAAAGATGATAAAAAGCTTGAGCTCGGCGACTCCATCTCCGAAGAAATCAGCAGAGCCATTCAAAACTCTACATATGCTCTTGTGATTCTATCGGAGAACTACGCTTCATCTAGTTGGTGCTTGGACGAGCTCCGCATGGTAATGGATCTTCACCTAAAGAATAAGATTAAAGTTGTCCCCATTTTCTATGGAGTTGATCCTTCTCACGTGAGACATCAGACTGGGAGTTTCACATTTGACAAGTACCAAGACTCTAAAATGCCTAACAAG…	3492	AT1G72860.1	MASSSSSPIWKYDVFLSFRGEDTRKNIVSHLHKQLVDKGVVTFKDDKKLELGDSISEEISRAIQNSTYALVILSENYASSSWCLDELRMVMDLHLKNKIKVVPIFYGVDPSHVRHQTGSFTFDKYQDSKMPNKVTTWREALTQIASLAGKDFETCEDEASMIEEIVKDISKKLLIMQPVDFSDIVGMNAHMERLSPLLSMDSENEVRMIGIWGMGGIGKTTIAKCLFDQFSQGFPARCFLENVSKIYRKGGVSSLAEKFLSTTLGLSKKKMKGSGVKLGPQEIKARFGCRKVFVVLDNVDDMRQMHAFAQESSWFGPGSRIIITTRDKGLLNTYGVRTVYEVKCMDNDAALQLFNQLAFKGALPPSELYEKLSIRASWLAQGLPVAIEAYGLFFRRMTS…	1163	Reported annotation
TNL	AT2G14080	2	+	AT2G14080.1	ATGGATTTTTACGTTTTCCTTGGGACTGTTGCTGCTACGTTCTTCACTCTTTTGGGTACAATATTTTATATGATTTATGGAAAATTTCGAGTCCAAGAAACTATAATAACTACTTCTTCTTCACCTCCTACATCTCCCCAATCTTCTTTGTCTTGTAACCAGAAACACGATGTCTTCCCCAGCTTCCACGGGGCAGATGTGCGCAAATCATTTCTCAGTCACATTTTGAAAGAGTTTAAAAGAAAAGGGATCGATACGTTCATTGATAATAATATTGAGAGGAGCAAATCGATCGGTCCAGAACTCATAGAAGCAATCAAAGGATCTAAGATTGCAGTTGTCTTGCTCTCGAAGGACTACGCTTCCTCGTCGTGGTGCCTGAACGAGTTGGTGGAGATC…	3648	AT2G14080.1	MDFYVFLGTVAATFFTLLGTIFYMIYGKFRVQETIITTSSSPPTSPQSSLSCNQKHDVFPSFHGADVRKSFLSHILKEFKRKGIDTFIDNNIERSKSIGPELIEAIKGSKIAVVLLSKDYASSSWCLNELVEIMKCRKMLDQTVMTIFYEVDPTDVKKQTGDFGKVFKKTCMGKTNAVSRKWIEALSEVATIAGEHSINWDTEAAMIEKISTDISNKLNNSTPLRDFDGLVGMGAHMEKLELLLCLDSCEVRMIGIWGPPGIGKTTIVRFLYNQLSSSFELSIFMENIKTMHTILASSDDYSAKLILQRQFLSKILDHKDIEIPHLRVLQERLYNKKVLVVLDDVDQSVQLDALAKETRWFGPRSRILITTQDRKLLKAHRINNIYKVDLPNSDDALQI…	1215	Reported annotation
TNL	AT2G16870	2	-	AT2G16870.1	ATGGCTTCTTCTTCATCGTCTCGCACCTGGAATTACCGAGTCTTTGCGAGCTTCCACGGACCAGACGTCCGTAAAAGCTTTCTGAGTCATTTTCGCAAACAGTTCATCTGCAATGGGATTACAATGTTCGATGATCAAAAGATCGTGAGAAGTCAAACCATCGCTCCTTCACTCACGCAAGGGATTAGAGAATCGAAGATCTCGATCGTCATTCTCTCCAAGAACTATGCTTCTTCTACTTGGTGTTTGAATGAGCTCCTGGAGATTTTGAAGTGCAGGGAAGATATTGGGCAAATTGTGATGACTGTATTCTACGGAGTAGATCCATCTGATGTCCGCAAACAAACCGGTGAATTTGGAACAGTTTTCAATAAAACTTGTGCTCGTAGAACAGAGAAA…	3330	AT2G16870.1	MASSSSSRTWNYRVFASFHGPDVRKSFLSHFRKQFICNGITMFDDQKIVRSQTIAPSLTQGIRESKISIVILSKNYASSTWCLNELLEILKCREDIGQIVMTVFYGVDPSDVRKQTGEFGTVFNKTCARRTEKERRNWSQALNVVGNIAGEHFLNWDNEAEMIEKIARDVSEKLNMTPSSDFDGMVGIEAHLKEMEVLLDFDYDGVKIVGIFGPAGIGKTTIARALHSLLLFKKFQLTCFVDNLRGSYPIGIDEYGLKLRLQEHLLSKILNQDGMRISHLGAVKERLCDMKVLIILDDVNDVKQLEALANDTTWFGPGSRVIVTTENKEILQRHGIDNMYHVGFPSDEKAMEILCGYAFKQSSPRPGFNYLAQKVTWLCGNLPLGLRVVGSSLRGKKED…	1109	Reported annotation
TNL	AT2G17060	2	+	AT2G17060.1	ATGAAAGAAAGTCCCACTTTGAGAAGATATTCCATGGAGGCCTCACGGCAACCTCAAGTGTTCATCAACTTCCGGGGAAGTGAACTACGGTATACCTTTGTCTACTATCTCAGGACGGCCTTGGTAAAAAACGGGATCAACGTTTTTACAGACAACATGGAGCCGAAAGGCCGTAACCAGAAAATTTTATTCAAGAGAATCGAAGAGTCGAAGATCGCACTGGCGATTTTCTCCTCAAGGTATACGGAGTCAAGTTGGTGTCTGGAAGAGCTGGTAAAGATGAAAGAATGCATGGATGCGGAGAAACTCGTGATCATTCCCATCTTCTACATCGTGACTCCATACACCATTAAAAAGCAGATGGGAGACTTTGGTGACAAGTTTAGAGTGCTGGTGGAT…	3588	AT2G17060.1	MKESPTLRRYSMEASRQPQVFINFRGSELRYTFVYYLRTALVKNGINVFTDNMEPKGRNQKILFKRIEESKIALAIFSSRYTESSWCLEELVKMKECMDAEKLVIIPIFYIVTPYTIKKQMGDFGDKFRVLVDYVDDVTEKKWTDALKSVPLILGITYDGQSEEQLLINQIVGEVQRVIKIISQGEGDEKNKMVCTNTSTGSSFIPQNRNMVDPENQIELVGLSQRLKELKEKLDLSRKETRIVGVLGMPGIGKTTLVKRLYDEWKHNFQRHLHMVNIRQKSKEYGTHSLERMILKELLSDTYNDITEEMTYASVKDELLKKKVLLVLDDVSSKKQIQGLLGNLNWIRKGSRIVITTRDKISISQFEYTYVVPRLNITDGLKQFSFYAFEDHNCPYPGN…	1195	Reported annotation
TNL	AT3G04220	3	-	AT3G04220.1	ATGGATTCTTCTTTTTTACTCGAAACTGTTGCTGCTGCAACAGGCTTCTTCACACTTTTGGGTACAATACTTTTTATGGTTTACAGAAAATTCAAAGACCATCGAGAAAACAAAGAAAATGATTCTTCTTCTTCAACACAACCGTCTCCTTCACCACCTCTGTCGTCTTTATCTCTCACGCGAAAATACGATGTCTTTCCAAGCTTCCGCGGGGAAGATGTCCGCAAAGACTTCCTCAGTCACATTCAGAAGGAGTTTCAAAGACAAGGAATCACACCATTTGTTGATAACAATATCAAGAGAGGAGAATCTATCGGTCCAGAACTCATTCGGGCGATTAGAGGGTCCAAGATCGCAATCATCTTGCTCTCCAAGAACTACGCTTCTTCAAGCTGGTGC…	2604	AT3G04220.1	MDSSFLLETVAAATGFFTLLGTILFMVYRKFKDHRENKENDSSSSTQPSPSPPLSSLSLTRKYDVFPSFRGEDVRKDFLSHIQKEFQRQGITPFVDNNIKRGESIGPELIRAIRGSKIAIILLSKNYASSSWCLDELVEIIKCKEEMGQTVIVIFYKVDPSLVKKLTGDFGKVFRNTCKGKERENIERWREAFKKVATIAGYDSRKWDNESGMIEKIVSDISEMLNHSTPSRDFDDLIGMGDHMEKMKPLLDIDSDEMKTIGIWGPPGVGKTTIARSLYNQHSDKFQLSVFMESIKTAYTIPACSDDYYEKLQLQQRFLSQITNQENVQIPHLGVAQERLNDKKVLVVIDDVNQSVQVDALAKENDWLGPGSRIIITTQDRGILRAHGIEHIYEVDYPN…	867	Reported annotation
TNL	AT3G25505	3	-	AT3G25505.1	ATGGTTGTTTTCTATAAAGTTGATCCTTCTGATATAAAGAAGTTGACTGGTGACTTTGGGAGTGTTTTCAGAAAAACATGTGCTGGTAAAACAAATGAGGACACTAGGAGATGGATACAAGCTCTAGCAAAAGTGGCAACACTTGCCGGTTACGTTTCAAACAACTGGGATAATGAGGCGGTCATGATTGAAAAAATCGCCACTGATATTTCAAACAAGTTGAATAAGTCCACACCATCTAGGGATTTCGACGAATTAGTTGGGATGGGAGCTCATATGGAAAGGATGGAACTATTGTTATGCCTAGACTCTGATGAAGTGAGGATGATAGGGATTTGGGGTCCGTCTGGGATTGATAACATCGATCAGTCAATGCAACTAGATGCTATCGCAAAAGAA…	1689	AT3G25505.1	MVVFYKVDPSDIKKLTGDFGSVFRKTCAGKTNEDTRRWIQALAKVATLAGYVSNNWDNEAVMIEKIATDISNKLNKSTPSRDFDELVGMGAHMERMELLLCLDSDEVRMIGIWGPSGIDNIDQSMQLDAIAKETRWFGHGSRIIITTQDQKLLKAHGINHIYKVDYPSTHEACQIFCMSAVGKKFPKDEFQELALEVTNLLGNLPLGLRVMGSHFRGMSKQEWINALPRLRTHLDSNIQSILKFSYDALCREDKDLFLHIACTFNNKRIENVEAHLTHKFLDTKQRFHVLAEKSLISIEEGWIKMHNLLELLGREIVCHEHESIREPGKRQFLVDARDICEVLTDDTGSKSVVGIYFNSAELLGELNISERAFEGMSNLKFLRIKCDRSDKMYLPRGLK…	562	Reported annotation
TNL	AT3G44400	3	-	AT3G44400.1	ATGGATTCTTCTTTTTTCCTTGTCGTAGTCGCAGCTGCTATAGGCTTCTTCATACTTTTTCGAAAATTCAGATTCCAAGAAAGTAATTCTTCTTCTTTATCTCTTCCATCTCCTGCAACTTCTGTGTCTCGAAACTGGAAACACGATGTCTTCCCGAGCTTCCATGGGGCAGATGTCCGAAGAACCTTTCTTAGTCACATCAAGGAATCGTTCAGAAGAAAGGGAATTGACACATTCATTGATAATAATATAGAGAGGAGTAAGTCGATCGGTCCTGAGCTCAAAGAAGCTATCAAAGGATCAAAGATCGCAATCGTTTTGCTCTCAAGGAAATATGCTTCTTCGTCATGGTGTCTTGATGAGTTGGCCGAGATCATGAAATGCAGGGAAATGGTGGGT…	3024	AT3G44400.1	MDSSFFLVVVAAAIGFFILFRKFRFQESNSSSLSLPSPATSVSRNWKHDVFPSFHGADVRRTFLSHIKESFRRKGIDTFIDNNIERSKSIGPELKEAIKGSKIAIVLLSRKYASSSWCLDELAEIMKCREMVGQIVMTIFYEVEPTDIKKQTGEFGKAFTKTCRGKTKEHIERWRKALEDVATIAGYHSHKWCDEAEMIEKISTDVSKDFDDFVGMAAHMERTEQLLRLDLDEVRMIGILGPPGIGKTTIATCMFDRFSRRFPFAAIMTDIRECYPRLCLNERNAQLKLQEQMLSQIFNQKDTMISHLGVAPERLKDKKVFLVLDEVGHLGQLDALAKETRWFGPGSRIIITTEDLGVLKAHGINHVYKVGYPSNDEAFQIFCMNAFGQKQPCEGFCDL…	1007	Reported annotation
TNL	AT3G44480	3	-	AT3G44480.1	ATGGGTTCTGTAATGAGCTTGGGCTGTTCCAAGAGGAAAGCAACAAATCAGGATGTTGATTCCGAATCTCGTAAAAGACGAAAGATATGCTCAACAAACGATGCTGAGAATTGCAGATTCATTCAGGATGAGTCATCTTGGAAACATCCATGGAGTTTATGTGCCAACAGAGTCATCAGTGTGGCAGCCGTAGCTTTAACAAATTTCAGATTCCAACAAGATAACCAAGAAAGTAATTCTTCTTCTTTATCTCTTCCCTCCCCTGCAACTTCTGTGTCTCGAAACTGGAAACACGATGTCTTCCCGAGCTTCCACGGAGCAGATGTCCGAAGAACCTTTCTTAGTCACATCATGGAATCGTTCAGAAGAAAGGGAATTGACACATTCATTGATAATAAT…	3585	AT3G44480.1	MGSVMSLGCSKRKATNQDVDSESRKRRKICSTNDAENCRFIQDESSWKHPWSLCANRVISVAAVALTNFRFQQDNQESNSSSLSLPSPATSVSRNWKHDVFPSFHGADVRRTFLSHIMESFRRKGIDTFIDNNIERSKSIGPELKEAIKGSKIAIVLLSRKYASSSWCLDELAEIMKCRQMVGQIVMTIFYEVDPTDIKKQTGEFGKAFTKTCRGKPKEQVERWRKALEDVATIAGYHSHSWRNEADMIEKISTDVSNMLNSFTPSRDFDGLVGMRAHMDMLEQLLRLDLDEVRMIGIWGPPGIGKTTIARFLFNQVSDRFQLSAIMVNIKGCYPRPCFDEYSAQLQLQNQMLSQMINHKDIMISHLGVAQERLRDKKVFLVLDEVDQLGQLDALAKET…	1194	Reported annotation
TNL	AT3G44630	3	+	AT3G44630.1	ATGGGTTCTGCAATGAGCTTGAGCTGTTCCAAGAGGAAAGCAACGAGTCAGGATGTTGATTCCGAATCTTGTAAAAGACGAAAGACATGCTCAACAAACGATGCTGAGAATTGCATATTCATTCCGGATGAGTCATCTTGGAGTTTATGTGCCAACAGAGTCATCACTGTGGCAGCCGTAGCTTTAACAAATTTCAGATTCCAACAAGATAACCAAGAAAGTAATTCTTCTTCTTTATCTCTTCCCTCCCTTGCAACTTCTGTGTCTCGAAACTGGAAACACGATGTCTTCCCGAGCTTCCACGGAGCAGATGTCCGAAGAACCTTTCTTAGTCACATCATGGAATCGTTCAGAAGAAAGGGAATTGACACATTCATTGATAATAATATAGAGAGGAGT…	3645	AT3G44630.1	MGSAMSLSCSKRKATSQDVDSESCKRRKTCSTNDAENCIFIPDESSWSLCANRVITVAAVALTNFRFQQDNQESNSSSLSLPSLATSVSRNWKHDVFPSFHGADVRRTFLSHIMESFRRKGIDTFIDNNIERSKSIGPELKEAIKGSKIAIVLLSRKYASSSWCLDELAEIMKCRQMVGQIVMTIFYEVEPTDIKKQTGEFGKAFTKTCRGKPKEQVERWRKALEDVATIAGYHSHSWRNEADMIEKIATDVSNMLNSFTPSRDFDGLVGMRAHMDMLEQLLRLDLDEVRIIGIWGPPGIGKTTIARFLLNQVSDRFQLSAIMVNIKGCYPRPCFDEYSAQLQLQNQMLSQMINHKDIMISHLGVAQERLRDKKVFLVLDEVDQLGQLDALAKETRWFG…	1214	Reported annotation
TNL	AT3G44670	3	+	AT3G44670.1	ATGGGTTCTGTAATGAGCTTGGGCTGTTCCAAGAGGAAAGCAACGAGTCAGGATGTTGATTCCGAATCTCGTAAAAGACGAAAGATATGCTCAACAAACGATGCTGAGAATTGCAGATTCATTCAGGATGAGTCATCTTGGAAACATCCATGGAGTTTATGTGTCAACGTGGCAGCCGCAGCTTTTACAAAATTCAGATTCCAACAAGACAACAAATATACTAAATCTTCTGCTTTATCTCTTCCATCTCCTCCAACTTCAGTGTCTCGAATCTGGAAACACCACGTCTTCCCGAGCTTCCACGGGGCAGATGTTCGAAAAACCATTCTTAGTCACATCCTCGAATCGTTCAGAAGAAAGGGAATTGACCCATTTATTGATAATAATATAGAGAGGAGT…	3660	AT3G44670.1	MGSVMSLGCSKRKATSQDVDSESRKRRKICSTNDAENCRFIQDESSWKHPWSLCVNVAAAAFTKFRFQQDNKYTKSSALSLPSPPTSVSRIWKHHVFPSFHGADVRKTILSHILESFRRKGIDPFIDNNIERSKSIGHELKEAIKGSKIAIVLLSKNYASSSWCLDELAEIMKCRELLGQIVMTIFYEVDPTDIKKQTGEFGKAFTKTCKGKTKEYVERWRKALEDVATIAGEHSRNWRNEADMIEKIATDVSNMLNSFTPSRDFDGLVGMRAHMDMLEQLLRLDLDEVRMIGIWGPPGIGKTTIARFLFNQVSDRFQLSAIIVNIRGIYPRPCFDEYSAQLQLQNQMLSQMINHKDIMISHLGVAQERLRDKKVFLVLDEVDQLGQLDALAKETRWFG…	1219	Reported annotation
TNL	AT3G51560	3	-	AT3G51560.1	ATGGTGGATTGCAGCGATGTTTACATCAGCTTCGACAGAAGTGAGGATACGGTGCGGTACTCTTTTGTCAGCCACCTCTGCGCCGCTTTCCGCCGCAGAGGAATATCTTCGTTCATCAGAGAAAACGGCTCCGATTCGGAAAGCAATGGATTCTCCAAGTTGGAGACGTCTAGGGCTTCTGTAGTGGTTTTCTCTGAGAAATACTCGTCATCCAAGTCATGCATGGAGGAGCTGGTCAAGGTTTCCGAACGCCGGCGGAAAAACTGTCTCGCGGTGGTTCCGGTATTTTACCCAGTCACGAAATCGTTTATGAAGAAACAAATCTGGAATTTGGGCGATGTTAGAAGCGATTGGCCAAGTGCTCTATTGGAAACTGTAGACTTACCAGGCCACGAGTTA…	3762	AT3G51560.1	MVDCSDVYISFDRSEDTVRYSFVSHLCAAFRRRGISSFIRENGSDSESNGFSKLETSRASVVVFSEKYSSSKSCMEELVKVSERRRKNCLAVVPVFYPVTKSFMKKQIWNLGDVRSDWPSALLETVDLPGHELYDTQSDSDFVEEIVADVREKLNMSDNIGIYSKLGKIETLIYKQPWGVRSIGIWGMPGIGKTTLAKAAFDQLSGDYEASCFIKDFNKAFHEKGLYGLLEAHFGKILREELGIKSSITRPILLRNVLRHKRVLVVLDDVCKPLDAESFLGGFDWFCPGSLIIITSRDKQVFSICRVDQIYEVPGLNEEEALQLFSRCAFGKEIIHESLQKLSKKVIDYANGNPLALIFFGCMSRKNPKPIEIAFPKVKKYLAHEIHDAVKSTYDSLSS…	1253	Reported annotation
TNL	AT3G51570	3	+	AT3G51570.1	ATGGAGGAGGCCTCTTCCTCTTCCGAGGTAAAAGCACTTCCTTTGCCGCCGCAGCATCAAGTGTTTGTAAATTTCAGAGGAGAAGAGTTGCGGAACAGCTTTGTTAGCCATCTCAGAAGTGCATTGGTTAGGCATGGGGTCAACATCTTCATAGACACGAATGAGGAAAAAGGTAAACCTTTACATGTGTTTTTCCAGAGGATTGAAGAGTCGAGGATCGCTTTGGCCATTTTTTCCGTTAGGTACACCGAATCGAAATGGTGCTTGAACGAGCTAGTGAAGATGAAGGAATGCATGGACAAGGGAAAGCTCCTCATCATTCCCATTTTCTACAAGGTTAAAGCATACGAAGTTCGGTATCAGAAGGGACGGTTTGGTTGTGTTTTCAAGAATTTGCGC…	3681	AT3G51570.1	MEEASSSSEVKALPLPPQHQVFVNFRGEELRNSFVSHLRSALVRHGVNIFIDTNEEKGKPLHVFFQRIEESRIALAIFSVRYTESKWCLNELVKMKECMDKGKLLIIPIFYKVKAYEVRYQKGRFGCVFKNLRNVDVHKKNQWSEALSSVADRIGFSFDGKSDEHNFINGIVEEVKEALSKILLDKTKDAFVYHSKNNSMSVGREKHEIYGLKQRLEELKEKLDLDCEETRILGVVGMPGIGKTTLAREIYETLRCKFLRHGLIQDIRRTSKEHGLDCLPALLLEELLGVTIPDIESTRCAYESYKMELHTHKVLVVLDDVSDKEQIDVLLGRCNWIRQGSRIVIATSDKSLIQDVADYTYVVPQLNHKDGLGHFGRYAFDRHSNIHNNEVIMKLSKEF…	1226	Reported annotation
TNL	AT4G08450	4	+	AT4G08450.1	ATGGCTTCTTCTTCTTCTCATAACTGGGTTTACGACGTTTTCACAAGCTTCAGCGGGGAAGATATCCGTGTAACTTTCCTCACCCACTTTCTCAAGGAGCTTGATCGAAAAATGATTATTGCTTTCAAAGACAATGAGATTGAGAGAGGGAACTCGATCGGTACCGAGCTTATACAGGCGATAAAGGATTCGAGGATCGCGGTGGTTGTGTTCTCCAAAAAATACTCTTCTTCGAGTTGGTGTTTGAATGAGTTGGTAGAGATTGTGAATTGCAAGGAAATTGTGATACCAGTTTTCTATGATTTAGATCCTTCTGATGTTAGGAAACAAGAGGGAGAATTTGGAGAGTCTTTTAAAGAGACTTGCAAGAACAGAACAGATTATGAGATACAACGTTGG…	3705	AT4G08450.1	MASSSSHNWVYDVFTSFSGEDIRVTFLTHFLKELDRKMIIAFKDNEIERGNSIGTELIQAIKDSRIAVVVFSKKYSSSSWCLNELVEIVNCKEIVIPVFYDLDPSDVRKQEGEFGESFKETCKNRTDYEIQRWGQALTNVANIAGYHTRKPNNEAKLIEEITNDVLDKLMKLTPSKDFDEFFGIEDHIKELSLLLCLESEEVRMVGIWGPTGIGKTTIARALFNRIYRHFQGRVFIDRAFISKSMAIYSRANSDDYNLKLHLQEKLLSKLLDKKNLEINHLDAVKERLRQMKVLIFIDDLDDQVVLEALACQTQWFGHGSRIIVITKDKHLLRAYGIDHIYEVLLPSKDLAIKMFCRSAFRKDSPPNGFIELAYDVVKRAGSLPLGLNILGSYLRGRSK…	1234	Reported annotation
TNL	AT4G11170	4	+	AT4G11170.1	ATGGCATCTTCTTCTTCAAACTCTTGGAGATACGACGTCTTTCCTAGTTTCAGAGGGGAAGATGTCCGTAATAACTTTCTCAGCCACTTGCTCAAAGAATTTGAAAGCAAAGGAATAGTGACATTCAGAGATGACCATATCAAAAGAAGCCACACGATCGGTCATGAGCTTAGAGCAGCCATTAGAGAATCTAAGATCTCAGTAGTCTTGTTCTCAGAGAACTATGCTTCTTCAAGCTGGTGTTTGGACGAGCTGATTGAGATCATGAAGTGTAAGGAAGAACAAGGACTGAAAGTGATGCCGGTTTTCTACAAAGTGGATCCATCTGATATAAGAAAACAGACCGGAAAGTTTGGAATGAGTTTCTTGGAAACTTGTTGTGGTAAGACGGAGGAGCGA…	3288	AT4G11170.1	MASSSSNSWRYDVFPSFRGEDVRNNFLSHLLKEFESKGIVTFRDDHIKRSHTIGHELRAAIRESKISVVLFSENYASSSWCLDELIEIMKCKEEQGLKVMPVFYKVDPSDIRKQTGKFGMSFLETCCGKTEERQHNWRRALTDAANILGDHPQNWDNEAYKITTISKDVLEKLNATPSRDFNDLVGMEAHIAKMESLLCLESQGVRIVGIWGPAGVGKTTIARALYNQYHENFNLSIFMENVRESYGEAGLDDYGLKLHLQQRFLSKLLDQKDLRVRHLGAIEERLKSQKVLIILDDVDNIEQLKALAKENQWFGNKSRIVVTTQNKQLLVSHDINHMYQVAYPSKQEALTIFCQHAFKQSSPSDDLKHLAIEFTTLAGHLPLALRVLGSFMRGKGKEE…	1095	Reported annotation
TNL	AT4G12010	4	-	AT4G12010.1	ATGGAATCATCTTCTCCATCTTCAGCAGAGTTCGATGTGTTTCTCAGTTTCAGAGGCTTTGACACACGCAACAACTTCACCGGTCATCTCCAAAAAGCACTTCGTCTAAGAGGAATCGACTCATTCATCGACGACAGACTCCGTCGAGGAGACAATCTCACTGCGCTTTTCGATAGAATCGAGAAATCCAAGATTGCAATCATCGTCTTCTCCACGAACTATGCAAATTCTGCGTGGTGTCTTCGAGAGTTAGTGAAGATCCTCGAATGTAGGAACAGCAACCAACAGCTAGTGGTACCAATCTTCTACAAAGTTGACAAATCGGACGTCGAGAAACAGAGGAATAGTTTTGCGGTGCCGTTCAAGTTACCAGAATTGACTTTTCCCGGAGTTACGCCG…	3660	AT4G12010.1	MESSSPSSAEFDVFLSFRGFDTRNNFTGHLQKALRLRGIDSFIDDRLRRGDNLTALFDRIEKSKIAIIVFSTNYANSAWCLRELVKILECRNSNQQLVVPIFYKVDKSDVEKQRNSFAVPFKLPELTFPGVTPEEISSWKAALASASNILGYVVKEISTSEAKLVDEIAVDTFKKLNDLAPSGNEGLVGIESRLKNLEKLLSWEDLDTVHIIGIVGMVGIGKTTLADCLYGRMRGQFDGSCFLTNIRENSGRSGLESLLQKLFSTVLNDRDLEIGAPGNAHERFERRLKSKRLLIVLDDVNDEKQIRYLMGHCKWYQGGSRIIITTRDSKLIETIKGRKYVLPKLNDREALKLFSLNAFSNSFPLKEFEGLTNMVLDYAKGHPLALKVLGSDLCERDDL…	1219	Reported annotation
TNL	AT4G12020	4	+	AT4G12020.1	ATGTCGGAGAAGGAAGAACTTCCGTTGACATTGACGTCCATCGGAGCGGCCACCGCGACTAGTGATTATCATCAGAGAGTAGGAAGTTCCGGTGAAGGGATTAGTAGCTCGAGTAGTGATGTTGACCCGAGGTTCATGCAGAATAGCCCCACGGGTTTGATGATTTCCCAATCGTCGTCGATGTGCACCGTACCGCCTGGCATGGCAGCAACACCACCAATAAGCTCAGGTTCCGGTTTATCTCAGCAGCTTAATAATTCTTCTAGTTCCAAGTTATGTCAAGTGGAAGGATGTCAAAAAGGAGCAAGAGATGCATCTGGTCGTTGCATTTCCCATGGCGGTGGACGTAGATGCCAGAAACCTGATTGCCAGAAGGGAGCTGAAGGTAAAACAGTGTAC…	5397	AT4G12020.1	MSEKEELPLTLTSIGAATATSDYHQRVGSSGEGISSSSSDVDPRFMQNSPTGLMISQSSSMCTVPPGMAATPPISSGSGLSQQLNNSSSSKLCQVEGCQKGARDASGRCISHGGGRRCQKPDCQKGAEGKTVYCKAHGGGRRCEYLGCTKGAEGSTDFCIAHGGGRRCNHEDCTRSAWGRTEFCVKHGGGARCKTYGCGKSASGPLPFCRAHGGGKKCSHEDCTGFARGRSGLCLMHGGGKRCQRENCTKSAEGLSGLCISHGGGRRCQSIGCTKGAKGSKMFCKACITKRPLTIDGGGNMGGVTTGDALNYLKAVKDKFEDSEKYDTFLEVLNDCKHQGVDTSGVIARLKDLFKGHDDLLLGFNTYLSKEYQITILPEDDFPIDFLDKVEGPYEMTYQ…	1798	Reported annotation
TNL	AT4G14370	4	-	AT4G14370.1	ATGTTCGATGATCAGGAGATCGAGAGAAGTCAAACCATCGCACCTGCTCTCATTAAAGCCATTAAGGAATCAAGAATCTCAATCATCTTGCTATCGAAGAACTATGCTTCTTCGAGCTGGTGTTTGGATGAGTTGTTGGAGATTGTCAAGTGCAAGGAAGCTATGGGACAAATAGTGATGACGGTCTTCTACGGAGTAGATCCATCTGATGTGCGGAAACAAACAGGAGAATTCGGGAGGTCTTTCAATGAAACGTGTTCTCGAAGTACGAAAGAGAAGAGGCGAAAATGGAGTCAAGCTTTGAACCATGTGGGAAACATAGCTGGAGAACACTTCCAAAACTGGGACAATGAATCAAAGATGATTGAAAAGATTTCAAGAGATATTTCAAACAAACTA…	3027	AT4G14370.1	MFDDQEIERSQTIAPALIKAIKESRISIILLSKNYASSSWCLDELLEIVKCKEAMGQIVMTVFYGVDPSDVRKQTGEFGRSFNETCSRSTKEKRRKWSQALNHVGNIAGEHFQNWDNESKMIEKISRDISNKLNSTISRDFDDMVGLEAHLEEMKYLLDLDYKDGAMIVGICGPAGIGKTTIARALYSLLLSSFQLSCFVENLSGSDNRGLDEYGFKLRLQEQLLSKILNQNGMRIYHLGAIQERLCDQKVLIVLDDVNDLKQLEALANETSWFGPGSRIIVTTEDKGLLEQHGINKTYHVGFPSIEEALEIFCIYAFRKSSPPDGFKKLTKRVTNVFDNLPLGLRVMGSSLRGKGEDEWEALLDRLETSLDRNIEGALRVGYDSLQEEEQALFLHIAV…	1008	Reported annotation
TNL	AT4G16860	4	-	AT4G16860.1	ATGGCTTCTTCTTCTTCTTCTCCTAGTAGCCGGAGATACGACGTTTTCCCAAGCTTCAGTGGGGTAGATGTTCGCAAAACGTTCCTCAGCCATCTAATCGAGGCGCTCGACCGCAGATCAATCAATACATTCATGGATCACGGCATCGTGAGAAGCTGCATAATCGCCGATGCGCTTATAACGGCCATTAGAGAAGCGAGGATCTCAATAGTCATCTTCTCTGAGAACTATGCTTCTTCAACGTGGTGCTTGAATGAATTGGTGGAGATCCACAAGTGTTACAAGAAAGGGGAACAAATGGTGATTCCGGTTTTCTACGGCGTTGATCCTTCTCATGTTAGAAAACAGATCGGTGGCTTTGGCGATGTCTTTAAAAAGACATGCGAGGACAAACCAGAG…	3444	AT4G16860.1	MASSSSSPSSRRYDVFPSFSGVDVRKTFLSHLIEALDRRSINTFMDHGIVRSCIIADALITAIREARISIVIFSENYASSTWCLNELVEIHKCYKKGEQMVIPVFYGVDPSHVRKQIGGFGDVFKKTCEDKPEDQKQRWVKALTDISNLAGEDLRNGPTEAFMVKKIANDVSNKLFPLPKGFGDFVGIEDHIKAIKSILCLESKEARIMVGIWGQSGIGKSTIGRALFSQLSSQFHHRAFITYKSTSGSDVSGMKLSWEKELLSEILGQKDIKIDHFGVVEQRLKHKKVLILLDDVDNLEFLKTLVGKAEWFGSGSRIIVITQDKQLLKAHEIDLVYEVELPSQGLALKMISQYAFGKDSPPDDFKELAFEVAELVGSLPLGLSVLGSSLKGRDKDEWV…	1147	Reported annotation
TNL	AT4G16890	4	-	AT4G16890.1	ATGATGGATACATCCAAAGATGATGATATGGAGATAGCTTCTTCTTCTGGCAGCCGGAGATACGACGTTTTCCCAAGCTTTCGTGGAGAAGATGTCCGTGACTCATTCCTCAGCCATCTTCTCAAGGAGCTCAGGGGCAAAGCAATCACATTCATAGATGATGAGATCGAGAGGAGCCGCTCAATCGGCCCGGAGCTTTTATCGGCAATAAAAGAATCGAGAATAGCAATCGTTATCTTCTCTAAGAACTATGCTTCATCCACCTGGTGCCTGAATGAATTGGTGGAGATTCACAAGTGTTATACGAATTTGAATCAAATGGTGATTCCGATTTTCTTCCACGTTGATGCTTCGGAAGTTAAAAAACAGACCGGCGAATTTGGAAAGGTCTTTGAAGAG…	4314	AT4G16890.1	MMDTSKDDDMEIASSSGSRRYDVFPSFRGEDVRDSFLSHLLKELRGKAITFIDDEIERSRSIGPELLSAIKESRIAIVIFSKNYASSTWCLNELVEIHKCYTNLNQMVIPIFFHVDASEVKKQTGEFGKVFEETCKAKSEDEKQSWKQALAAVAVMAGYDLRKWPSEAAMIEELAEDVLRKTMTPSDDFGDLVGIENHIEAIKSVLCLESKEARIMVGIWGQSGIGKSTIGRALYSKLSIQFHHRAFITYKSTSGSDVSGMKLRWEKELLSEILGQKDIKIEHFGVVEQRLKQQKVLILLDDVDSLEFLKTLVGKAEWFGSGSRIIVITQDRQLLKAHEIDLIYEVEFPSEHLALTMLCRSAFGKDSPPDDFKELAFEVAKLAGNLPLGLSVLGSSLKG…	1437	Reported annotation
TNL	AT4G16900	4	-	AT4G16900.1	ATGGCGGCGGCTTCTTCTTCTTGCAGCCGGAGATACGATGTTTTCCCAAGCTTCAGTGGGGTAGATGTTCGCAAGACGTTCCTCAGCAATCTACTCGAGGCGTTCGACCGCAGATCAATCAATACATTCATGGATCATGGCATCGAACGAAGCCGTACAATAGCCCCTGAGCTAATATCAGCGATTAGAGAAGCAAGGATCTCAATCGTGATCTTCTCTAAGAACTATGCTTCTTCCACTTGGTGCTTGGATGAATTGGTTGAGATCCACAATCGCTTAAATGATTGGGGTCAATTGGTGATTTCAGTTTTTTACGACGTTGATCCTTCGGAAGTTAGAAAACAGACCGGCGAATTTGGCGATGTTTTTAAAAAGACATGCGAGGACAAAGAAGAGGAT…	3123	AT4G16900.1	MAAASSSCSRRYDVFPSFSGVDVRKTFLSNLLEAFDRRSINTFMDHGIERSRTIAPELISAIREARISIVIFSKNYASSTWCLDELVEIHNRLNDWGQLVISVFYDVDPSEVRKQTGEFGDVFKKTCEDKEEDQKQRWMQALVDITNIAGEDLRNGPSEAAMVVKIANDVSNKLISPSNSFGDFVGIEAHLEAMNSILCLESKEARMVGIWGPSGIGKSTIGKALYSQLFCQFHFHAFVPHVYSMKSEWEEIFLSKILGKDIKIGGKLGVVEQMLNQKKVLIVLDDVDDPEFLKTLVGETKWFGPGSRIIVITQDMQLLKAHDIDLLYEVKFPSLDLALKMLCRSAFGENSPPDDFKALAFEVAVLAGNLPLGLSVLGSSLKRRTKEEWMEMMPRFRNG…	1040	Reported annotation
TNL	AT4G16920	4	-	AT4G16920.1	ATGGCGGCAGCTTCTTCTTCTGGCAGCGACATTTTTCCAAGCTTCAGTGGGGAAGATGTTCGCAAGAATTTCCTCAGCCATCTTCTTAAGCAGCTCAATCGCAGATCAATCAATACATTCATGGATCACGTCATCGAGAGAAGCTGCATAATCGCCGATGCGCTTATATCGGCGATTAGAGAAGCGAGGATCTCAATTGTCATCTTCTCTAAGAACTATGCTGCTTCCACGTGGTGCTTGAATGAATTGGTTGAAATCGACAATTGCTCTAAATATTTTGGACAAAAGGTGATACCGGTTTTCTACGACGTTGATCCTTCTCATGTTAGAAAACAGATCGGTGAATTTGGAAAGGTCTTTAAAAAGACATGCGAGGACAAACCAGCAGATCAGAAACAA…	3915	AT4G16920.1	MAAASSSGSDIFPSFSGEDVRKNFLSHLLKQLNRRSINTFMDHVIERSCIIADALISAIREARISIVIFSKNYAASTWCLNELVEIDNCSKYFGQKVIPVFYDVDPSHVRKQIGEFGKVFKKTCEDKPADQKQRWVKALTDISNIAGEDLRNGPNDAHMVEKIANDVSNKLFHPPKGFGDLVGIEDHIEAIKSILCLESKEAKIMVGIWGQSGIGKSTIGRALFSQLSSQFPLRAFVTYKSTSGSDVSGMKLSWQKELLSEILGQKDIKIDHFGVVEQRLKHKKVLILLDDVDNLEFLKTLVGKAEWFGSGSRIIVITQDRQLLKAHEIDLVYEVKLPSQGLALQMISQYAFGKDSPPDDFKALAFEVAELAGSLPLGLSVLGSSLKGRDKDEWVKMMP…	1304	Reported annotation
TNL	AT4G16940	4	-	AT4G16940.1	ATGGATCACGGCATCGTGAGAAGCTGCATAATCGCCGATGAGCTTATAACGGCCATTAGAGAAGCGAGGATCTCAATAGTTATCTTCTCTGAGAACTATGCTTCTTCCACGTGGTGCTTGAATGAATTGGTGGAGATCCACAAGTGTCACAAGGACAAAGACTTGGATCAAATGGTGATTCCGGTTTTCTACGGCGTTGATCCTTCTCATGTTAGAAAACAGATCGGTGGCTTTGGCGATGTCTTTAAAAAGACATGCGAGGACAAACCAGAGGATCAGAAACAAAGATGGGTTAAAGCTCTCACAGATATATCAAATTTAGCCGGGGAGGATCTTCGGAACGGGCCTAGTGAAGCAGCCATGGTTGTAAAGATAGCTAATGATGTTTCGAATAAACTT…	3444	AT4G16940.1	MDHGIVRSCIIADELITAIREARISIVIFSENYASSTWCLNELVEIHKCHKDKDLDQMVIPVFYGVDPSHVRKQIGGFGDVFKKTCEDKPEDQKQRWVKALTDISNLAGEDLRNGPSEAAMVVKIANDVSNKLFPLPKGFGDLVGIEDHIEAIKLKLCLESKEARIMVGIWGQSGIGKSTIGRALFSQLSSQFHHRAFITYKSTSGSDVSGMKLSWEKELLSEILGQKDIKIEHFGVVEQRLKHKKVLILLDDVDNLEFLRTLVGKAEWFGSGSRIIVITQDRQLLKAHEIDLIYEVKLPSQGLALKMICQYAFGKYSPPDDFKELAFEVAKLAGNLPLGLSVLGSSLKRRSKEEWMEMLAELQNGLNRDIMKTLRVSYVRLDPKDQDIFHYIAWLFNG…	1147	Reported annotation
TNL	AT4G16950	4	-	AT4G16950.1	ATGGCGGCTTCTTCTTCTTCTGGCAGACGGAGATACGACGTTTTTCCAAGCTTCAGTGGGGTTGATGTTCGCAAGACGTTCCTCAGCCATCTAATCGAGGCGCTCGACGGCAAATCAATCAATACATTCATCGATCATGGAATCGAGAGAAGCCGCACAATCGCCCCTGAGCTTATATCGGCGATTAGAGAAGCTAGGATCTCAATCGTCATCTTCTCTAAGAACTATGCTTCTTCAACGTGGTGCTTAAATGAATTGGTTGAGATCCACAAGTGCTTTAATGATTTAGGTCAAATGGTGATTCCAGTTTTCTACGACGTTGATCCTTCGGAAGTTAGAAAACAGACCGGCGAATTTGGAAAGGTCTTTGAAAAGACATGCGAGGTCAGCAAGGACAAA…	4350	AT4G16950.1	MAASSSSGRRRYDVFPSFSGVDVRKTFLSHLIEALDGKSINTFIDHGIERSRTIAPELISAIREARISIVIFSKNYASSTWCLNELVEIHKCFNDLGQMVIPVFYDVDPSEVRKQTGEFGKVFEKTCEVSKDKQPGDQKQRWVQALTDIANIAGEDLLNGPNEAHMVEKISNDVSNKLITRSKCFDDFVGIEAHIEAIKSVLCLESKEARMVGIWGQSGIGKSTIGRALFSQLSIQFPLRAFLTYKSTSGSDVSGMKLSWEKELLSEILGQKDIKIEHFGVVEQRLKHKKVLILLDDVDNLEFLKTLVGKAEWFGSGSRIIVITQDRQFLKAHDIDLVYEVKLPSQGLALTMLCRSAFGKDSPPDDFKELAFEVAKLAGHLPLGLNVLGSSLRRRGKKE…	1449	Reported annotation
TNL	AT4G16960	4	-	AT4G16960.1	ATGGCTTCTTCTTCTTCTTCTCCTAGTAGCCGGAGATACGACGTTTTCCCAAGCTTCAGTGGGGTAGATGTTCGCAAAACGTTCCTCAGCCATCTAATCGAGGCGCTCGACCGCAGATCAATCAATACATTCATGGATCACGGCATCGTGAGAAGCTGCATAATCGCCGATGAGCTTATAACGGCCATTAGAGAAGCGAGGATCTCAATAGTTATCTTCTCTGAGAACTATGCTTCTTCCACGTGGTGCTTGAATGAATTGGTGGAGATCCACAAGTGTCACAAGGACAAAGACTTGGATCAAATGGTGATTCCGGTTTTCTACGGCGTTGATCCTTCTCATGTTAGAAAACAGATCGGTGGCTTTGGCGATGTCTTTAAAAAGACATGCGAGGACAAA…	3006	AT4G16960.1	MASSSSSPSSRRYDVFPSFSGVDVRKTFLSHLIEALDRRSINTFMDHGIVRSCIIADELITAIREARISIVIFSENYASSTWCLNELVEIHKCHKDKDLDQMVIPVFYGVDPSHVRKQIGGFGDVFKKTCEDKPEDQKQRWVKALTDISNLAGEDLRNGPSEAAMVVKIANDVSNKLFPLPKGFGDLVGIEDHIEAIKLKLCLESKEARIMVGIWGQSGIGKSTIGRALFSQLSSQFHHRAFITYKSTSGSDVSGMKLSWEKELLSEILGQKDIKIEHFGVVEQRLKHKKVLILLDDVDNLEFLRTLVGKAEWFGSGSRIIVITQDRQLLKAHEIDLIYEVKLPSQGLALKMICQYAFGKYSPPDDFKELAFEVAKLAGNLPLGLSVLGSSLKRRSKEE…	1001	Reported annotation
TNL	AT4G19500	4	+	AT4G19500.1	ATGGCAGCTTCTTTTTGCGGCAGCCGGAGATACGATGTTTTCCCGAGCTTCAGTAAGGTAGATGTCCGCAGGTCATTCCTCGCGCATCTTCTCAAGGAGCTCGACCGCAGATTAATCAATACGTTCACAGATCATGGTATGGAGAGAAACCTCCCAATCGACGCTGAACTTTTATCGGCGATAGCAGAATCGAGGATCTCAATAGTCATCTTCTCTAAAAACTATGCTTCTTCCACGTGGTGCTTAGATGAATTGGTTGAGATCCACACGTGTTATAAGGAATTGGCTCAAATAGTGGTTCCGGTTTTCTTTAACGTACATCCTTCGCAAGTTAAAAAACAGACCGGAGAATTTGGTAAGGTTTTTGGAAAGACATGCAAAGGTAAACCAGAGAATCGG…	3930	AT4G19500.1	MAASFCGSRRYDVFPSFSKVDVRRSFLAHLLKELDRRLINTFTDHGMERNLPIDAELLSAIAESRISIVIFSKNYASSTWCLDELVEIHTCYKELAQIVVPVFFNVHPSQVKKQTGEFGKVFGKTCKGKPENRKLRWMQALAAVANIAGYDLQNWPDEAVMIEMVADDVSKKLFKSSNDFSDIVGIEAHLEAMSSILRLKSEKARMVGISGPSGIGKTTIAKALFSKLSPQFHLRAFVTYKRTNQDDYDMKLCWIEKFLSEILGQKDLKVLDLGAVEQSLMHKKVLIILDDVDDLELLKTLVGQTGWFGFGSRIVVITQDRQLLKAHDINLIYEVAFPSAHLALEIFCQSAFGKIYPPSDFRELSVEFAYLAGNLPLDLRVLGLAMKGKHREEWIEMLP…	1309	Reported annotation
TNL	AT4G19510	4	+	AT4G19510.1	ATGAAAAAAACACGCGGATCATTCCTCGAATGTTCAGCGCCACAATCTTTTCTATCTATCCAATACACTTGTAGAAGAGACTTTCCTCAAGTGGACTTGTGTAATCATCGACCTCCTCTAATGGCTTTTGCTTCTTCTTCCTCTTCTATAGTTCTCTCCAAATGCGAATTCGACGTGTTCGTGAGTTTCAGAGGCGCGGATACGCGTCATGACTTCACTTCTCACCTCGTTAAGTACCTGCGTGGGAAAGGTATCGATGTTTTCTCCGATGCCAAACTCCGGGGAGGTGAGTACATCTCGCTTCTCTTTGACAGGATCGAGCAATCGAAGATGTCAATCGTTGTCTTCTCAGAGGATTACGCCAACTCCTGGTGGTGCTTGGAGGAAGTCGGGAAGATT…	3633	AT4G19510.1	MKKTRGSFLECSAPQSFLSIQYTCRRDFPQVDLCNHRPPLMAFASSSSSIVLSKCEFDVFVSFRGADTRHDFTSHLVKYLRGKGIDVFSDAKLRGGEYISLLFDRIEQSKMSIVVFSEDYANSWWCLEEVGKIMQRRKEFNHGVLPIFYKVSKSDVSNQTGSFEAVFQSPTKIFNGDEQKIEELKVALKTASNIRGFVYPENSSEPDFLDEIVKNTFRMLNELSPCVIPDDLPGIESRSKELEKLLMFDNDECVRVVGVLGMTGIGKTTVADIVYKQNFQRFDGYEFLEDIEDNSKRYGLPYLYQKLLHKLLDGENVDVRAQGRPENFLRNKKLFIVLDNVTEEKQIEYLIGKKNVYRQGSRIVIITRDKKLLQKNADATYVVPRLNDREAMELFCLQV…	1210	Reported annotation
TNL	AT4G19520	4	-	AT4G19520.1	ATGGTCGACGGTAAGGAGGTTTACATCAGCTTTAATAGATGGGAGGATACGATACGGCACTCCTTTGTAAGCCATCTCTCTGCAGAGTTTCAACGCAAAGGCGTCTCTGTTTTCGCCAGTGAAGACTCAGCAAGCGATGATAGATTTGCGGAGGAGAGTGATGCAGCTATAGCGAAAGCAAGGGTTTCAGTGGTGATTTTCTCTGAGAATTTCGCTTCGTCCAAAGGATGCCTAAACGAGTTTTTGAAGGTTTCTAAGTGCCGACGTAGCAAGGGCCTAGTTGTGGTTCCAGTTTTCTACGGACTCACAAATTCCATAGTGAAGAAACATTGCTTGGAACTGAAAAAGATGTATCCTGACGATAAGGTAGACGAGTGGCGGAACGCTCTATGGGACATC…	5235	AT4G19520.1	MVDGKEVYISFNRWEDTIRHSFVSHLSAEFQRKGVSVFASEDSASDDRFAEESDAAIAKARVSVVIFSENFASSKGCLNEFLKVSKCRRSKGLVVVPVFYGLTNSIVKKHCLELKKMYPDDKVDEWRNALWDIADLRGGHVSSHKRSDSELVEKIVADVRQKLDRRGRIGVYSRLTKIEYLLCKQPGCIIRSLGIWGMAGIGKTTLARAAYDQLSRDFEASCFIEDFDREFQEKGFFGLLEKQLGVNPQVTRLSILLKTLRSKRILLVLDDVRKPLGATSFLCEFDWLGPGSLIIVTSQDKQVLVQCQVNEIYKVQGLNKHESLQLFSRCAFGKDVPDQNLLELSMKFVDYANGNPLALSICGKNLKGKTPLDMKSVVLELKRHLSDKIFVKLKSSYDA…	1744	Reported annotation
TNL	AT4G19530	4	+	AT4G19530.1	ATGGCTACCTCATCCTCGGTGGTCAGCAGTGTACCTCAGCAGCACCAAGTGTTCCTCAATTTCCGTGGGGACGAACTTCGTAATAATTTCGTCAGCCATCTGGATAAGGCCTTAAGAGGGAAACAGATCAATGTCTTCATAGATGAGGCTGTGGAAAAAGGTGAAAATCTAGATAACCTTTTCAAGGAGATCGAAAAATCTAGAATCGCGCTGGCTATCATTTCCCAAAAGTACACAGAGTCAAAATGGTGCTTGAACGAGCTGGTTAAAATGAAAGAACTCGAGGGCAAACTCGTGACGATTCCCATCTTCTACAATGTGGAACCTGCTACGGTTAGGTATCAGAAGGAAGCGTTTGGTGCTGCGCTCACAAAAACGCAGGAAAATGATAGTGATGGC…	3504	AT4G19530.1	MATSSSVVSSVPQQHQVFLNFRGDELRNNFVSHLDKALRGKQINVFIDEAVEKGENLDNLFKEIEKSRIALAIISQKYTESKWCLNELVKMKELEGKLVTIPIFYNVEPATVRYQKEAFGAALTKTQENDSDGQMKKWKEALTYVSLLVGFPFNSKSKEKETTLIDKIVDAVLQKLSKISSEESTSGSVDQGRGEEVEEAKADKISGLNQRLKELEEKVAITGDKRDETRIVEVVGMPGIGKSTLLKAFYETWKTRFLSSALLQNISELVKAMGLGRLTGMLLKELLPDENIDEETYEPYKEKLLKNTVFIVLDGISDETHIQKLLKDHRKWAKKGSKIVIARRAVTRDLLHEDSMVRYTYFVPLLSHRDGLNHFCHYAFRHFAAHQNNKEAFMKESKE…	1167	Reported annotation
TNL	AT4G36140	4	-	AT4G36140.1	ATGGATTATTCCTCTGCTTCCCTCCTTAGGATCTGTGCGGCTGCAATCACGATTTTGGGTACGGTTTCATTTCTGATTTATGAAAAATTCATCAGATCCAATCCGCAGAAGAAGAAGAAGATAACGGCTTCGTCTCGCAATTGGGAACACAATGTGTTCTCGAGCTTCAGCTCTGTAGATGTACCCAAATCCTTTCTCAGTAGGATTAGGAAAGAGTTAAGAAGAAAGGGTTTCGAGCCACTAATCGATAATGAAACCGAGAGGTGCGTGTCGATCGGACCTGAGCTCAGAAACGCGATTAGTGTCTCGAGAATCGTGATTGTCGTGCTCTCAAGGAACTACGCTCTCTCTCCGTGGTGTCTCGACGAGTTGGTGGAGATAATGAAGTGCAAAGAAGAG…	4824	AT4G36140.1	MDYSSASLLRICAAAITILGTVSFLIYEKFIRSNPQKKKKITASSRNWEHNVFSSFSSVDVPKSFLSRIRKELRRKGFEPLIDNETERCVSIGPELRNAISVSRIVIVVLSRNYALSPWCLDELVEIMKCKEELGQRVVTIFYNLDPIDVLKQTGDFGDNFRKTRKGKTDEDIWKCTRALAELPRVYKLTSRLSIKIDDTAMNKHREECERKNKEDIDRWIKALEQVATIDGYRSRDWDDEKAMVKKIANDISSIMNNSTQSSASQGLVGMEAHMEKMKELLGLDSNKVRLIGICGLPGSGKTTIAKRLYQQLLPQFELSTIIIDIKGCYPRTCYNEDDRKLQLQSHLLSQLLNHKFTGEILQLEAAHEMLKDKKVVLVLDDVDSIGQLDALANEARWF…	1607	Reported annotation
TNL	AT4G36150	4	+	AT4G36150.1	ATGGTGGATTATTCTTCTTCTTCTTCTTCATCCGTTCAATTATCTCCGCCGCAGCATCAAGTCTTCCTCAATTTCCGAGGGAAACAACTGCGGAACGGTTTCGTCAGCCATCTGGAGAAAGCCTTGAGGAGGGATGGAATCAACGTCTTTATCGACAGAAACGAAACCAAAGGTAGAGATCTCAGTAACCTTTTCTCGAGAATCCAGGAGTCGAGGATCGCGCTCGCCATTTTCTCTAGCATGTATACGGAGTCGTATTGGTGCTTGGACGAGCTTGTGAAGATTAAGGATTGTGTTGACTTAGGCACACTTGTCGTTATTCCCATCTTCTACATGGTGGACACAGACGATGTCAAAAACCTAAAGGGCGCTTTTGGTTACACGTTCTGGAAATTGGCT…	3540	AT4G36150.1	MVDYSSSSSSSVQLSPPQHQVFLNFRGKQLRNGFVSHLEKALRRDGINVFIDRNETKGRDLSNLFSRIQESRIALAIFSSMYTESYWCLDELVKIKDCVDLGTLVVIPIFYMVDTDDVKNLKGAFGYTFWKLAKTCNGEKLDKWKQALKDVPKKLGFTLSEMSDEGESINQIVGEVIKVLSSDVMPDLEREIPIDDPFPTGEQVPEAAPDSPPPLFGIETRLKQLEEKLDFECKDTLTIGVVGMPGIGKTTLTSMLYEKWQHDFLRCVFLHDVRKMWKDCMMDRSIFIEELLKDDNVNQEVADFSPESLKALLLSKKSLVVLDNVSDKKQIEVLLGESDWIKRGSRIFITTSDRSVIEGMVDDTYEVLRLTGRDSFEYFSYFAFSGKLCPPVRTFMNLS…	1179	Reported annotation
TNL	AT5G11250	5	-	AT5G11250.1	ATGGAGTTTCAAAGAATGGGAATCACTCCATTCGTTGATAATGAGATTAAAAGAGGAGAATCCATCGGTCCTGAGCTTCTGCGGGCTATTAGAGGGTCTAAGATAGCAATTATCTTGCTCTCTAGGAACTATGCTTCTTCAAAATGGTGTCTTGACGAACTGGTGGAGATTATGAAATGCAGAGAAGAGTATGGTCAAACTGTGATGGCCATATTTTACAAAGTGGATCCTTCTGATGTAAAAAATCTGACCGGAGATTTCGGGAAAGTCTTTAGAAAAACTTGTGCCGGTAAACCAAAGAAGGACATTGGGAGATGGAGACAAGCTTGGGAAAAAGTGGCCACAGTAGCTGGTTACCATTCAATCAACTGGGATAATGAAGCGGCCATGATCAAGAAA…	3324	AT5G11250.1	MEFQRMGITPFVDNEIKRGESIGPELLRAIRGSKIAIILLSRNYASSKWCLDELVEIMKCREEYGQTVMAIFYKVDPSDVKNLTGDFGKVFRKTCAGKPKKDIGRWRQAWEKVATVAGYHSINWDNEAAMIKKIATDISNILINSTPSRDFDGLVGMRAHLEKMKPLLCLDTDEVRIIGIWGPPGIGKTTIARVVYNQLSHSFQLSVFMENIKANYTRPTGSDDYSAKLQLQQMFMSQITKQKDIEIPHLGVAQDRLKDKKVLVVLDGVNQSVQLDAMAKEAWWFGPGSRIIITTQDQKLFRAHGINHIYKVDFPPTEEALQIFCMYAFGQNSPKDGFQNLAWKVINLAGNLPLGLRIMGSYFRGMSREEWKKSLPRLESSLDADIQSILKFSYDALDD…	1107	Reported annotation
TNL	AT5G17680	5	+	AT5G17680.1	ATGGCTTCTCTTCCTTCTTCTTCTTCTTCTTCTTCTTCAACAGTGTGGAAAACGGACGTTTTCGTGAGTTTTAGAGGAGAAGATGTGCGTAAAACATTCGTGAGCCATCTATTCTGCGAGTTTGATCGGATGGGGATTAAAGCTTTCAGAGACGATTTGGATCTACAGAGAGGAAAATCCATCTCCCCTGAGCTTATAGATGCGATCAAAGGCTCCAGATTTGCCATTGTTGTGGTCTCTAGGAACTACGCAGCTTCAAGCTGGTGCTTAGACGAGCTCTTGAAGATCATGGAATGTAATAAAGATACGATTGTACCCATTTTCTACGAGGTTGATCCTTCGGATGTGAGAAGACAGAGAGGAAGTTTCGGTGAAGATGTTGAGAGTCACAGTGACAAG…	3885	AT5G17680.1	MASLPSSSSSSSSTVWKTDVFVSFRGEDVRKTFVSHLFCEFDRMGIKAFRDDLDLQRGKSISPELIDAIKGSRFAIVVVSRNYAASSWCLDELLKIMECNKDTIVPIFYEVDPSDVRRQRGSFGEDVESHSDKEKVGKWKEALKKLAAISGEDSRNWDDSKLIKKIVKDISDKLVSTSWDDSKGLIGMSSHMDFLQSMISIVDKDVRMLGIWGMGGVGKTTIAKYLYNQLSGQFQVHCFMENVKEVCNRYGVRRLQVEFLCRMFQERDKEAWSSVSCCNIIKERFRHKMVFIVLDDVDRSEQLNELVKETGWFGPGSRIIVTTRDRHLLLSHGINLVYKVKCLPKKEALQLFCNYAFREEIILPHGFEELSVQAVNYASGLPLALRVLGSFLYRRSQIE…	1294	Reported annotation
TNL	AT5G17880	5	-	AT5G17880.1	ATGACAAGCTCCTCCTCCTGGGTGAAAACGGACGGTGAGACACCCCAAGATCAAGTGTTCATTAATTTCCGTGGAGTCGAACTGCGCAAGAACTTCGTCAGTCATCTGGAGAAGGGCTTAAAAAGGAAAGGGATCAATGCCTTCATAGACACAGATGAAGAGATGGGCCAAGAGTTGAGTGTTCTGCTCGAAAGAATAGAAGGTTCGAGGATCGCGCTAGCCATTTTCTCTCCAAGGTACACGGAGTCAAAATGGTGTTTGAAGGAGCTTGCGAAGATGAAAGAAAGAACGGAACAAAAGGAGCTCGTGGTGATTCCAATCTTCTACAAGGTACAGCCCGTCACTGTTAAAGAATTGAAGGGAGACTTCGGGGATAAGTTCAGGGAGCTGGTGAAGTCT…	3594	AT5G17880.1	MTSSSSWVKTDGETPQDQVFINFRGVELRKNFVSHLEKGLKRKGINAFIDTDEEMGQELSVLLERIEGSRIALAIFSPRYTESKWCLKELAKMKERTEQKELVVIPIFYKVQPVTVKELKGDFGDKFRELVKSTDKKTKKEWKEALQYVPFLTGIVLDEKSDEDEVINIIIRKVKEILNRRSEGPPSKCSALPPQRHQKRHETFWGIELRIKQLEEKLRFGSDETTRTIGVVGMPGIGKTTLATMLYEKWNDRFLRHVLIRDIHEASEEDGLNYLATKFLQGLLKVENANIESVQAAHEAYKDQLLETKVLVILDNVSNKDQVDALLGERNWIKKGSKILITTSDKSLMIQSLVNDTYEVPPLSDKDAIKHFIRYAFDGNEGAAPGPGQGNFPKLSKDF…	1197	Reported annotation
TNL	AT5G17890	5	+	AT5G17890.1	ATGGAACCACCAGCTGCTCGTGTAACGCCGTCGATTAAGGCCGACTGTAGTCACAGCGTCAACATCATCTGCGAGGAAACAGTACTGCACTCCCTTGTCAGCCACCTCTCGGCCGCTTTACGCCGGGAAGGCATATCTGTGTTTGTGGATGCGTGCGGATTGCAGGAAACCAAGTTCTTCTCCATTAAACAGAATCAGCCGTTGACAGATGGGGCTAGGGTTTTGGTGGTGGTTATTTCCGACGAGGTGGAGTTCTACGATCCTTGGTTTCCTAAGTTCTTAAAGGTTATCCAGGGTTGGCAAAACAACGGCCACGTGGTGGTTCCAGTCTTCTACGGCGTCGATTCGTTGACCCGAGTTTACGGGTGGGCCAATAGTTGGCTGGAGGCCGAAAAATTA…	4842	AT5G17890.1	MEPPAARVTPSIKADCSHSVNIICEETVLHSLVSHLSAALRREGISVFVDACGLQETKFFSIKQNQPLTDGARVLVVVISDEVEFYDPWFPKFLKVIQGWQNNGHVVVPVFYGVDSLTRVYGWANSWLEAEKLTSHQSKILSNNVLTDSELVEEIVRDVYGKLYPAERVGIYARLLEIEKLLYKQHRDIRSIGIWGMPGIGKTTLAKAVFNHMSTDYDASCFIENFDEAFHKEGLHRLLKERIGKILKDEFDIESSYIMRPTLHRDKLYDKRILVVLDDVRDSLAAESFLKRLDWFGSGSLIIITSVDKQVFAFCQINQIYTVQGLNVHEALQLFSQSVFGINEPEQNDRKLSMKVIDYVNGNPLALSIYGRELMGKKSEMETAFFELKHCPPLKIQDV…	1613	Reported annotation
TNL	AT5G17970	5	-	AT5G17970.1	ATGGCTTCTGTTTCGTCCTCGTCTTCTTTTTCTGATCGCCATAGTTATCATGTGTTCCCTAGCTTCTGCGGGGAAGATGTACGTAGAAACTTTCTAAGTCATTTACACAAGGAGCTGCAACATAATGGAATTGATGCATTTAAAGATGGTGGAATCAAGAGAAGTCGTTCCATATGGCCTGAGCTTAAACAAGCTATATGGGAATCAAAGATTTTCATTGTTGTTCTTTCCAAGAACTACGCTGGTTCGTGCTGGTGCTTAGACGAATTGGTCGAGATCATGGAGTGCAGGGAAGTTGTTGGGAAGACATTGGTGCCGATTTTCTATGATGTGGATCCATCTAGTGTAAGAAAACAGACTGGAGATTTTGGAAAGGCTTTTGACAAGATTTGTGATGTG…	2343	AT5G17970.1	MASVSSSSSFSDRHSYHVFPSFCGEDVRRNFLSHLHKELQHNGIDAFKDGGIKRSRSIWPELKQAIWESKIFIVVLSKNYAGSCWCLDELVEIMECREVVGKTLVPIFYDVDPSSVRKQTGDFGKAFDKICDVRTEEERQRWRQALTNVGNIAGECSSKWDNDAKMIEKIVAYVSEELFCFTSSTDFEDLLGLEAHVANLKSMLGLESNEVKMIGVWGPAGIGKTTITRILYNQLSSSNDDDFQLFIFMENVKGSYRRKEIDGYSMKLHLRERFLSEITTQRKIKVSHLGVAQERLKNQKALIVLDDVDELEQLRALADQTQWVGNGTRILVTTEDRQLLKAHGITHVYEVDYPSRDEALKILCQCAFGKNSAPEGYNDLAVEVVELAGYLPLGLSVLG…	780	Reported annotation
TNL	AT5G18350	5	-	AT5G18350.1	ATGCAACCTAATCGAGCCTCGTCGTCTCTTTCATCTACTCCAACCCGAACCTGGACACACCACGTGTTCCTGAGCTTCCGCGGGGAAGACGTACGCAAAGGTTTTCTGAGTCATATTCAGAAGGAGTTCGAACGCAAAGGAATTTTTCCATTCGTTGATACTAAGATGAAGAGAGGTAGCTCGATCGGTCCTGTACTCTCTGATGCAATTATAGTATCAAAGATTGCGATTGTCTTGCTCTCAAAGAATTACGCTTCGTCGACCTGGTGCCTCAACGAATTGGTGAATATTATGAAGTGCAGGGAAGAGTTTGGTCAAACTGTGATGACCGTTTTCTATGAAGTGGATCCATCTGATGTGAGAAAGCAGACCGGAGATTTCGGGATAGCCTTTGAGACA…	3738	AT5G18350.1	MQPNRASSSLSSTPTRTWTHHVFLSFRGEDVRKGFLSHIQKEFERKGIFPFVDTKMKRGSSIGPVLSDAIIVSKIAIVLLSKNYASSTWCLNELVNIMKCREEFGQTVMTVFYEVDPSDVRKQTGDFGIAFETTCVGKTEEVKQSWRQALIDVSNIVGEVYRIWSKESDLIDKIAEDVLDELNYTMSRDFDGYVGIGRHMRKMKSLLCLESGDVRMIGIVGPPGIGKTTIARALRDQISENFQLTAFIDDIRLTYPRRCYGESGLKPPTAFMNDDRRKIVLQTNFLSEILNQKDIVIHNLNAAPNWLKDRKVLVILDDVDHLEQLDAMAKETGWFGYGSRIIITTQDRKLLKAHNIDYIYEVGLPRKDDALQIFCLSAFGQNFPHDDFQYLACEVTQLA…	1245	Reported annotation
TNL	AT5G18360	5	-	AT5G18360.1	ATGGAAGAATCTTCATCTTTGTCATTGCAGTCTTGCAATTGGAGACACCATGTGTTTCCAAGCTTCAGCGGCAAAGATGTCCGCAGAACCTTTCTCAGCCACCTTCTCAAGGAGTTCCGGCGTAAGGGAATCCGTACTTTCATAGATAATGATATCAAGAGAAGCCAAATGATCAGTTCTGAGCTTGTACGAGCTATCAGAGAATCTAGGATTGCGGTTGTAGTGTTGTCGCGGACCTATGCATCTTCAAGCTGGTGTTTGAATGAGTTGGTGGAGATAAAGAAAGTAAGCCAGATGATCATGCCGGTTTTCTACGAGGTGGATCCATCTGATGTGAGGAAACGAACGGGAGAATTTGGAAAGGCGTTTGAGGAAGCATGTGAAAGACAACCAGATGAG…	2703	AT5G18360.1	MEESSSLSLQSCNWRHHVFPSFSGKDVRRTFLSHLLKEFRRKGIRTFIDNDIKRSQMISSELVRAIRESRIAVVVLSRTYASSSWCLNELVEIKKVSQMIMPVFYEVDPSDVRKRTGEFGKAFEEACERQPDEEVKQKWREALVYIANIAGESSQNWDNEADLIDKIAMSISYELNSTLSRDSYNLVGIDNHMRELDSLLCLESTEVKMVGIWGPAGIGKTTIARALFNRLSENFQHTIFMENVKGSSRTSELDAYGFQLRLQEQFLSEVIDHKHMKIHDLGLVKERLQDLKVLVVLDDVDKLEQLDALVKQSQWFGSGSRIIVTTENKQLLRAHGITCIYELGFPSRSDSLQIFCQYAFGESSAPDGCIELATEITKLAGYLPLALKVLGSSLRGMSK…	900	Reported annotation
TNL	AT5G18370	5	-	AT5G18370.1	ATGGCTATTGCAGAGGTGATTGGTTTCTTCACACTTGTTTGTGTAATTTGGTATTGGGTTTACAAAAAGCACAAGAATTTGCAGCTGAAGATATGCAGATCATCAATCGAGTCTTCTTCTTCTTCGTCGTCCCTTTCATCTCCTCCATCTCTTTCGTCTCCTATATCTCGAACCTGGACACACCAAGTCTTTCCGAGCTTCCGCGGGGAAGACGTACGGAAAGGGTTTCTTAGTCATATCCAGAAGGAGTTCAAAAGCAAAGGAATCGTTCCCTTTATTGATGACGAAATGAAGAGAGGCGAATCGATCGGTCCGGGGCTGTTTCAGGCCATTAGAGAATCAAAGATAGCAATTGTCTTGCTCTCAAAGAACTACGCTTCGTCTAGCTGGTGCCTCAAC…	3633	AT5G18370.1	MAIAEVIGFFTLVCVIWYWVYKKHKNLQLKICRSSIESSSSSSSLSSPPSLSSPISRTWTHQVFPSFRGEDVRKGFLSHIQKEFKSKGIVPFIDDEMKRGESIGPGLFQAIRESKIAIVLLSKNYASSSWCLNELVEIMNCREEIGQTVMTVFYQVDPSDVRKQTGDFGKAFKKTCVGKTQEVKQRWSRALMDVANILGQDSRKWDKEADMIVKVAKDVSDVLSYTPSRDFDDYVGIRPHITRINSLLCLESSDVRMIGILGPPGIGKTTIARVLYDQISEKFQFSAFIENIRLSYWKGWHDEGNLDFPVEIMTGDRQRKLNLQRRLLSELFNQKDIQVRHLGAVQERLRDHKVLVILDGVDQLEQLTALAKETQWFGYGSRIIITTQDQRLLRAHEIN…	1210	Reported annotation
TNL	AT5G22690	5	+	AT5G22690.1	ATGGCTCTTTCTTATCGCAATTGGTTGTACGACGTGTTCCCGAGCTTCAGCGGAGAAGACGTACGTGTAACTTTCCTCAGCCACTTTCTGAAGGAGCTTGATCGGAAATTGATTAGTGTATTCAAAGACAACGATATCCAGAGAAGTCAATCGCTCGATCCCGAGCTTAAACTGGCGATTAGGGATTCGAGGATTGCAATCGTCGTCTTCTCCAAAAACTACGCTGCTTCTAGCTGGTGCCTTGACGAGTTGCTGGAGATTGTGAAATGTAAAGAAGAGTTTGGTCAAATTGTAATTCCCGTTTTCTACGGTTTGGATCCTTGTCATGTTAGGAAACAGAGTGGCGAATTCGGAATTGTGTTTGAAAACACTTGCCAGACCAAAACAGATGATGAGATA…	3027	AT5G22690.1	MALSYRNWLYDVFPSFSGEDVRVTFLSHFLKELDRKLISVFKDNDIQRSQSLDPELKLAIRDSRIAIVVFSKNYAASSWCLDELLEIVKCKEEFGQIVIPVFYGLDPCHVRKQSGEFGIVFENTCQTKTDDEIQKWRRALTDVANILGFHSSNWDNEATMVEDIANDVLAKLNLTTTSNDFEGFVGIEGHIAKISLMLCLECKQVRMFGIWGPSGIGKTTIARALFSRISRHFQGSVFLDRAFVSKSMEIYSGGNVDNYNAKLHLQGKFLSEILRAKDIKISNLGVVGERLKHMKVLIFIDDLDDQVVLDALASKPHWFGCGSRIIVITKDKQFFRAHGIGLFYEVGLPSDKLALEMFSQSAFRQNSPPPGFTELASEVSKRSGNLPLALNVLGSHLRG…	1008	Reported annotation
TNL	AT5G36930	5	-	AT5G36930.1	ATGGCTCAAGGCAGGGAGCGAATTCCTGAGCGATGGACCTATGATGTGTTTGTAAGTTTCCGTGGAGCAGATGTGCGGAAGAACTTTCTGAGCCATCTTTACGATTCTCTCAGAAGATGTGGTATAAGCACATTCATGGATGATGTGGAATTGCAAAGAGGAGAATATATTTCCCCGGAGCTACTGAATGCCATTGAAACCTCGAAAATTCTCATTGTTGTTTTAACAAAGGACTACGCATCATCGGCTTGGTGTCTTGATGAACTTGTTCACATTATGAAAAGCCACAAAAATAATCCCTCTCACATGGTTTTTCCAATTTTCTTGTACGTGGACCCATCAGACATACGCTGGCAGCAAGGGTCATATGCTAAATCATTTTCTAAACACAAAAACAGT…	3567	AT5G36930.1	MAQGRERIPERWTYDVFVSFRGADVRKNFLSHLYDSLRRCGISTFMDDVELQRGEYISPELLNAIETSKILIVVLTKDYASSAWCLDELVHIMKSHKNNPSHMVFPIFLYVDPSDIRWQQGSYAKSFSKHKNSHPLNKLKDWREALTKVANISGWDIKNRNEAECIADITREILKRLPCQYLHVPSYAVGLRSRLQHISSLLSIGSDGVRVIVIYGMGGIGKTTLAKVAFNEFSHLFEGSSFLENFREYSKKPEGRTHLQHQLLSDILRRNDIEFKGLDHAVKERFRSKRVLLVVDDVDDVHQLNSAAIDRDCFGHGSRIIITTRNMHLLKQLRAEGSYSPKELDGDESLELFSWHAFRTSEPPKEFLQHSEEVVTYCAGLPLAVEVLGAFLIERSIRE…	1188	Reported annotation
TNL	AT5G38340	5	+	AT5G38340.1	ATGGATTCTTCTTTTCTCTCTAGTTTTTGTGCTACAGCCATAATTTTCTTCACGCTTTTCGGTACAATATATTTCATGTTTTATAGAAAAGTCAAATCCCATCAAGAAAACAAAACAATAGCTTCTTCTTTAGCTCTTCCAACTATTCCATCTTCTTTGTCCCGAAAATACGATGTCTTTCCGAGTTTCCACGGAGCAGATGTTCGCAAAACCTTTCTTTCTCACATGCTAAAAGAGTTCAAACGAAAGGGAATCGTTCCATTCATTGATAATGATATCGACAGGAGCAAGTCTATTGGTCCTGAGCTCGACGAAGCTATCAGAGGATCAAAGATCGCAATCGTCATGCTCTCAAAGAACTATGCTTCTTCATCATGGTGCCTAAACGAGTTGGTGGAG…	3180	AT5G38340.1	MDSSFLSSFCATAIIFFTLFGTIYFMFYRKVKSHQENKTIASSLALPTIPSSLSRKYDVFPSFHGADVRKTFLSHMLKEFKRKGIVPFIDNDIDRSKSIGPELDEAIRGSKIAIVMLSKNYASSSWCLNELVEITKCRKDLNQTVMTIFYGVDPTDVKKQTGEFGKVFERTCESKTEEQVKTWREVLDGAATIAGEHWHIWDNEASMIEKISIDVSNILNRSSPSRDFDDLIGMEAHMEKMKSLLSLHSNEVKMIGIWGPSGIGKTTIARVLYNRFSGDFGLSVFMDNIKELMHTRPVGSDDYSAKLHLQNQLMSEITNHKETKITHLGVVPDRLKDNKVLIVLDSIDQSIQLDAIAKETQWFGPGSRIIITTQDQKLLEAHDINNIYKVEFPSKYEAF…	1059	Reported annotation
TNL	AT5G38850	5	+	AT5G38850.1	ATGGCTTCTGCTCGAACTTGGAGATACAACGTCTTCCCGAGCTTCCATGGAGGAGATATTCGTAAGACTTTTCTCTCTCATTTACGTAAGCAGTTCAACTCAAATGGGATTACAATGTTTGATGATCAAGGAATCGAGAGGAGCCAAACCATAGCCCCTGCTCTCATACAAGCGATTAGAGAATCTAGGATATCGATTGTGGTTCTTTCAAAGAACTATGCTTCTTCGAGTTGGTGCTTGAATGAATTGGTGGAGATTTTGAAATGCAAAGACGTAGTGATGCCGATCTTCTATGAAGTAGATCCATCCGATGTACGGAAACAGACCGGAGATTTTGGGAAGGCCTTCAAAAATAGTTGTAAAAGTAAAACTAAGGAGGAGAGGCAGAGATGGATCCAA…	2961	AT5G38850.1	MASARTWRYNVFPSFHGGDIRKTFLSHLRKQFNSNGITMFDDQGIERSQTIAPALIQAIRESRISIVVLSKNYASSSWCLNELVEILKCKDVVMPIFYEVDPSDVRKQTGDFGKAFKNSCKSKTKEERQRWIQALIFVGNIAGEHSLKWENEADMIEKIAKDVSDKLNATPSKDFDAFVGLEFHIRELSSLLYLDYEQVRIVGICGPAGIGKTTIARALQSLLSSNFQRSCFMENVRGSLNIGLDEYGLKLDLQERLLSKIMNQKGMRIEHLGTIRDRLHDQKVLIILDDVNDLDLYALADQTTWFGPGSRIIVTTEDNELLQKHDINNVYHVDFPSRKEALEIFCRCAFRQSSAPDTILKLAERVTELCGNLPLGLCVIGSSLHGKTEDEWEILIRRL…	986	Reported annotation
TNL	AT5G40100	5	+	AT5G40100.1	ATGGCTTCCTCATCCGCATCTCGTGCATCCAGCTATGATGTCTTCTTAAGTTTCCGTGGGGAAGACACTCGACATTCTATCGTCAGCCATTTGTACGAAGCACTTACCAGCAGAGGAATTGCTACCTTCAAAGACGACAAAAGGCTTGAGCTAGGTGATCACATTTCTGAAGAACTCCAAAGAGCCATTGAGGGTTCAGATTTTGTTGTCGTGGTTCTCTCAGAGAACTACCCTACTTCTAGGTGGTGCTTAATGGAGCTCCAATCGATAATGGAGCTTCAGATGGAGGGAAGACTTGGTGTCTTTCCCGTCTTCTACAGAGTAGAACCCTCTGCAGTGAGGTATCAGCTAGGAAGTTTCGATCTAGAAGGGTACCAACGTGATCCACAAATGGCTGAT…	3054	AT5G40100.1	MASSSASRASSYDVFLSFRGEDTRHSIVSHLYEALTSRGIATFKDDKRLELGDHISEELQRAIEGSDFVVVVLSENYPTSRWCLMELQSIMELQMEGRLGVFPVFYRVEPSAVRYQLGSFDLEGYQRDPQMADMVPKWRQALKLIADLSGVASGQCIDEATMVRKIVEDISKRKTLKHKIDFRNFVGVDTHLQGLKSLLDMDSNNDEVRMIGIWGMGGIGKTTIAKCLYDQLSSQFTASYFTQDIKGIHKELDLLHLQNRLLYNTLGDDIMPWSVEAGREVIAARLGNHKVLLVLDGVDKLVQIHALAKETRWFGRQSRIIITTRDKGLLNSCGVKTIYDVKCLDDKDSLQMFKQIAFEGGSPPSVDFEQLSIRAARLAHGLPSALQAYALFLRGRANS…	1017	Reported annotation
TNL	AT5G40910	5	+	AT5G40910.1	ATGGCTTTTTCATCACCGTCTGACTTCAAGAGATACCATGTCTTTTCGAGTTTCCATGGACCAGATGTCCGTAGTGGATTTCTCAGTCATTTACACAATCACTTCGAAAGCAAAGGGATCACTCCGTTCAAGGATCAAGAGATCGAGAGAGGCCATACGATCGGACCTGAGCTCATACAAGCGATTAGAGAATCTAGAGTCTCGATTGTGGTGCTTTCAGAGAAGTACGCTTCTTCGTGCTGGTGCTTAGATGAGTTGGTGGAAATCTTGAAGTGCAAAGAAGCTTCGGGGCAAGTTGTGATGACTATTTTTTACAAAGTTGATCCGTCCGATGTACGGAAACAGCGGGGAGACTTCGGAAGTACTTTCAAGAAAACATGTGAAGGGAAAACCTGGATA…	3315	AT5G40910.1	MAFSSPSDFKRYHVFSSFHGPDVRSGFLSHLHNHFESKGITPFKDQEIERGHTIGPELIQAIRESRVSIVVLSEKYASSCWCLDELVEILKCKEASGQVVMTIFYKVDPSDVRKQRGDFGSTFKKTCEGKTWIVKQRWIKALEYIATVAGEHSLSWANEAELIQKIATDVSNKLNLTPSRDFEGMVGLEAHLTKLDSFLCLESDDVKMIGIWGPAGIGKTTIARALFNQLSTGFRLSCFMGTIDVNDYDSKLCLQNKLLSKILNQKDMKIHHLGAIEEWLHNQRVLIVLDDVDDLEQLEVLAKESSWFGHGSRIIVSLNDRKILKAHGINDIYDVDFPSEEEALEILCLSAFKQNSPQDGFEEVAKRVVELCGKLPLGLRVVGSSFYGESEDEWRIQLY…	1104	Reported annotation
TNL	AT5G41540	5	-	AT5G41540.1	ATGGCTTCTTCTTCGACCCACGTTAGGAAATATCATGTCTTCCCGAGCTTCCACGGCTCAGACGTTCGTAGAAAATTTCTCAGTCATTTACGTTTTCACTTTGCAATCAAGGGAATCGTGGCATTTAAAGACCAAGAGATTGAACGAGGCCAGAGGATCGGACCTGAACTGGTGCAAGCAATACGAGAATCTAGAGTGTCGCTGGTGGTGCTATCTAAGAATTACCCTTCTTCAAGCTGGTGTTTAGATGAATTGGTAGAAATCTTAAAATGCAAAGAAGATCAGGAGCAGATTGTGATGCCTATATTTTACGAAATCGACCCGTCTGATGTACGGAAACAGAGCGGTGATTTCGGAAAGGCGTTTGGGAAAACTTGTGTAGGTAAAACTAAGGAGGTG…	3117	AT5G41540.1	MASSSTHVRKYHVFPSFHGSDVRRKFLSHLRFHFAIKGIVAFKDQEIERGQRIGPELVQAIRESRVSLVVLSKNYPSSSWCLDELVEILKCKEDQEQIVMPIFYEIDPSDVRKQSGDFGKAFGKTCVGKTKEVKQRWTNALTEAANIGGEHSLNWTDEAEMIEKIVADVSNKLNVIPSRDFEEMVGLDAHLRKLDSLLCLNSDEVKMIGIWGPAGIGKTTIARALYNQLSTNFQFKCFMGNLKGSYKSIGVDNYDWKLNLQNQLLSKILNQNDVKTDHLGGIKDWLEDKKVLIVIDDVDDLEQLLALAKEPSWFGSGSRIIVTTKDKTIMKTLLVNDNNFYHVGYPTNKVALEILCLSAFQKSFPRDGFEELARKVAYLCGNLPLCLSVVGSSLRGQSK…	1038	Reported annotation
TNL	AT5G41550	5	-	AT5G41550.1	ATGGCTTTGTCTTCTTCTTCGTCTAACATCAGGAGATACCATGTCTTTCCAAGCTTCCATGGCCCAGATGTTCGTAAAGGTTTTCTCAGTCATTTACACTATCATTTTGCAAGCAAAGGAATCACGACCTTCAAGGATCAGGAGATTGAGAAAGGCAATACGATTGGACCTGAGCTCGTAAATGCAATTAGAGAGTCTAGAGTCTCGATTGTGTTGCTTTCGAAAAAGTATGCTTCTTCGAGCTGGTGTTTAGATGAATTGGTTGAAATCTTAAAGTGCAAAGAAGATCAGGGCCAGATTGTGATGACCATCTTCTACGATGTTGATCCGTCGAGTGTACGGAAACAGAAGGGAGATTTCGGAAGCACATTCATGAAAACTTGTGAAGGGAAAAGTGAG…	3258	AT5G41550.1	MALSSSSSNIRRYHVFPSFHGPDVRKGFLSHLHYHFASKGITTFKDQEIEKGNTIGPELVNAIRESRVSIVLLSKKYASSSWCLDELVEILKCKEDQGQIVMTIFYDVDPSSVRKQKGDFGSTFMKTCEGKSEEVKQRWTKALTHVANIKGEHSLNWANEADMIQKIATDVSTKLSVTPSRDFEGMVGLEAHLTKLNSLLCFEGDDVKMIGIWGPAGIGKSTIARALYNQLSSSFQLKCFMGNLKGSLKSIVGVDHYEFQKSLQKLLLAKILNQGDMRVHNLAAIKEWLQDQRVLIILDDVDDLEQLEVLAKELSWFGSGSRIIVATEDKKILKEHGINDIYHVDFPSMEEALEILCLSAFKQSSVPDGFEELAKKVVHLCGNLPLGLSIVGSSLRGES…	1085	Reported annotation
TNL	AT5G41740	5	+	AT5G41740.1	ATGGCTTCTTCTTCTTCTTCATCTTCTTCGTCTCACATAAGGAGACACCATGTCTTTTCGCGCTTCCACGGTCCAGATGTCCGTAAAGGGTTTCTCAGTCATTTACACAGTCTCTTTGCAAGCAAAGGTATCACGACTTTCAATGATCAGAATATCGAGAGAGGCCAGACGATCGGACCTGAGCTCATACAAGGGATTAAAGAAGCTAGAGTCTCGATCGTTGTGCTCTCGAAGAATTACGCTTCTTCCAGCTGGTGTTTAGATGAACTTGTGGAAATCTTGAAGTGCAAAGAAGCTTTGGGGCAGATTGTGATGACGAGTGGAGTGTTCGGGAAAGCTTTTGAGAAGACTTGTCAAGGGAAAAATGAGGAGGTGAAGATCCGATGGAGAAATGCTTTG…	3141	AT5G41740.1	MASSSSSSSSSHIRRHHVFSRFHGPDVRKGFLSHLHSLFASKGITTFNDQNIERGQTIGPELIQGIKEARVSIVVLSKNYASSSWCLDELVEILKCKEALGQIVMTSGVFGKAFEKTCQGKNEEVKIRWRNALAHVATIAGEHSLNWDNEAKMIQKIATDVSDKLNLTPSRDFEGMVGMEAHLKRLNSLLCLESDEVKMIGIWGPAGIGKTTIARALFDDRLSSSFQHKCFMGNLKGSIKGVADHDSKLRLQKQLLSKIFKEENMKIHHLGAIRERLHDQRVLIILDDVDDLKQLEVLAKEISWFGSGSRIIGTTEDKKILKAHGIHNIYRVDFPSKKDALEILCLSAFKQSSIPDGFEELANKVAKLCSNLPLGLCVVGASLRGEGNQEWERLLSRIE…	1046	Reported annotation
TNL	AT5G41750	5	+	AT5G41750.1	ATGGCTTTGTCTTCTTCTTTGTCTTGCATCAAGAGATACCAAGTCTTTTCGAGCTTCCACGGTCCAGATGTCCGTAAAGGGTTTCTCAGTCATTTACACAGTGTCTTTGCAAGCAAAGGTATCACGACTTTCAATGATCAGAAGATCGACAGAGGCCAGACGATCGGACCTGAGCTCATACAAGGGATTAGAGAAGCTAGAGTCTCGATCGTTGTGCTCTCGAAGAAGTACGCTTCTTCCAGCTGGTGTTTAGATGAACTTGTGGAAATCTTGAAGTGCAAAGAAGCTTTGGGGCAGATTGTGATGACTGTTTTTTACGAAGTTGATCCGTCAGATGTTAAGAAACAGAGTGGAGTGTTCGGGGAAGCTTTTGAGAAGACTTGTCAAGGGAAAAATGAG…	3207	AT5G41750.1	MALSSSLSCIKRYQVFSSFHGPDVRKGFLSHLHSVFASKGITTFNDQKIDRGQTIGPELIQGIREARVSIVVLSKKYASSSWCLDELVEILKCKEALGQIVMTVFYEVDPSDVKKQSGVFGEAFEKTCQGKNEEVKIRWRNALAHVATIAGEHSLNWDNEAKMIQKIVTDVSDKLNLTPSRDFEGMVGMEAHLKRLNSLLCLESDEVKMIGIWGPAGIGKTTIARTLFNKISSIFPFKCFMENLKGSIKGGAEHYSKLSLQKQLLSEILKQENMKIHHLGTIKQWLHDQKVLIILDDVDDLEQLEVLAEDPSWFGSGSRIIVTTEDKNILKAHRIQDIYHVDFPSEEEALEILCLSAFKQSSIPDGFEELANKVAELCGNLPLGLCVVGASLRRKSKNE…	1068	Reported annotation
TNL	AT5G44510	5	-	AT5G44510.1	ATGGATTCTTCATGTTTCTTGGTTTATAGAATATTCAGATTTCGTAAAAGAAATAAGAATATTTCTTCTTCTCTATCTTCTTCATCTCCCCCTTCTTCTTTGTCTCAAAATTGGTTGCACCCTGTTTTCTTGAGCTTCCGTGGGGAAGATGTCCGCAAAGGCTTGCTCAGTCACATTCAGAAGGAGTTTCAAAGAAACGGAATCACACCGTTCATTGATAATGAGATGAAGAGAGGAGGATCCATTGGTCCTGAGCTCTTACAGGCTATTAGAGGATCTAAGATCGCGATCATCTTGCTTTCGAGGAACTATGGTTCTTCGAAGTGGTGTCTTGATGAATTGGTGGAGATTATGAAATGCAGAGAAGAGTTGGGTCAAACAGTGATGACCGTTTTTTAT…	3564	AT5G44510.1	MDSSCFLVYRIFRFRKRNKNISSSLSSSSPPSSLSQNWLHPVFLSFRGEDVRKGLLSHIQKEFQRNGITPFIDNEMKRGGSIGPELLQAIRGSKIAIILLSRNYGSSKWCLDELVEIMKCREELGQTVMTVFYDVDPSDVRKQKGDFGKVFKKTCVGRPEEMVQRWKQALTSAANILGEDSRNWENEADMIIKISKDVSDVLSFTPSKDFDEFVGIEAHTTEITSLLQLDLEEVRMIGIWGPAGIGKTTISRVLYNKLFHQFQLGAIIDNIKVRYPRPCHDEYSAKLQLQKELLSQMINQKDMVVPHLGVAQERLKDKKVLLVLDDVDGLVQLDAMAKDVQWFGLGSRIIVVTQDLKLLKAHGIKYIYKVDFPTSDEALEIFCMYAFGEKSPKVGFEQI…	1187	Reported annotation
TNL	AT5G44870	5	+	AT5G44870.1	ATGGCAGCATCTTCCGAAATACTCCCGGAGTCGTGGCAAGTGTTCATCAATTTCCGAGGAGCAGATTTGCGCAACGGTTTCATCAGCCATCTGGCGGGAGCTTTGACCTCAGCTGGAATCACATACTACATCGACACGGAAGAAGTCCCGAGCGAAGATCTCACTGTCCTTTTCAAGAGGATAGAGGAATCGGAAATCGCACTGTCCATCTTCTCGAGCAATTATGCTGAGTCAAAATGGTGTTTGGACGAGCTCGTGAAGATCATGGAACAAGTAAAGAAAGGAAAGCTCAGAATCATGCCCGTCTTCTTCAACGTGAAGCCAGAGGAGGTGAGAGAGCAGAACGGAGAGTTCGGACTTAAGCTTTACGGAGAAGGTAAAAGCAAACGACCCAACATA…	3513	AT5G44870.1	MAASSEILPESWQVFINFRGADLRNGFISHLAGALTSAGITYYIDTEEVPSEDLTVLFKRIEESEIALSIFSSNYAESKWCLDELVKIMEQVKKGKLRIMPVFFNVKPEEVREQNGEFGLKLYGEGKSKRPNIPNWENALRSVPSKIGLNLANFRNEKELLDKIIDSIKKVLARITRASRVAESLNGISKDSEAKNVDTFSPNSSDFPSTSIDDDLSINSPQYQATIPPASREGERLNTISTVSSTGSIEHPPPNYGIEPRLKEMEEKLDFDSLETKTVGIVGMPGIGKTTLAETLYRKWEHKFERSMFFPDASKMANEHGMCWLQKRLLEELLKDTNLNIGYTTNEHEFCKDVLLLKKVFLVIDNVSSEEQIETLFGKWNWIKNGSKIVITSSDESML…	1170	Reported annotation
TNL	AT5G45050	5	-	AT5G45050.1	ATGACCGAGAGTGAGCAAATCGTCTACATCAGCTGCATAGAGGAGGTACGATACTCCTTCGTCAGCCACCTCTCCAAAGCTCTCCAGCGAAAAGGTGTAAACGATGTCTTCATCGATAGCGATGATTCGCTTTCCAACGAGTCTCAATCAATGGTCGAGAGAGCTAGGGTTTCTGTTATGATTTTACCAGGAAACCGTACGGTATCTCTTGACAAGCTCGTGAAGGTTCTCGATTGCCAGAAGAACAAAGATCAAGTGGTGGTTCCGGTGTTGTACGGTGTCAGATCATCAGAGACCGAATGGCTTAGCGCGCTGGATTCGAAAGGATTCTCATCAGTACACCATTCCAGGAAAGAATGTAGTGACTCCCAGCTTGTAAAAGAGACTGTTAGAGATGTG…	4119	AT5G45050.1	MTESEQIVYISCIEEVRYSFVSHLSKALQRKGVNDVFIDSDDSLSNESQSMVERARVSVMILPGNRTVSLDKLVKVLDCQKNKDQVVVPVLYGVRSSETEWLSALDSKGFSSVHHSRKECSDSQLVKETVRDVYEKLFYMERIGIYSKLLEIEKMINKQPLDIRCVGIWGMPGIGKTTLAKAVFDQMSGEFDAHCFIEDYTKAIQEKGVYCLLEEQFLKENAGASGTVTKLSLLRDRLNNKRVLVVLDDVRSPLVVESFLGGFDWFGPKSLIIITSKDKSVFRLCRVNQIYEVQGLNEKEALQLFSLCASIDDMAEQNLHEVSMKVIKYANGHPLALNLYGRELMGKKRPPEMEIAFLKLKECPPAIFVDAIKSSYDTLNDREKNIFLDIACFFQGENV…	1372	Reported annotation
TNL	AT5G45060	5	+	AT5G45060.1	ATGGCGGCCTCCTCTTCCTCCACCGGTCTCCCACCACAACATCAAGTATTCATCAATTTCCGTGGAGAAGATTTACGACTCGGATTCGTAAGCCATCTAGTAGAAGCTTTAGAAAACGATAACATAAAAGTCTTCATCGACAACTACGCAGACAAAGGCGAACCTTTAGAAACACTTTTAACCAAGATACATGACTCCAAAATCGCTCTAGCTATCTTCTCCGGGAAGTACACTGAATCAACATGGTGCTTGAGAGAGCTAGCGATGATAAAAGATTGTGTGGAGAAAGGTAAACTTGTTGCTATTCCTATCTTCTACAAGGTAGATCCATCCACTGTTAGAGGTGTTAGAGGGCAGTTCGGTGATGCTTTTAGAGATCTTGAGGAACGTGATGTGATT…	3498	AT5G45060.1	MAASSSSTGLPPQHQVFINFRGEDLRLGFVSHLVEALENDNIKVFIDNYADKGEPLETLLTKIHDSKIALAIFSGKYTESTWCLRELAMIKDCVEKGKLVAIPIFYKVDPSTVRGVRGQFGDAFRDLEERDVIKKKEWKQALKWIPGLIGITVHDKSPESEILNEIVKEVKKVLKKVSLEGSQKVVSVDPSQSIDTLSSVGGEKDKTFGIKQRLKELEEKLDLVKYKGTRVIGVVGMPGIGKTTLVKELYKTWQGKFSRYALIDQIRGKSNNFRLECLPTLLLEKLLPELNNPQLDSIEEPYKTHKGLLRERKVLVVLDDVSRREQIYALLGKYDLHSKHEWIKDGSRIIIATNDISSLKGLVHDTYVVRQLNHRDGLQLFRYHAFHYDQATPPKVDFM…	1165	Reported annotation
TNL	AT5G45200	5	-	AT5G45200.1	ATGGCGACTTCCTCCTCAAACGTAGTGGTTCACCAGCAGCAGCCGCCGCCGCAACATAAAGTGTTCATAAATTTCCGAGGAGCTGAGCTGCGACACAAGTTCATCAGTCATCTACTGAAAGCCTTGGAGAGGGAAAGAATCAACGTGTTCATAGACACTCGAGAAACAATGGGCACAGGTCTGGAAAACCTATTCCAGAGAATACAAGAGTCGAAGATTGCGATTGTGGTCATTTCAAGCAGGTACACTGAGTCACAATGGTGCTTAAATGAGCTGGTAAAGATCAAAGAGTGTGTGGAGGCAGGGACCTTGGTGGTATTTCCAGTGTTCTACAAGGTGGACGTTAAAATCGTGAGGTTCCTAACAGGATCGTTTGGTGAAAAATTAGAAACATTAGTG…	3786	AT5G45200.1	MATSSSNVVVHQQQPPPQHKVFINFRGAELRHKFISHLLKALERERINVFIDTRETMGTGLENLFQRIQESKIAIVVISSRYTESQWCLNELVKIKECVEAGTLVVFPVFYKVDVKIVRFLTGSFGEKLETLVLRHSERYEPWKQALEFVTSKTGKRVEENSDEGAEVEQIVEHVKEILRTISGEIPRGRESESPRGEGEGEAEPKTTPSDDSLLHGIETRVEQLKEKLELKSENVTRFIGVVGMPGIGKTTLAKRLFSECGKHFLHKMFLDDVSQKPEPFLDETLHTDLLLGLWKSKNNGRDGNRAKLSIDYIKTQLQGKKVFVVLDNVGDKSQIDKILGGCDWIKAGSRIVITTSSKSVIQGLNSTYLVPGLSSCDALNHFNYHAFSASDGFYQPSF…	1261	Reported annotation
TNL	AT5G45210	5	+	AT5G45210.1	ATGGCGACTTCAAAGGCGGATGAAGTATTTATCGACTTCAGTGGAATCGAAACGCGCAATTCTTTTGTGAGTCATCTCTCGGCCGCTTTCCGCCGCAGGAGTGTTTCCGTTTGCCTTGGTGGAGACTGCACTGACGTGGTGACGCCGCGGAAAACCAATGAAGGGTGTAAAGTCTTTGTGGTGGTCTTCTCAGAGGATTACGCGTTGTCGAAACAGTGCTTAGATACACTCGTGGAGTTTCTGGAGCGAAAAGATGATGGGCTTGTGATTGTTCCGGTTTACTATGGTGGCGTCACTGAATCAATGGTGAAGCAACAGACGGAGAGATTCGGTGTAGCCTTTACCCAACATCAGAATAACTACTCGTACGACCAGGTAGCCAAATGGAGAGACTGTCTG…	2094	AT5G45210.1	MATSKADEVFIDFSGIETRNSFVSHLSAAFRRRSVSVCLGGDCTDVVTPRKTNEGCKVFVVVFSEDYALSKQCLDTLVEFLERKDDGLVIVPVYYGGVTESMVKQQTERFGVAFTQHQNNYSYDQVAKWRDCLIQTASLPGHELNLQQEDSEFVEKIVADVREVLDATGKIGIYSRLLEIEKLLCKQSLKFYYLGLWGMPGIGKTTIAEAAFKQMSKDFDASFFVEDFHKEYHKGRPYKLREEHLKKVPKGGSIRGPILSFKELREKKVLFVLDDVRNLMDFESFLGGIEGVSPGSVIILTSRDKQVLHQCQVEDVFEVPSLNEEEAVRLFARTAFHKEGPSDAKLMDVSKKVARYAGGNPKALCFYGRELEKKKKPEEMEEEFEKMRQCPPQEILSLF…	697	Reported annotation
TNL	AT5G45230	5	-	AT5G45230.1	ATGGTGACATCTTCCGACGTCAAAGTAGAACCACAAGTGTTTATCAATTTCCGAGGAGATGAGCTACGCAAGACCTTCATCTCCCATCTCCATAAAAGATTGCAACGCGATGGGATCAATGCTTTTATAGACTCTGATGAAGCTGTTGGCGAAGAACTCAAAAACCTTTTCAAAAGGATTGAGAATTCGGAGATCGCACTGGCGGTTTTATCGAGTAGGTACACGGAGTCACATTGGTGTTTGCAGGAGCTAGTTAAGATGATGGAATGTAGTATGAAAGGTGAAGGATGCAATAAAAAATTATTGGTCATTCCAATTTTTTACAAGCTGAAGATAGACACGGTGAAAGAGCTTGATGGAGATTTCGGTCGTAATCTGTGGGATCTCTGGAGGAAGCCG…	3696	AT5G45230.1	MVTSSDVKVEPQVFINFRGDELRKTFISHLHKRLQRDGINAFIDSDEAVGEELKNLFKRIENSEIALAVLSSRYTESHWCLQELVKMMECSMKGEGCNKKLLVIPIFYKLKIDTVKELDGDFGRNLWDLWRKPGCGRDRDSRIVKWNEALKYFLSRNALVFSETGKEEEFVSTIATHVKNALSKITPQRGENPKPQKGAGNPKPQKILSRAANITEPEDQRLKQLAVKLNVECNDNETRIVEVVGMPGIGKTYLAKKLFAKLKKKINHCVFIEFKREMSAEQGSEWLQKRLVEGLLDIQDCTDTNALEVWKDSLIDKKVVIVFDDVSDKKQISEPLKGICDWIKKGSMIVITTRDKSLTEGLVTDLYEVPGLNERDGLELFRAQVCCNIEGNFMELSRK…	1231	Reported annotation
TNL	AT5G45240	5	+	AT5G45240.1	ATGGATAAAAAAGAAGAAACCAAGCAACCCGACAACATAATCTACGACAAAAATGACTCATCAGTGGCTTCCTTCATCAGCTACCTCATGGCGGGTTTTGGCTGCAGAGGAATCAAGCAGTTTCTCGGAATTTATTTAGTGATTCTCTCTAGAGACTACGCATCTTCCGTGTTGTGCCTAGAGAACCTCGAATTATGCTGTGACGACAAGAAGAGCTATGAGGTGGTTCCGGTGTTCTATGGTGTAAGTCGATCGGACGTGAGGCAACAATCGGGGCCGTTTAGTGATGCGTTCACAAAGCTGGAAAGGTCAAATCCTGCAGATCATGTGACTAAGTGGCGACGCATGTTTGCGAAAATAGCAGAACTAAAAGGCCATGAGTATGATGAAGAATTAAGC…	2439	AT5G45240.1	MDKKEETKQPDNIIYDKNDSSVASFISYLMAGFGCRGIKQFLGIYLVILSRDYASSVLCLENLELCCDDKKSYEVVPVFYGVSRSDVRQQSGPFSDAFTKLERSNPADHVTKWRRMFAKIAELKGHEYDEELSEESEFVEEIVEDVYELLNPTEEIRIHSRQLDIQNLLCKQQWGLRTLGILGKPGIGKTTLARAVFRRMVGGYDASHFVKDFHTRYSEMTLEPLPAHFLCMTQVEEFDLNNSGSEQCHRQKRVLIVLDDVRNEQDAMSFLGEIDQFGPGSLIIITSRDRQVLEKCHLNEIYELNGLNGEDARKLFTRCAFGKDVIVKNLPMIVIKGFEGNPSALRSYANKFKGKTTEDSMRILFKDAVFNTKKNTSMCIYSNIAIHEHKSIFLNKTVL…	812	Reported annotation
TNL	AT5G45250	5	-	AT5G45250.1	ATGGAGACATCATCTATTTCCACTGTGGAAGACAAGCCACCGCAGCATCAGGTGTTCATCAATTTCCGTGGGGCAGATTTGCGCCGGAGATTCGTCAGCCATCTCGTAACGGCCTTGAAATTGAACAACATCAACGTCTTTATCGACGACTATGAAGACAGAGGTCAACCTCTAGATGTACTGCTGAAGAGGATAGAGGAGTCCAAAATCGTTTTGGCTATCTTCTCCGGCAACTACACCGAGTCAGTCTGGTGCGTGAGAGAGCTGGAGAAGATCAAAGATTGTACGGATGAAGGAACACTCGTTGCGATTCCAATCTTCTACAAGCTGGAGCCATCCACCGTTAGAGATTTGAAAGGAAAGTTCGGTGATAGATTTAGGAGTATGGCTAAGGGTGAT…	3654	AT5G45250.1	METSSISTVEDKPPQHQVFINFRGADLRRRFVSHLVTALKLNNINVFIDDYEDRGQPLDVLLKRIEESKIVLAIFSGNYTESVWCVRELEKIKDCTDEGTLVAIPIFYKLEPSTVRDLKGKFGDRFRSMAKGDERKKKWKEAFNLIPNIMGIIIDKKSVESEKVNEIVKAVKTALTGIPPEGSHNAVVGALGNSNAGTSSGDKKHETFGNEQRLKDLEEKLDRDKYKGTRIIGVVGMPGIGKTTLLKELYKTWQGKFSRHALIDQIRVKSKHLELDRLPQMLLGELSKLNHPHVDNLKDPYSQLHERKVLVVLDDVSKREQIDALREILDWIKEGKEGSRVVIATSDMSLTNGLVDDTYMVQNLNHRDSLQLFHYHAFIDDQANPQKKDFMKLSEGFVH…	1217	Reported annotation
TNL	AT5G45260	5	+	AT5G45260.1	ATGACCAATTGTGAAAAGGATGAGGAATTCGTGTGCATCAGCTGCGTAGAAGAGGTACGGTACTCTTTCGTGAGCCACCTCTCTGAAGCTCTCCGTCGAAAAGGCATAAATAATGTGGTCGTAGATGTAGATATCGATGATCTGCTTTTCAAGGAGTCTCAGGCAAAGATCGAGAAAGCTGGGGTTTCTGTGATGGTTTTACCCGGAAACTGTGATCCTTCCGAGGTATGGCTTGACAAGTTCGCCAAGGTTCTCGAGTGCCAAAGGAACAACAAGGACCAGGCGGTGGTTTCAGTGTTGTACGGTGACAGTCTATTACGGGACCAATGGCTTAGCGAGCTGGATTTCAGAGGCTTATCACGAATTCACCAATCCAGGAAGGAATGTAGTGACTCTATA…	3867	AT5G45260.1	MTNCEKDEEFVCISCVEEVRYSFVSHLSEALRRKGINNVVVDVDIDDLLFKESQAKIEKAGVSVMVLPGNCDPSEVWLDKFAKVLECQRNNKDQAVVSVLYGDSLLRDQWLSELDFRGLSRIHQSRKECSDSILVEEIVRDVYETHFYVGRIGIYSKLLEIENMVNKQPIGIRCVGIWGMPGIGKTTLAKAVFDQMSSAFDASCFIEDYDKSIHEKGLYCLLEEQLLPGNDATIMKLSSLRDRLNSKRVLVVLDDVRNALVGESFLEGFDWLGPGSLIIITSRDKQVFCLCGINQIYEVQGLNEKEARQLFLLSASIKEDMGEQNLQELSVRVINYANGNPLAISVYGRELKGKKKLSEMETAFLKLKRRPPFKIVDAFKSTYDTLSDNEKNIFLDIAC…	1288	Reported annotation
TNL	AT5G46260	5	-	AT5G46260.1	ATGGCTTCTTCATCTTCTTCTCGAAATTGGTTATATGATGTTTTCTTGAGCTTCAGAGGGGGAGACGTCCGTGTAACATTCCGTAGCCACTTTCTCAAGGAGTTCGATCGGAAACTGATCACTGCTTTCAGAGACAATGAGATCGAGAGAAGCCACTCTCTCTGGCCCGATCTTGAACAAGCCATCAAGGAATCGAGGATCGCAGTGGTCGTTTTCTCCAAAAACTACGCTTCATCGAGCTGGTGTCTTAACGAGTTGCTGGAGATTGTGAACTGCAATGATAAAATTATCATACCGGTTTTCTACGGTGTGGATCCTTCCCAAGTGAGGTATCAAATCGGTGAATTCGGGAAGATCTTTGAAAAGACATGCAAGAGACAAACAGAGGAAGTGAAAAAC…	3618	AT5G46260.1	MASSSSSRNWLYDVFLSFRGGDVRVTFRSHFLKEFDRKLITAFRDNEIERSHSLWPDLEQAIKESRIAVVVFSKNYASSSWCLNELLEIVNCNDKIIIPVFYGVDPSQVRYQIGEFGKIFEKTCKRQTEEVKNQWKKALTHVANMLGFDSSKWDDEAKMIEEIANDVLRKLLLTTSKDFEDFVGLEDHIANMSALLDLESKEVKMVGIWGSSGIGKTTIARALFNNLFRHFQVRKFIDRSFAYKSREIHSSANPDDHNMKLHLQESFLSEILRMPNIKIDHLGVLGERLQHQKVLIIIDDVDDQVILDSLVGKTQWFGNGSRIIVVTNNKHFLTAHGIDRMYEVSLPTEEHALAMLCQSAFKKKSPPEGFEMLVVQVARYAGSLPLVLKVLGSYLSGKD…	1205	Reported annotation
TNL	AT5G46270	5	-	AT5G46270.1	ATGTGTAGTAATTTTCCTCCTCTCATTCTCTCTATGGCTTCTTCATCTTCTTCTCGAAACTGGTTATATGATGTTTTCTTGAGCTTCAGAGGGGGAGACGTCCGCGTAACATTCCGTAGCCACTTTCTCAAAGAGCTTGATCGGAAACTGATCACTGCATTCAGAGACAATGAGATCGAGAGAAGCCACTCTCTCTGGCCCGATCTTGAACAAGCCATCAAGGATTCCAGAATCGCAGTGGTCATTTTCTCCAAAAACTACGCTTCATCGAGCTGGTGTCTTAACGAGTTGCTGGAGATTGTGAATTGCAATGATAAAATTGTCATACCAGTTTTCTACGGAGTGGATCCTTCCCAAGTGAGGCATCAAATCGGTGACTTTGGAAAGATCTTTGAAAAG…	3420	AT5G46270.1	MCSNFPPLILSMASSSSSRNWLYDVFLSFRGGDVRVTFRSHFLKELDRKLITAFRDNEIERSHSLWPDLEQAIKDSRIAVVIFSKNYASSSWCLNELLEIVNCNDKIVIPVFYGVDPSQVRHQIGDFGKIFEKTCKRQTEQVKNQWKKALTDVANMLGFDSATWDDEAKMIEEIANDVLAKLLLTTPKDFENFVGIEDHIANMSVLLKLEAEEVRMVGIWGSSGIGKTTIARALFNQLSRHFPVSKFIDRAFVYKSREIFSRANPDDHNMKLHLQEKLLSEILRMPDIKIDHLGVLGERLQHQKVLIIVDDLDDQVILDSLVGQTQWFGSGSRIIAVTNNKHFLRAHEIDHIYEVSLPTQQHALAMLCQSAFRKKSPPEGFEMLVVQVARHVDSLPLGL…	1139	Reported annotation
TNL	AT5G46450	5	+	AT5G46450.1	ATGGCTTCTTCGTCCTCCTCTTCTCGCAATTGGTCATATGATGTTTTCCCAAGCTTCAGTGGAGAAGATGTCCGCAAAACATTCCTCAGCCACTTTCTCAGGGAGCTGGAACGGAAATCGATCATTACTTTCAAAGACAATGAGATGGAGAGAAGCCAGTCAATAGCCCCAGAGCTTGTAGAGGCGATTAAAGATTCAAGGATTGCAGTGATTGTGTTCTCTAAAAACTACGCCTCTTCAAGCTGGTGTCTAAATGAGCTGTTAGAGATTATGCGATGCAACAAATATTTGGGCCAGCAAGTGATACCAGTCTTCTACTATTTGGATCCTTCTCATCTTCGGAAACAGTCGGGAGAGTTTGGAGAGGCATTTAAAAAGACTTGCCAGAACCAAACTGAG…	3372	AT5G46450.1	MASSSSSSRNWSYDVFPSFSGEDVRKTFLSHFLRELERKSIITFKDNEMERSQSIAPELVEAIKDSRIAVIVFSKNYASSSWCLNELLEIMRCNKYLGQQVIPVFYYLDPSHLRKQSGEFGEAFKKTCQNQTEEVKNQWKQALTDVSNILGYHSKNCNSEATMIEEISSHILGKLSLTPSNDFEEFVGIKDHIEKVRLLLHLESDEVRMVGIWGTSGIGKTTIARALFSNLSSQFQSSVYIDRAFISKSMEGYGRANPDDYNMKLRLRENFLFEILGKKNMKIGAMEERLKHQKVLIIIDDLDDQDVLDALVGRTQWFGSGSRIIVVTKNKHFLRAHGIDHVYEACLPSEELALEMFCRYAFRKNSPPDGFMELSSEVALRAGNLPLGLKVLGSYLRGR…	1123	Reported annotation
TNL	AT5G46470	5	+	AT5G46470.1	ATGGCTTCTTCTTCCTCCTCCTCTTCTCGCAATTGGTCATATCACGTTTTCCCGAGTTTCAGCGGAGAAGATGTCCGCAACACATTCCTTAGCCACTTTCTAAAAGAACTGGATAGGAAACTGATCATTTCTTTCAAAGACAATGAGATCGAGAGAAGCCAGTCACTTGATCCCGAACTTAAACATGGGATTAGAAATTCCAGAATTGCGGTGGTTGTGTTCTCCAAAACCTATGCCTCTTCAAGCTGGTGCCTTAACGAGCTACTGGAGATTGTGAAATGCAAGAAAGAGTTTGGCCAACTTGTGATACCCATTTTCTACAATTTGGATCCATCCCATGTGAGGAAACAGACCGGAGACTTTGGGAAGATCTTTGAAAAGACATGCCGAAATAAAACA…	3384	AT5G46470.1	MASSSSSSSRNWSYHVFPSFSGEDVRNTFLSHFLKELDRKLIISFKDNEIERSQSLDPELKHGIRNSRIAVVVFSKTYASSSWCLNELLEIVKCKKEFGQLVIPIFYNLDPSHVRKQTGDFGKIFEKTCRNKTVDEKIRWKEALTDVANILGYHIVTWDNEASMIEEIANDILGKMNISPSNDFEDLVGIEDHITKMSSLLHLESEEVRMVGIWGPSGIGKTTIARALFSRLSCQFQSSVFIDKVFISKSMEVYSGANLVDYNMKLHLQRAFLAEIFDKKDIKIHVGAMEKMVKHRKALIVIDDLDDQDVLDALADQTQWFGSGSRIIVVTENKHFLRANRIDHIYKVCLPSNALALEMFCRSAFKKNSPPDDFLELSSEVALRAGNLPLGLNVLGSNL…	1127	Reported annotation
TNL	AT5G46490	5	+	AT5G46490.2	ATGGCTTCTTCATCTTCTTCTCGAAATTGGTTATATGATGTTTTCTTGAGCTTCAGAGGGGGAGACGTCCGTGTAACATTCCGTAGCCACTTTCTCAAGGAGTTCGATCGGAAACTGATCACTGCTTTCAGAGACAATGAGATCGAGAGAAGCCACTCTCTTTGGCCCGATCTTGAACAAGCGATCAAGGACTCCAGAATCGCAGTGGTCGTTTTCTCCAAAAACTACGCTTCATCGAGCTGGTGTCTTAACGAGTTGCTGGAGATTGTGAACTGCAATGATAAAATTATCATACCGGTTTTCTACGGTGTGGATCCTTCCCAAGTGAGGTATCAAATCGGTGACTTTGGAAGGATCTTTGAAAAGACTTGCAAGAGACAAACAGAGGAAGTGAAAAAC…	2577	AT5G46490.2	MASSSSSRNWLYDVFLSFRGGDVRVTFRSHFLKEFDRKLITAFRDNEIERSHSLWPDLEQAIKDSRIAVVVFSKNYASSSWCLNELLEIVNCNDKIIIPVFYGVDPSQVRYQIGDFGRIFEKTCKRQTEEVKNQWKKALTLVANMLGFDSAKWDDEAKMIEEIANDVLRKLLLTTSKDFDDFVGLEDHIANMSALLDLESKEVKMVGIWGSSGIGKTTIARALFNNLFRHFQVRKFIDRSFAYKSREIHSSANPDDHNMKLHLQESFLSEILRMPNIKIDDPTALEERLKYQKVLIIIDDLDDIMVLDTLVGQTQWFGYGSRIIVVTNDKHFLTAHGIDHIYEVSFPTDVHACQMLCQSAFKQNYAPEGFGDLVVDVVRHACSFPLGLNLLGKYLRGRN…	858	Reported annotation
TNL	AT5G46510	5	+	AT5G46510.1	ATGGCTTCTTCTCGGAATTGGGTTTATGATGTCTTCCCGAGCTTCAGCGGAACAGATGTCCGTCGGAATTTCCTCAGCCACTTGCTCAAGGGGCTGCATAAATCCGTCAATTCTTTCAGAGACCAAAACATGGAGAGAAGCCAATCACTCGATCCCATGCTTAAACAGGCGATTAGGGATTCTAGAATTGCTCTGGTCGTGTTCTCAAAGAACTACGCCTCTTCAAGCTGGTGCCTTAATGAGCTGTTGGAGATTGTGAAATGTAAGGAAGAGTTTGGTCAAATGGTGATTCCTATTTTCTACTGTTTGGATCCTTCCCATGTGAGGCATCAAGACGGTGACTTTGGAAAGAACTTTGAAGAGACTTGCGGGAGAAATACAGAGGAAGAGAAAATTCAA…	4062	AT5G46510.1	MASSRNWVYDVFPSFSGTDVRRNFLSHLLKGLHKSVNSFRDQNMERSQSLDPMLKQAIRDSRIALVVFSKNYASSSWCLNELLEIVKCKEEFGQMVIPIFYCLDPSHVRHQDGDFGKNFEETCGRNTEEEKIQWEKALTDVANLAGFDSVTWDDEAKMIEEIANDVSGKLLSTSSTDSAENSIGIEDHIANMSVLLQLEAEEVRMVGIWGSSGIGKTTIARALFNQLSRHFPVSKFIDRAFVYKSRETYKGANPDDPNMKLHLQGCFLSEILGKKDIKIDHLGALGERLKHQKTLIIIDDLDDLVVLDSLVGKTNWFGCGSRIIVITNNKQFLRAHGIDHIYEVSLPSKERAQEMFCQSAFGENSPPEGFEELVVEIAWLAGSLPLGLTVFGSALRGRK…	1353	Reported annotation
TNL	AT5G46520	5	+	AT5G46520.1	ATGGCTTCTTCATCTTCTTCTCGCAATTGGGTTTATGATGTTTTCTTGAGCTTCAGTGGGAAAGACGTCCGCGTAACATTCCGTAGCCACTTTCTCAAAGAGCTTGATCGGAAACTGATCTCTGCTTTCAGAGACAATGAGATCGAGAGAAGCCACTCTCTTTGGCCCGATCTTGAACAAGCGATCAAGGACTCCAGAATCGCAGTGGTCGTTTTCTCCAAAAACTACGCTTCGTCGAGCTGGTGTCTTAACGAGTTGCTGGAGATTGTGAACTGCAATGATAAAATTATCATACCGGTTTTCTACGGTGTGGATCCTTCCCAAGTGAGGTATCAAATCGGTGAATTTGGAAGTATCTTTGAAAAGACTTGCAAGAGACAAACAGAGGAAGTGAAAAAT…	3507	AT5G46520.1	MASSSSSRNWVYDVFLSFSGKDVRVTFRSHFLKELDRKLISAFRDNEIERSHSLWPDLEQAIKDSRIAVVVFSKNYASSSWCLNELLEIVNCNDKIIIPVFYGVDPSQVRYQIGEFGSIFEKTCKRQTEEVKNQWKKALTDVANMLGFDSAKWDDEAKMIEEIANDVLAKLLLTSSTDSAENSIGIEDHIANMSVLLKLEAEEVRMVGIWGSSGIGKTTIARALFNQLSRHFPVSKFIDRAFVYKSRETYKGANPDDPNMKLHLQGCFLSEILGKKDIKIDHLGALGERLKHQKTLIIIDDLDDLVVLDSLVGKTNWFGCGSRIIVITNNKQFLRAHGIDHIYEVSLPSKERAQEMFCQSAFGENSPPEGFEELVVEIAWLAGSLPLGLTVFGSALRGR…	1168	Reported annotation
TNL	AT5G48770	5	-	AT5G48770.1	ATGGCTTCTTCGTCTTTGTCTTCACCTCCTCCCTGTAACTATGATGTCTTCCTAAGCTTCCGTGGGGAAGATACACGTAGAACCATTGTCAGCCATTTGTACGCAGCACTTGGTGCAAAGGGAATCATTACTTTCAAAGACGATCAAGATCTTGAGGTAGGTGATCATATTTCTAGCCACCTCCGCAGAGCCATAGAAGGTTCAAAGTTCGCTGTTGTGGTTCTCTCTGAAAGATACACAACGTCAAGGTGGTGCTTGATGGAACTGCAATTAATAATGGAATTGTACAACCTTGGTAAACTCAAAGTCCTTCCCTTGTTCTATGAAGTTGATCCCTCTGACGTGAGACACCAGCGAGGAAGTTTTGGTTTAGAAAGGTACCAGGGTCCAGAATTCGCG…	3573	AT5G48770.1	MASSSLSSPPPCNYDVFLSFRGEDTRRTIVSHLYAALGAKGIITFKDDQDLEVGDHISSHLRRAIEGSKFAVVVLSERYTTSRWCLMELQLIMELYNLGKLKVLPLFYEVDPSDVRHQRGSFGLERYQGPEFADIVQRWRVALCMVANLSGMVSRYCADEAMMLEEIVEVISSRLASMQATSFEDLVGMEAHMENIRPLLKKDFDAEVCMVGIWGMGGIGKTTIAKYLYEQLASQFPAHSFIEDVGQICKKVDLKCIQQQLLCDILSTKRVALMSIQNGANLIRSRLGTLKVLFVLDGVDKVEQLHALAKEASWFGPGSRIIITTRDRRLLDSCRVTNKYEVKCLQNEDSLKIVKNIAFAGGVPTLDGYERFAIRASQLAQGLPLALVAFGSFLRGATS…	1190	Reported annotation
TNL	AT5G49140	5	-	AT5G49140.1	ATGGCTCCATGTTCTTCGTCTGGCTCTAGTAGCTGTTGGAAGTATGACGTCTTCCCCAGCTTCCGAGGGGAAGATGTTCGCGGAAACTTTCTCAGCCACTTGATGAAAGAATTTGAAAGCAAGGGAATTGTTACATTCAAAGATGATCTAATCGAAAGAAGCCAGACAATCGGATTGGAGCTCAAAGAAGCCGTAAGACAATCTAAGATCTTTGTGGTGATATTCTCAAAGAACTATGCTTCTTCAAGCTGGTGTTTGGATGAGTTGGTTGAAATTTTAAAGTGCAAGGAGGAGAGGAGGCTAATACCGATTTTCTACAAAGTGAATCCATCCGATGTAAGAAATCAGACCGGGAAATTTGGGAGAGGCTTCCGAGAAACCTGTGAAGGGAAGAATGAT…	2943	AT5G49140.1	MAPCSSSGSSSCWKYDVFPSFRGEDVRGNFLSHLMKEFESKGIVTFKDDLIERSQTIGLELKEAVRQSKIFVVIFSKNYASSSWCLDELVEILKCKEERRLIPIFYKVNPSDVRNQTGKFGRGFRETCEGKNDETQNKWKAALTEAANIAGEDSQSWKNEADFLTKIAKDILAKLNGTPSNDFENIIGIESHMEKMVQLLCLNDDDVRMVGIWGPAGIGKTTIARVLHSRFSGDFRFTVFMENVRGNYQRIVDSGGEYNLQARLQKEFLPIIFNQKDRKINHLWKIEERLKKQKVLIVLGDVDKVEQLEALANETRWFGPGSRIIVTTKDKQILVGHEINHIYEVKLPCRKTALEILCLYAFKQNVAPDDFMDVVVEVAELSGHLPLGLRVLGSHMRGK…	980	Reported annotation
TNL	AT5G51630	5	+	AT5G51630.1	ATGGCTTCTTCTTCTTCTCGCAGCTGGACATACGATGTTTTCCCGAGTTTCAGTGGGGAAGATGTCCGTAAATCATTCCTCAGCCACCTTCTCAAGAAGCTTCATCGCAAATCAATCAATACATTCATAGACAACAACATCGAGAGAAGCCACGCGATCGCCCCTGACCTTTTATCCGCGATAAATAACTCGATGATCTCAATCGTGGTATTCTCTAAGAAGTATGCTTCTTCCACCTGGTGCTTGAATGAATTGGTGGAGATCCACAAGTGTTATAAGGAGTTGACTCAAATTGTCATTCCGATTTTCTACGAAGTTGATCCTTCTGATGTTAGAAAGCAAACCAGAGAGTTTGGCGAGTTCTTTAAAGTGACCTGCGTGGGGAAAACAGAAGATGTG…	3690	AT5G51630.1	MASSSSRSWTYDVFPSFSGEDVRKSFLSHLLKKLHRKSINTFIDNNIERSHAIAPDLLSAINNSMISIVVFSKKYASSTWCLNELVEIHKCYKELTQIVIPIFYEVDPSDVRKQTREFGEFFKVTCVGKTEDVKQQWIEALEEVASIAGHDSKNWPNEANMIEHIAKDVLNKLIATSSSNCFGDLVGIEAHLKAVKSILCLESEEARMVGILGPSGIGKTTIARILYSKLSSQFDYHVFGSFKRTNQDNYGMKLSWEEQFLSEILDQKDLKISQLGVVKQRLKHKKVLIVLDDVDNLELLKTLVGQTGWFGPGSRIIVTTQDRILLKSHKIDHIYEVGYPSRKLALRILCRSAFDRNSPPDGFMQLANEVTELVGNLPLALNIMGSSLKGRDKEEWIEM…	1229	Reported annotation
TNL	AT5G58120	5	+	AT5G58120.1	ATGGCTTCTTCGTCTTCTTCTTCTCGGTCTCGCACCTGGAGATACCGCGTCTTCACGAACTTCCATGGACCTGACGTCCGTAAAACATTCCTCAGCCATTTACGTAAACAGTTTAGCTACAACGGGATTTCGATGTTTAATGATCAAAGTATCGAAAGAAGCCAAACCATCGTCCCTGCTCTCACAGGAGCAATCAAGGAATCGAGGATCTCGATCGTGGTGCTCTCGAAGAACTACGCATCATCGAGGTGGTGTTTGGATGAGCTGCTAGAGATTTTGAAGTGCAGGGAAGATATAGGACAAATAGTGATGACCGTCTTTTACGGAGTAGATCCATCTGATGTCCGTAAACAGACCGGAGAATTTGGGATCGCTTTTAATAAAACTTGTGAAGGGAAG…	3141	AT5G58120.1	MASSSSSSRSRTWRYRVFTNFHGPDVRKTFLSHLRKQFSYNGISMFNDQSIERSQTIVPALTGAIKESRISIVVLSKNYASSRWCLDELLEILKCREDIGQIVMTVFYGVDPSDVRKQTGEFGIAFNKTCEGKTNEETQKWSKALNDVGNIAGEHFFNWDNEAKMIEKIARDVSNKLNATISWDFEDMVGIEAHLQKMQSLLHLDYEDGAMIVGIYGPAGIGKTTIARALHSRLSSSFQLTCFMENIRGSYNSGLDEYGLKLRLQEQLLSKVLNHDGIRINHLGAIPERLCDQKVLIILDDVDDLQQLEALANETNWFGPGSRIIVTTEDQELLEQHDVNKKYHVDFPTREEACKIFCTYAFRRSFAPYGFEKLAERVTWLCSNLPLGLRVMGSTLRGK…	1046	Reported annotation

## Sheet: Table S2
Supplemental Data S2. Detailed information of NLR genes from Oryza sativa
type	Gene	Chr	Strand	Transcript	CDS_Sequence	Length	Protein	Protein_Sequence	Length	Source
CN	rice000407	NC_089036.1	-	rice000407-RA	ATGGCAGTTGTAGCAGGGGCGATGACTGCCCTCATTGCCAAGTTGACTACCCTGCTGATGGACCAATACAAGCTGCAGAACAGTGCGAGGGGCGACATCATATTTATTAAAGCCGAGCTTGAGAGCATTCAGGCTGCCCTTGAGAAGTTGTTTGAGGTGCAGGTAACTGATCGCCAGGTTAAGATTTGGGAGAGGGATGTGAGAGAGCAGTCGTACGACATGGAGGATATCATCGACAATTTCATGGTTCATGTCGAAACCCATTTGCTAGCCAAGCCACATGAACTCAAAGGATTCATGAAGGGAAGTTTGAGCTTGTTGAGAAGAGCAATGGTTCGCTATCGTGTTGCTACCGACATCAAACGTATCAGGAGGCTTGTCAATGAGACGAGTGCACGC…	1704	rice000407-RA	MAVVAGAMTALIAKLTTLLMDQYKLQNSARGDIIFIKAELESIQAALEKLFEVQVTDRQVKIWERDVREQSYDMEDIIDNFMVHVETHLLAKPHELKGFMKGSLSLLRRAMVRYRVATDIKRIRRLVNETSARRDRYKVGTIVAAAKTETAIDPRLIGIYGEATKLIGISGPKEELTKLLMDSKGNSKNKLKVISIVGVGGLGKTTLANVIYQQLRGQFECHAFVSVSLKPDLKKVLSSILRQFSEQGYAWTETWYLIVIDDIWEKSAWECIECALIENDRGSRIITTSRVLDAATPCSSEDDLRSLGALQSLCCLRLNVFKIEPESQYSMPRLENLELAFNVRETKYFDIGLEHLSSLKDVTARIDCRDSSIFEVQNADAAIRRIAYMNSNQPKVHVI…	567	NLRseek
CN	rice000417	NC_089036.1	-	rice000417-RA	ATGGAGGCAACAACGCTGAGTGTGGGCAAATCCGTGCTGAATGGAGCGCTTGGCTACGCAAAATCTGCATTTGCCGAGGAGGTGGCCTTGCAGCTTGGTATCCAAAAAGACCACACCTTTGTTGCAGATGAGCTTGAGATGATGAGGTCTTTCATGATGGAGGCGCACGAGGAGCAAGATAACAGCAAAGTGGTCAAGACTTGGGTGAAGCAAGTCCGTGACACTGCCTATGACGTTGAGGACAGCCTCCAGGATTTTGCTGTTCATCTGAAGAAGCCATCCTGGTGGCGATTCCCTCGCACGCTGCTCGAGCGGCGCCGTGTGGCCAAGCAGATGAAGGAGCTCAGGAACAAGGTCGAGGATGTCAGCCAGAGAAATGCGCGGTACCACCTCATCAAG…	1425	rice000417-RA	MEATTLSVGKSVLNGALGYAKSAFAEEVALQLGIQKDHTFVADELEMMRSFMMEAHEEQDNSKVVKTWVKQVRDTAYDVEDSLQDFAVHLKKPSWWRFPRTLLERRRVAKQMKELRNKVEDVSQRNARYHLIKGSGSKATITSAEQSSVIAAAIFGIDDARRAAKQDNQRVDLVQLINKEDHDLKVIAVWGTSGDMGQTTIIRTAYENPAVQIRFPCHAWGSQNGEDSMKPVSISDVATTSTNDHTVAHGDIIDDQSMDADEKKVVRKSLTRIRTSVGASEESQLIGREKEMSEIIDLILKDNSQQVQVISVWGMGGLGKTTLVGGVYQSPKLSDKFDKYVFVTIMRPFNLVELLRSLAGRLHEGSSKKEELVENRVSSKKSLASMELDQLTKQLERLL…	474	NLRseek
CN	rice000369	NC_089038.1	+	rice000369-RA	ATGCATGACCTCATCGACCGCCTTGAGTGGCATAGCCACAAAGAAACAGAAGCTGGGCACCTTCGCCAGATAAAGGATGTAGTGTACGATGCCGAGGACCTCCTTGATGAGTACAATTATTATGCTCTCAAGGTGAAGGTGAAGGCGAGCAAGAATTTAGGGCAAGATCACTTGCATGAACCCTTTTTGGAGTTCTTGGGCAATGTTAACTTCAGTGGCAAATTCAGGAAAGTGATGGAAATCCAAGAAAGACTGAAGCATGTTTTTGACCAATCTAACAGTTTAGGCTTGCACAAAACACCCAAGAAGTTTGACAAAATTGTCAGACCAGAGACATGTCATGTCCTCGACGAGCCAGATGAGATTTTTGGTCGTGAAAAAGAACTGGAGGACTTGAAA…	1158	rice000369-RA	MHDLIDRLEWHSHKETEAGHLRQIKDVVYDAEDLLDEYNYYALKVKVKASKNLGQDHLHEPFLEFLGNVNFSGKFRKVMEIQERLKHVFDQSNSLGLHKTPKKFDKIVRPETCHVLDEPDEIFGREKELEDLKQKLRSWSNSCRNRPELERIGEAILPKLKGSPLAAKTLGHLLKSNLSIEHWEDILKSELWRLEQEETDILPALRLSYVYLPQDIKRCFSICAMYPKDHKFEKDFLADISVAQGYVELENAPSCFDDLLNRSFFQKAAGEHGTYVIHDLMHDTAQLVSKDECFIIQHSLSFFEPQFPDSEESKNVCHLEGQLGLGSRRLGACLATWCIGVVTPPCSTAPWIERPGGQTTPAGRSISCEADARDDGEGKMKMLAY	385	NLRseek
CN	rice000299	NC_089040.1	+	rice000299-RA	ATGGCGGAGGGTGTTGTGGGCTCACTAATCGTCAAACTTGGGAATACCCTGGCGAGTGAAGCAGTGGAGCTCGCGAAGTCGTTGCTCGGGCTGGAGGGATCAGCTCTGAAGCGCCTCTTCTCTGAGATCCGGGATGTGAAGGGGGAGCTGGAGAGCATCCGTGCCTTCTTGCAGGCGGCCGAGCGGTTCAAGGACGCCGACGAGACGACCTCCGCGTTCGTGAAGCAAATCAGGAGGCTCGCCTTCGGCATCGAGGATGCCGTCGACGAGTTCACCTACCAGCTCGGCGAAGGAGGTGGAAGGATGCCATTCAAGCGGATGTGCAAGATCGGCACATGGTCTCGCTTGGCCGCAAACCTGCAGGACATCAAGGTCAGCCTGAAAAGCGCTGCCGAGAGG…	1323	rice000299-RA	MAEGVVGSLIVKLGNTLASEAVELAKSLLGLEGSALKRLFSEIRDVKGELESIRAFLQAAERFKDADETTSAFVKQIRRLAFGIEDAVDEFTYQLGEGGGRMPFKRMCKIGTWSRLAANLQDIKVSLKSAAERRIRYDLKGVVVRGVKSVVGSSSNSNWRSDSVHFKRDDDLVGVDKNRDLLMRWVQDEQQQRHRIVSVWGMGGIGKTALVANVYNAVKDDFDTCAWITVSQSYDADDLLRTTVQEFRKNDRKKDFPDDEGASSYRRLVETIRSYLENKRNHCLTSCHFMSLSNLNNLGSLRLVGSRLDRDTFLNLERLPHLVKLQLYDAYDGKNIYFHENSFPRLRELSIRGAPHLNEIEMKRGAVASLTDLKLLVCPNLKQLPYGIEHVRTLEELTL…	440	NLRseek
CN	rice000428	NC_089044.1	+	rice000428-RA	ATGGATGCCGTGGTGAGTGTCTCACATGGGGCACTGGGGCCGCTACTGGGCAAGCTCAGTACCTTGCTCGCAGACAAGTACGCGTGCTTGAAAGGTGTCCGCCGTGAGATCCATTCCCTAAGATCGGAGCTGAGCAACATGCAAGCGGCGCTCCACAAGTATGCGTCACTCGAGGACCCTGACATCCAGGTGAAGGCCTGGATCACCGAGCTGAGGGAGCTTGCCTATGACATCGAGGACTGCATAGACAAGTTTATGCACCAACTTGGTGCCAACGGTGAGCAGCACCGCACCAGTAATAGCATCGAGGACTTCTTTAGGAAGAGTATACAACGTCTCAAAACTCTTGGCCCGAGGCATAATATTGCTGGCGAGATTGAGGAACTGAAGGCACGAGTT…	1185	rice000428-RA	MDAVVSVSHGALGPLLGKLSTLLADKYACLKGVRREIHSLRSELSNMQAALHKYASLEDPDIQVKAWITELRELAYDIEDCIDKFMHQLGANGEQHRTSNSIEDFFRKSIQRLKTLGPRHNIAGEIEELKARVISVRDQKNSYKLDDIFCSSSSNTNASVDPRLATLFAEENHLVGIDGPRVELVNWLDAESRLIKCRKVLSIVGFGGLGKTTLANEVYRRVKVHFDCHAFVSVSQKPDFKNIFKDITYNMPTKDGFLKDIDTWNEKKFIEKLRELLVDKSDHNGGAYLTFEKGAMPKLEKLEILFHVLMAEPHDFYFGINNLQHLKEVEVFIYRVGAEDSDAEAAVAAIRSEANANPNHPRLAIKEAYVEEISNKECDDNKDAEDQQGGVTVN	394	NLRseek
CN	rice000041	NC_089045.1	-	rice000041-RA	ATGGAGTCTCTCCTCGGCAAGCTATCCAGTATGCTGGAAAAAGAGTATGCCAAGAAGAAAACAGTAGAGAAGGATGTGCTGTTCCTGCGAAACGAGCTGAGCAGCATGAACACCGTGATGCAGAAGTACGCGATGTTGAGTGAGCCCCACTTGCAAGTGAAGGCTTGGATGAAAGAGGTAAGGGAGCTGGCCTACGACATCGAGGACACCATTGACGCTTTCATGGCTCGGAGTGAAAAATCCAATGAGCCTACAGGGTTTGGAGGTTTGGGGAAAACTACTCTTGCCAAACAAGTTTATCAGAAAATCAAATGGCAGTTTGATTGTGCTGCTTTCGTGTTTGTATCTCAAATGCCAGACATgaagaggattcttttggatTTGCTTTCTGGACTTGGG…	498	rice000041-RA	MESLLGKLSSMLEKEYAKKKTVEKDVLFLRNELSSMNTVMQKYAMLSEPHLQVKAWMKEVRELAYDIEDTIDAFMARSEKSNEPTGFGGLGKTTLAKQVYQKIKWQFDCAAFVFVSQMPDMKRILLDLLSGLGASGNRDDERQLIDKIREFLHDKSLGNLEVCIA	165	NLRseek
CN	rice000131	NC_089045.1	+	rice000131-RA	ATGGCTGAGGCTGTGATTCTTCTAACCGTGAAGAAGATTGGTGTTGCCCTGGGGAATGAAGCAATAAACCAAGCCACATCATATTTCAAAAAATCTGTCACACAGCTGACAGAGCTTCAAGGTAGCATGGGGCGCATCAGGAGGGAACTCCGGCTTATGCATGAGTTTTTTTCCGGAATGGATGTTCGTAATCGCAACAACCGGAAGTATGAAATCTgggtggaggaggtgaggaTGCTAGTCTATCAGATCGAGGACATTGTGGATAATTACTTGCATCTTGTTGGCCACAAGCATCACATTGGATGGGGTACCTATCTGAAGAAAGGATTCAGGAGACCAAATGTTCTGCTCTCTTTGAACAAGATAGCGTCATTGGTTAAGGACGTGGAGGCCAGT…	675	rice000131-RA	MAEAVILLTVKKIGVALGNEAINQATSYFKKSVTQLTELQGSMGRIRRELRLMHEFFSGMDVRNRNNRKYEIWVEEVRMLVYQIEDIVDNYLHLVGHKHHIGWGTYLKKGFRRPNVLLSLNKIASLVKDVEASLVHLFQAKERWVFMDVGAATGGESSSYIVVEKSRHLASISRSLDEEDLVGVDENKKKLHEWLSSNELQRDVIVVHGMGGLGKTALAANVQK	224	NLRseek
CN	LOC136354968	NC_089035.1	+	rna-XM_066306887.1	ATGGAAGCCGCCGTGGTGAGCTCGACCGAGGGCGTGGTGCGCATCCTCCTGGCCAAGCTCGGCGAATTCCTCTCCGACAAGTACGTCCTCCTCAGCGGCGTCCGCCACGAGATCCAGGAGCTCAAGGACGACCTCGAGAGCATGAACGCCTGCCtccgcgacctcgccgccgtcggcgactACCACCAGTCCCAGCAGACTAGGACGTGGATGAAGCAGGTGAGGGAGGTGGCGTACGACGCGGAGGACTGCATCGACAGTTTCCGGTaccacgtcggcggcgaccggaACCACGACGagggcctcctcgtcgtcgccggctgGCTGCGCAGGACGGCGCTCCGGCCGCTGACGACGCTGCGGGCGATGTACAAGCTGGCCGTGGAGGTCCAGAGCCTC…	975	XP_066162984.1	MEAAVVSSTEGVVRILLAKLGEFLSDKYVLLSGVRHEIQELKDDLESMNACLRDLAAVGDYHQSQQTRTWMKQVREVAYDAEDCIDSFRYHVGGDRNHDEGLLVVAGWLRRTALRPLTTLRAMYKLAVEVQSLKARALKVSERRLRYRLEPPAAASSSGEYAPRCYDDLDRRLPALSVDESRLVGVRSKTRAILKLLEHKDDGDDDGLARRKVVAVVGFGGLGKTTLAAMVYKSPAVQGIHHRAFVTVTRSCNLRAMLESLLEQLFAPARDPRCSRKEIMAMEKDEILRGIETKDIPQLLAHCSTHLSDKRYIIVSVSAYLIFN	324	Reported annotation
CN	LOC4326023	NC_089035.1	-	rna-XM_066311872.1	ATGGCGGAGGTGGTGACCAGCATCGTGGTCAAGCCACTGCTGTCCATGGTGAAGGATAAGGTCTCCAGCTACCTCCTACAGGAGTACAGGGTGATGGAGGGCTTGGAAGAGCAGCACAAGATCCTGAAGCGCAAGCTGCCGGCCATCCTGGACGTCATCTCCGACGCTGAGAAGCAGGCGTCAGAACAAAGAGAAGGAGCGAAAGCCTGGCTCGAGGAGCTCAAGACGGTGGCCTACGAAGCAAATGACATCTTCGACGAGTTCAAGTATGAGGCTCTTTGGCGAGAAGCCAAGAAGAATGGGCACTACACCGCGCTCGGCTTCGATGTGGTAAAACTCTTTCCTACTCACAACCGTGTCATGTTCCGGTACAGGATGGACAAAAGACTTTGCAAGATT…	1461	XP_066167969.1	MAEVVTSIVVKPLLSMVKDKVSSYLLQEYRVMEGLEEQHKILKRKLPAILDVISDAEKQASEQREGAKAWLEELKTVAYEANDIFDEFKYEALWREAKKNGHYTALGFDVVKLFPTHNRVMFRYRMDKRLCKIVHDIEVLVTEMNAFRFRFQPQPLVSMQWRQTDSEIFDPTNIISKSRSQEKLKIVNILLGQASSPDLLVLPIVGIGGLGKTTLAQLVYNDSEIQKHFQLLVWVCVSDPFDVDSIAENIVKLADRSKEVKEDGKHQIDYHVSQVTKDKPLQKLQKLVSGQRYLLVLDDVWSRDADKWEKLKASLQHGSIGSAVLTTTRDEQVAQLMQTTDAYNLTALENSIIKEIIDTRAFSLRKDEKPNEQVEMIDKFVNRCVGSPLAATALGSLLR…	486	Reported annotation
CN	LOC4324656	NC_089035.1	+	rna-XM_015764047.3	atgctCGGCCGCGTGGCGGTCGCGGATGCTgccgcgggcgggcgggcggacgCGGACCTCTCGCGTGGGCTTCTCGTGCGGCGCCCTGGACATCACACCCCGCCGTAcggccgccgctcccaccgcggTGGCGTGCGCGCGGGCCTTGGGTGCGGCACACTGCTccgcggcgccgcgcggccgcgTCCGTACTCTCTAGCCTGCGGATGCAGGTCAAGCTGCTCCTTTTCCTTGCCAATCTGTCATTCTGATTTCAAGTTGAACATGAGATCAAGGCACCAAAGACTCTTCTTATACCTTTGTTTCAATCAAGCACCGGTACAGAATGAAGTGAAGGATACTGCTTCAAAACAAATCGAAGTGTGTAAGGAAGGTTGGGTGACCGACATGGAGACATTC…	1854	XP_015619533.1	MLGRVAVADAAAGGRADADLSRGLLVRRPGHHTPPYGRRSHRGGVRAGLGCGTLLRGAARPRPYSLACGCRSSCSFSLPICHSDFKLNMRSRHQRLFLYLCFNQAPVQNEVKDTASKQIEVCKEGWVTDMETFLPAILSDLLGRSISYLVQRYRQQSTVQDDLEKLRLALVRVHVTVEEAEARHITNKAMLRQLDVLREAMYSGYHMLDALTYRAHADGASFSFAPSRLNAAKRLRLLAADEGAAELRRTVDSLGRTIADMREFVVFLKGYPRISTQPYSMHLLLDKLMFGRQKEVEQVVGFLLQPDVCGAGAGAGAGVLHIVGVARVGKSTLVEHVCHDERVRGRFSSIVCLSREDLEDMGDHRALTVKHGSHASHGSSLVVVDLAEDEEPVGDGAWR…	617	Reported annotation
CN	LOC9266457	NC_089035.1	+	rna-XM_015764112.3	ATGGAGGTGCTCCTGTCTGCAGTTCTTGGTGATCTTGTGAGTAGATCCATATCCTTCTTAGTTGACAAATACTACCAGCAGAAGATGGGCATGGGGGTGGATCTGCAATGCCTGCGCCACTTGCTGCTGCGGATCGAGGCAACTGTCCTGGAGGTCGAGGGGCGGCACATCACAAATCGAGCGATGCTCCAGCAGCTTCAGATGCTAAGAGAAGGCATGTACAAGGGATACTACTTGGTTGATACTATCAAGAATGGAGTGCTTCAGCATGAGATGGTCAATGATGAGGTTGGTGATCACTCATTTTCCTTTCCCAAACTCAGACCTACCAAGCGGTTGTGTTTCTCCACTAGGACGTTCACCATGGCTTTTCAAGGTGAGGATAGGAAGGAGGTGGGA…	1473	XP_015619598.1	MEVLLSAVLGDLVSRSISFLVDKYYQQKMGMGVDLQCLRHLLLRIEATVLEVEGRHITNRAMLQQLQMLREGMYKGYYLVDTIKNGVLQHEMVNDEVGDHSFSFPKLRPTKRLCFSTRTFTMAFQGEDRKEVGEMLCSLLSITDDMKEFLVFLKGYPHIHRQPYSQHLILEKCMFGRQAEIERITNFLLRESLGAESLGVLPIIGPARVGKSTLVEHICYDERVRSFFSSIVFCSGSDIGSKSFADLRDSGIVKHQSCVAHERSLIIIEFIDDGDVDEENWRRLYSSRSCIPHGSKIIITSRSERFRNVGTTQPLELSLLPQEAHWYFFKVLAFGSTNPVEHPFLESAAMEMAAEYRCFVAANFVASLFRANFCTQFWHLFLRCHRNIVEKHVILFGEH…	490	Reported annotation
CN	LOC4324657	NC_089035.1	+	rna-XM_015790578.3	ATGGACACCATCTTTTCTGCTGTTCTTGGTGATCTTTTTAGCAGGTCCATATCCTTCGTGATTGATATataccatcaccatcaccaggGCGGTGTGGAGGAGAATCTACAGCAGTTACACCGCATGCTGTTGCGAATCAAAGCCGTCGTTGAGGAGGCAGACAGTAGGTGCATCACAAACCAAGCGATGCTGCTGCAACTCAGGATGTTGAGAGATGTCATGTTCAGAGGCTACTATTTCGTTGATAATTTCAGCTATGTGTTGCTGGAAAACTGCATGTTTGGTCGTCATGCAGAACTGGAAAGGGTCATCAAGTTCTTGCTAGAACAACATCCTCTTTGTGGTGCAAAAGGTATTGATGTGCTTCCGATAATTGGACCAGGCAAAGTTGGGAAGAGC…	1278	XP_015646064.1	MDTIFSAVLGDLFSRSISFVIDIYHHHHQGGVEENLQQLHRMLLRIKAVVEEADSRCITNQAMLLQLRMLRDVMFRGYYFVDNFSYVLLENCMFGRHAELERVIKFLLEQHPLCGAKGIDVLPIIGPGKVGKSTLVEHVCRDERVRKCFSTIVFYGPDSIDNGDMVLLPDTRAIKYRNPASGEQSLAIIELVDEMDDETWRRILHSLRGDHITSVSKIIITSRSRKIATFGTTKALQLDFLPKEAFWYLFKTVAFGSTNPEEEPKLASICMEIADLVNGSFMESNVVGSILRSNITAQFWYNFLKRLKYFTDRHFRLLGEHPRDSYKSNRGRTYIWMHKNYYGDGDAATYNLYHANSAGLNNLPMIRMSDMLIGNVKPQKKCEALEWQSSIPPYYSYIV…	425	Reported annotation
CN	LOC107275946	NC_089035.1	+	rna-XM_015777126.3	ATGATGGACACTTTCTTTTCTGCTGTTCTTGGTGATCTTCTCAGCAGGTCCATATCCTTCATGATTGACAGATacaaacagcaacagcagagcgtggaggaggagagccGTCTGCAGCAGTTACACCGCGTGCTTCTACGGATCGAAGCCATCGTCGAGGAGGCCGACGGGAGGCTCATCACAAACCGAGCGATGCTGCAACAGCTTGGCATGTTGAGAGAGATGATGTACAGAGGCTACTACTTCCTCGATGGTTTCAGGTATCGAATCGCTCAACCACATGCTCAAGATGAGGTGGGTGATCTGTCCCCTTTCAGTCCATTAAAGCGGTTCTGTATCTCCACTAGAGATAGGAAAACTACAATATCcgaaattttggagaaaaaagaGCTGCAAGAG…	1530	XP_015632612.1	MMDTFFSAVLGDLLSRSISFMIDRYKQQQQSVEEESRLQQLHRVLLRIEAIVEEADGRLITNRAMLQQLGMLREMMYRGYYFLDGFRYRIAQPHAQDEVGDLSPFSPLKRFCISTRDRKTTISEILEKKELQEMLGRLKTVVSDMQEFVVLVSGYPRMKRQPYCSYLLLENCMFGRQIEKERIINFLLAPHPLGDEEDIDVLPIIGPGRVGKSTLVEHVCRDERVREYFSTTVFYGPDSIGDGDLAPLTDTGAIKHRNPASSKLSLAIIELVDEMDDETWRRILQSLRSGDHVAPVSKIIITSRSNKIATFGTTKALHLGFLPKEDFWYFFKTVAFGSTNPEEEPKLASICMEIAAVLNGSFMGLNIVASILNSNLSAQFWYSLLKRLKFFTYRHIHLL…	509	Reported annotation
CN	LOC107277145	NC_089035.1	+	rna-XM_026020586.2	ATGGACGCCTTCTTCTCTGCTGTTCTTGGTGATCTTCTCAGCAGGTCCATATCCTTCACGATTGACAGATACTACCGGCAGCATCAGGGTGTGGAGGAGAATCTACGGAAGTTACACCGCATGTTGCTGCGGATCCAAGCCATCGTTGAGGAGGCACATGGGAGGCAGATCACGAACCAAGCTATGCTGCTTCAGCTTAGGATGGTGAGAGCCGTGATGTACAGAGGCTACTACTTCCTTGATAATTTCAGGTACCGAACTGTTCAAGCGCATGCTCAAGATGAGGTGGGTGATCGCTCTCTTGGCCTGTCCCCTTTCAGCCAATTTAAGCGGTTTTGTTTCTCCACTAGAACAAGGAAAATTGCATCCGAAGTTTTGGACCAGAAGGAGTTGCAGAAG…	1503	XP_025876371.1	MDAFFSAVLGDLLSRSISFTIDRYYRQHQGVEENLRKLHRMLLRIQAIVEEAHGRQITNQAMLLQLRMVRAVMYRGYYFLDNFRYRTVQAHAQDEVGDRSLGLSPFSQFKRFCFSTRTRKIASEVLDQKELQKMLGHLENIVSDMQEFVAFVSCYPHMSRQPYCSYLLLENCMFGRQIEQERIINFLLEPNHPSAKGINVLPIIGPGRVGKSTLVEHVCHDERVRKYFSMIVLCSADSIGGGFLTDTGLIKHRNPTSTGQSLVIIELADDDMDDRTWARILHNLRGEHITPVSKIILTSRSDKIRAFGTTEALHLDFLPKEAFWYFFKTIAFGSRNPEEEPKLASICMEIATLVKGSFMATHVIGGILRSNLSAQFWCRFLKCFRHYTDMHISVLGEHP…	500	Reported annotation
CN	LOC4324658	NC_089035.1	+	rna-XM_015765590.3	ATGGACACCTTCTTTTCTGCTGTTCTTGGTGATCTTCTCAGCAGGTCTGTATCCTTCCTGATCAACAGATACCACCAGCAACAGAAGGATGCCGAGGAGAATCAACAGCGGTTACACCGTGTGCTTCTGCGGATCGAAGCCACAGTCGAGGAGGCCGACCGGAGGTGCATCACAAACCAGGCGATGCTGCTGCAGCTCAGGATGCTGAGAGACGTGATGTACAGAGGCTATTACTTCCTCGATAGCTTCAGGTACCGAAACATCCAAGCACATGCTCAAGATGAGGTTGGTGATCACTCTCTTGGCCTGTCCCATTTCTGTCCATTAAAGCGTTTCTGCATCTCCACTAGAACATGGAAAATTCTGTCACAAGTTCTGGAGAAGAAAGAGCTGCAAGAG…	1524	XP_015621076.1	MDTFFSAVLGDLLSRSVSFLINRYHQQQKDAEENQQRLHRVLLRIEATVEEADRRCITNQAMLLQLRMLRDVMYRGYYFLDSFRYRNIQAHAQDEVGDHSLGLSHFCPLKRFCISTRTWKILSQVLEKKELQEMLDHLQGIVSDMQEFVVLMSSYPRMSRQPYGSYLLLENCMFGRQIEKERIINFLLEPHRPAGSKGIDVLPIIGPCRVGKTTLVEHVCHDEMVRKCFSKILMYGADSIECGELVPLTEIGVIKHRNPASTGQSLLIIELVNDMDNETWTRILHRLRGDHSTPVGKIIITSRSNKVATFGTTEALQLDFLPEEEFWYFFKTMVFGSANPEEEPELAAICMEIAALMNRSFMGTYIIGDILRSNLNPQFWYKFLECFKYYTDIHIRELG…	507	Reported annotation
CN	LOC4324660	NC_089035.1	+	rna-XM_066310089.1	ATGGATACCTTCTTTTCTGCAGTTCTTGGTGATCTTCTCAGCAGGTCCATATCCTTCATGGTTGACAGTTACTACCAGAAGCATCAGGGTGTTGAGGAGAATCTACAATGCTTACATCGCTTGCTGCTCCGGATCCAAGCCATCGTTGAGGAGGCTGACAGTAGGCACATCACAAATCAAGCTATGCTGCTGCAACTTAGAATGCTGAGCAATATGATGTACAGGGGCTACTACTTCCTTGATAATTTCAGGTGCCGAATCGTTCAAGCGCATGCTCAAGATGAGGTGCGTGATCACTCTCTTGCCCTGTCCTCTTTCAATCCATTAAAGCAGTTTTGCTTCTCCACTACAACAAGGAAAATGGTATCTGAAGTTTCGGAGAGAAAAGAGCTGCATAAG…	1524	XP_066166186.1	MDTFFSAVLGDLLSRSISFMVDSYYQKHQGVEENLQCLHRLLLRIQAIVEEADSRHITNQAMLLQLRMLSNMMYRGYYFLDNFRCRIVQAHAQDEVRDHSLALSSFNPLKQFCFSTTTRKMVSEVSERKELHKMLGHLESIVSDMQEFVVFVSSYPRMSRQPYCSYLLLENCMFGRQEEQERVINFLLARHPPGGEEVIDVLPIIGPGRVGKSTLVEHVCHDERVRKYFSTIVFYGLGSIENNGDMAFLPDTGAVKYRNPVSGKQSLAIIELVDEMDDETWKKILHSLRGDHIAPVSKIIIMSRSNKIELFGTTKALQLDFLPKEVFWYFFKTIAFGSTSPVEEPKLASICMDIAALVNRSFIGLNVHGSILRSNICAQFWYSYLKRLKYYTDKHVRLF…	507	Reported annotation
CN	LOC4326533	NC_089035.1	-	rna-XM_066306769.1	ATGTGgtatactactagtatatgTGTGGCTGCTTCCCCTCCCGATCTACATCTTGCTTCTATTTCACAAAGCCATATTCCTGTTGATAGAGTTCACTGTGAATCTGCCATACCATCCATGAGCGGGATTGGAGGGATGATTGCGAGTTCCGTGGCGAATCGGGTCGCCAGCAGGCTCAGCGAGCTTGTGGTGGAGGAGGCCACTCTGCTGTGGAGATTCAAGGACGACGTGGACGACATGGAGGAGAAGATGAGAGATCTGGAGGCTGTGATACAAGATGTTGATGGCAAAGCACGCCAGGGAGGAAAAGATGGAGAGGCGGAACGGCGGTGGCTCAACAAACTCAAGTCCGTCGCCTACGACGTTGAGGACGTGCTGGATGAGCTCGATGCTGCTCAG…	1848	XP_066162866.1	MWYTTSICVAASPPDLHLASISQSHIPVDRVHCESAIPSMSGIGGMIASSVANRVASRLSELVVEEATLLWRFKDDVDDMEEKMRDLEAVIQDVDGKARQGGKDGEAERRWLNKLKSVAYDVEDVLDELDAAQLIKNHQPKLKLFLSRNNPLLRKMTIARNMKNSREKIVSIKKDSIKLHHVHRELVAEGSRDNETFADDGDVDIGMLGRDAETKKIINLLLNTEAKEDISIIPIVGLGGLGKTTLAQAVFADKRVNVFDLRIWVYVSKEFDLLKIGKAIIRGANRSINLDNCNLQFVNNNLKKELANRRYLIVLDDLWEEYGENLEKLKQMLQHGGKGSKIIATTRSGSVVQVLYTGYLANERKVCPVPEPDHINLGVLSPYDCWSVMKRRVFGPDDG…	615	Reported annotation
CN	LOC4329029	NC_089036.1	+	rna-XM_066307316.1	aTGGACTTTTCGAAGATTGTGGGGGCTATTAATGGCATCAATGAGATTTCCACTTTATGTAAAATGGTCAAAGATATCATTAAATCTTGCTGGAGTGGCATACGGGAGCAGGAGCTGCAAGACAAAGTAATGAAGTTGGAGAATGACTTGGAACGTTTCAGAGATATTCTTCCTGCAATGTACAACCTCATTGATCGAGCGGAATGGACGATCCACAAAGACCATGTGCCAGAGCTTCTTCTGAAACTCAAGGATGCAGTTTATGATGCTGAGGACCTTCTTGATGAGTTGAAATGGCATGAACTGAAGGTGGCCATGGAGGGCTCCGCAAACAAATCTCCTCTTATTGACTTCCTTGATAGTGTCATTCAAGGTAGTTTCAACAAAGTGAGTGGTACC…	1614	XP_066163413.1	MDFSKIVGAINGINEISTLCKMVKDIIKSCWSGIREQELQDKVMKLENDLERFRDILPAMYNLIDRAEWTIHKDHVPELLLKLKDAVYDAEDLLDELKWHELKVAMEGSANKSPLIDFLDSVIQGSFNKVSGTYEKLNNVSSLLEKMGLHEVTQHFDKSFRPETTSFPTETEMFGRDNELEQVMQSLGVPAKGSRVLSKRKKPSSAINASPSTSKTKQHNGTQMSDESGITCIPVLPIYGIGGVGKTTLAQHICHDSRVMSHFDPIIWICVSDDFDVKRLTKEAIQSCSTKEADNLDYLQRALSEEVMNKRLLIILDDMWGDVLRESGHCWKRFCAPLTNALQGSMMLVTTRSPDVAREVQTMEPIRLEGLQDDVFWDFFKLCAFGSKNSENYPELVHI…	537	Reported annotation
CN	LOC9266932	NC_089036.1	-	rna-XM_026022719.2	ATGGAGACGTTCCTTTCTGCGGTTCTCGCTGATCTTCTCAGCAGATCCATATCCTTCGTGATCGACAGATActgccagcagcagcagggtgTGGAGGAGAATCTACAGCAGTTACAACGCATGCTGCTGCGGATCCAAACCGTCGATGAGGAGGCCAACGGGAGGAGAATCACAAACCAAGCGATGCTTCTGCAGCTAAAGACGATGAGAAATGTGATGTACAGAGGCTACTACTTTCTTGATAATTTCAGGTATCGGATCGCTCTAGGGCACGCTCCGGATGAGGTGGATGATCACTCTTTGGCCTCGTTTCCTTTCAATCCATTGAAGCGGTTCCGTTTCTCTACGATGGCAAGGAAAATAGTGTCTGAAGACCAGGAGAAAAAAGAGCTTCTAAAG…	1479	XP_025878504.1	METFLSAVLADLLSRSISFVIDRYCQQQQGVEENLQQLQRMLLRIQTVDEEANGRRITNQAMLLQLKTMRNVMYRGYYFLDNFRYRIALGHAPDEVDDHSLASFPFNPLKRFRFSTMARKIVSEDQEKKELLKMLGRLESIISEEFVMSLRSYPRMVRQPYCSYLLLENCMFGRQAEQERIISFLLEPHRAGAEGVAVLPIIGPARVGKSTLVENVCHDERVRKYFSTIVFYYTGSTEGAVADTGVIKHQNPASTKQSLVVIELVDDMDDETWRRILSSLRGDNIAAPVSKIIITSQSNKIATFGTTETLQLDMLPKEAFWYFLKTIAFGSTNPEEEPKLTSICMEIAAQANGAFLHANIIGGILRSNFSVQFWYKVLKRMKIITNWHFRLLGEHPRDM…	492	Reported annotation
CN	LOC107278598	NC_089037.1	+	rna-XM_066309046.1	ATGGAAAGTGTCGTTGTTACTGCTGCTGAGGGTGCTGTGAAAACACTGCTGGGTAAACTGGGCTCTTTTCTTTCGCAAGAGCCCCGACTTCTTGGTGGGGTCAGAGGTGAGTTGCAATACATCAAGGATGAACTTGAGAGCATGAACGCATTCCTCCAGAACCTTGCAGCCACAAGCAGCCACAGTGTCCAAGTGAAGATCTGGATGAAGCAAGTCAGAGAGATGGCTTATGACGCTGAGGACTGCATTGATGAGTTCCAACACCACTTTGGTGGCTATTGTGGTAATGGTATTGTAGGGTTTATATATAGGATGAAGCATCTTATGTACACTCTGAAGGTCCGCCATCGAATTGTCATGCAAGTGCAAGAGCTTAAGGTTCGTGCTCGAGATGTTAGT…	954	XP_066165143.1	MESVVVTAAEGAVKTLLGKLGSFLSQEPRLLGGVRGELQYIKDELESMNAFLQNLAATSSHSVQVKIWMKQVREMAYDAEDCIDEFQHHFGGYCGNGIVGFIYRMKHLMYTLKVRHRIVMQVQELKVRARDVSDRYARYSGANAIVDASDSKNTTTSISTCLSLDPRQVIGFIQDDLLVGINNRRDRVLTYLRVDSDQELRVISIFGFGGLGKTTLAKAIYDSPQVKNGQFHCQAFVTVSQKIDLKALLRDMLGQLIPPASDQHVSSDIEDEHLKAIEVWDVKRLGDKLRSLFLMIFGLIRHGILLSFFCRRIMLEV	317	Reported annotation
CN	LOC4334937	NC_089038.1	-	rna-XM_015778281.2	ATGCCGATTGGAGCAATTTCGACGGTTGGGCCGGCGATTTCGCCGGGCATCAAGATCGCCGAAATCGCGGAATCCTTTGTGGCGAGGAAGTACAGACGCTTGAGAGATTACAGAAAGGACGTTGCACAGCTGGTGGGTGAAGTGGGGAAGATCGCAGTGGCCGTGGACACGGTGGAGGAACAGGAACAGTTCATGAGCGACCGTCGGATCGTGGGGCAACTGAGTGAGCTGATGGACGCCATCCACGAGGCTGAGGACATCTTGGACGCCGTCGACTACAGAGACAGTATCTGGGCGAGGAAGCACAAGGTCAGGCAGGTTATCCATTCTATAGTTGAACAAGCTAAGCGGATAGTCGGAATAGACGGCGCGTTGAACCGGCTGGACAAGTCGATGAAT…	1020	XP_015633767.1	MPIGAISTVGPAISPGIKIAEIAESFVARKYRRLRDYRKDVAQLVGEVGKIAVAVDTVEEQEQFMSDRRIVGQLSELMDAIHEAEDILDAVDYRDSIWARKHKVRQVIHSIVEQAKRIVGIDGALNRLDKSMNDLPRMQQNQRDLVQLSNFRSSQGGGDGGASASRPRSATGLLPDGKLYGYKEEYDRLVSALLYDPPRRPGGNGNGGGQVVAVVGDGGVGKTALAQHALRHVDVQARFDHVIWASVPHKYRNKDLLAEIWMSGPGATATAATHRCADQMSFGALQAEFVRLVSLSSQRYLLVLDDVCNDESDDDDHQRSRKEWEDVLAPFKQGERGNT	339	Reported annotation
CN	LOC4339424	NC_089039.1	-	rna-XM_015782913.3	ATGGCACTCACTACTTTCTTCAGAGAAGGGTTCTTGATGGAGCTCTTATCTGCAATTCTTGGCGATTTTGTCAGCAGATCAATAACCTTCATGATCGACAGGTACCCGAAGCAGCGGCCATCGGTCGATGAAAATCTTCAGAGGCTGCACCATCTCCTTGTGCGGATCCGCACCGTCGTCGAGGAAGCTGAGCAGCGGCATGTCACGAACCATGGGATGATCCGTCAGCTCGAGCTGCTCAGGGAGCAGATGTTCAGAGGCCACTGCGTTCTTGACGCCTTCAGATTcagagatgaggaggaggacgagACAAGAAGCACGAACGATCTGCATCAGACTGTCACTAGCCTCGAGAGAATCATCGGTGACACCAAGGAATTCGTCGTGTTCTTGATGAGC…	1380	XP_015638399.1	MALTTFFREGFLMELLSAILGDFVSRSITFMIDRYPKQRPSVDENLQRLHHLLVRIRTVVEEAEQRHVTNHGMIRQLELLREQMFRGHCVLDAFRFRDEEEDETRSTNDLHQTVTSLERIIGDTKEFVVFLMSYPPVYRQPYSTHLYLDGCMFNRQMERENAISFLLQREPLAVAEEIVQVLPVVGPEFVGKSTLVEHICRDQRVREHFSLILYYSGDDLRYEKAETFSEICQTKHRNESNDAMDGRLLLIIELLGDVDERTLKKIHSSFRKQMTHEIKIMITSRSEKIIRLGAKQALRLNFLPFEAYWYFFKVLAFGATDPEQHPKLASMAMEIATVLRGCFLCAHIGGALLKANFNSKFWSRFVAFVREYRDEINSLMPCDCQDHPKFGWVIVRPKP…	459	Reported annotation
CN	LOC107278434	NC_089039.1	-	rna-XM_066310501.1	ATGTCCTTCTTAGTTGGGAAGTACTGCAACTGCAATCAGGCAACTGCTGAGGAGAACCTACAGAGGCTACGGCAGCTGCTTATGAGGATCAGTACCATCGTCGAGGAGGCTGAAGGGCGGCACGTCAGAAACCAAGGGATGCTCCAGCAGCTCAAGATCCTTAGAGATGAGATGTTGAAAGGCTGCTACATTCTCGATAACTTCAGATACCGAGCTATTCAAGACAAGGCCAAAGATGACGAGGTGAGCCATTCATTTGCTTTGTCCAGATTCAATCCTGCTAAGCGTCTTCGTTTCCCAACTAGTAAACCTCAACAAACGGTATTCAGTGGTGGGGAGGTAGAAGATTTGCAGAAGATGGTTCATAGGCTAGAAATCCTCATAGCTGACATGAAGGAG…	978	XP_066166598.1	MSFLVGKYCNCNQATAEENLQRLRQLLMRISTIVEEAEGRHVRNQGMLQQLKILRDEMLKGCYILDNFRYRAIQDKAKDDEVSHSFALSRFNPAKRLRFPTSKPQQTVFSGGEVEDLQKMVHRLEILIADMKEFIEFLVQYRPMYRQPYSTHLFLDKCMFNRHMELEHAIEFLLQMEPPGSSNLGVLPIIGPRHIGKSTLVEHVCIDERVRNHFSLILFYSGNSMKDETPTTLRENFIVKHRGNAFHKRLLLVIELSRYADEEKWRLYSSELRMPHGTKIIITSRSENITSFGTTRPLRLRPLTCEAFWYFFKVRIFGSIDPKSM	325	Reported annotation
CN	LOC4339959	NC_089040.1	-	rna-XM_015787880.3	ATGGCGGAGACGGCGCTGAGCATGGCGAGGTCCATGCTGGGGGGCGCCATCAGCGCGGCttcggcggccgccggcgaagaGATGAGCTTGCTCATGGGTGTGCAGAAGGAGATATGgttCATGAATGATGAGCTAAAAACAATGCAAGCGTTCCTAATAGCTGCTGAAACAATGAAGAAGAAGGACCTGCTGTTGAAGGTGTGGGCTGAGCAAGTAAGGAGCTTGTCCTACGACATTGAAGATTGTCTTGAAGAGTTTATGGTCCATGTCGGAAACCAAAGCCTCTTGCAGCAATTGACAAATCTCAAAGATCGCCACCGAATAGCTGTCAAGATTCGCAACCTCAAATCAAGACTTGAAGAAGTGAGCAGCAGAAACACACGTTACAACTCGATCAAG…	870	XP_015643366.2	MAETALSMARSMLGGAISAASAAAGEEMSLLMGVQKEIWFMNDELKTMQAFLIAAETMKKKDLLLKVWAEQVRSLSYDIEDCLEEFMVHVGNQSLLQQLTNLKDRHRIAVKIRNLKSRLEEVSSRNTRYNSIKMEANNTFDEIESMEDVRNHSRSNIDEAKLVGFDTPKKELLDKINMDANDDDHCRVLCVVGMGGLGKTTLVRKIFESKEDIINNFPHRAWIVVSQSFSMIEMLKDMISQLLGHESLKRFEGKPIRAHDLGTHLRDGLKELRYFVVFDDXVEHRSLGMD	290	Reported annotation
CN	LOC4340777	NC_089040.1	+	rna-XM_015788421.3	atggcggcggagacggtGGTGAGCATGGCGATGTCGGTGCTGGGCAGCGCCGTCGGgaaggccgcctccgccgccgccgacgaggccacCCTCCTGCTCGGCATCCAGAAGGAGATCTGGTACATCAAGGACGAGCTGAAAACTATTCAGGCATTCTTAAGAGCTGCTGAAGTaacaaagaagaaagatgacTTGCTAAAGGTATGGGCAGAGCAAGTACGAGATCTGTCATATAACATTGAAGATTGCCTAGACGAATTCAAGGTTCATGTTGAGAGCCAAAGCTTGGCAAAGCAACTAATGAAGCTTGGTGAACGCCATCGAATTGCTGTACAGATTCGCAACTTAAAATCAAGAATTGAAGAAGTGAGCAACAGGAATACACGCTACAGCTTAATC…	891	XP_015643907.2	MAAETVVSMAMSVLGSAVGKAASAAADEATLLLGIQKEIWYIKDELKTIQAFLRAAEVTKKKDDLLKVWAEQVRDLSYNIEDCLDEFKVHVESQSLAKQLMKLGERHRIAVQIRNLKSRIEEVSNRNTRYSLIKPISSITTEDERDSYLEDARNQSGSNTDESELVGFAKTKDELLKLIDVNTNDGPAKVICVVGMGGLGKTTLARKAYENKEHMKNFSCCAWITVSQSFDRKEILKQMIRQLLGADSLDKLLKEFSEKLLVQVQHLADHLVEGLKEKRYFVVLDDXMDHRCMELDS	297	Reported annotation
CN	LOC9268881	NC_089040.1	+	rna-XM_026026274.2	ATGACGGATACAGTACTCAGCATTGCAAAGTCTCTGGTGGGAAGTGCTGTAAGCAAGGTTGCTTCGGTTGCCGCAGAAAAGATGGTCTTGCTGCTGGGAGTGCAGAAGGAGATATGGTTCATCAAGGACGAGCTACAAAGGATACAAGCATTTTTGATGGCTGCTGAACCATCAAAGAAAAGCATACTATTGAAGGTTTGGGTGCAGCAAGTAAGGGATCTATCCTATGACATTGAAGATTGCCTTGATGAATTTACAGTTCATGTGAGCAGCCAAACCTTGTCGAGGCAGTTGATGAAGCTAAAGGATCGCCATCGGATTGCCATCCAGATCCGCAATCTCAGGACAAGAATTGAAGAAGTAAGCACTAGGAACATACGCTACAACTTAATAGAGAAT…	873	XP_025882059.1	MTDTVLSIAKSLVGSAVSKVASVAAEKMVLLLGVQKEIWFIKDELQRIQAFLMAAEPSKKSILLKVWVQQVRDLSYDIEDCLDEFTVHVSSQTLSRQLMKLKDRHRIAIQIRNLRTRIEEVSTRNIRYNLIENDLTCTTTDERNLFMEDIRNQSANNIEEADLVGFSGPKRELLDLIDVHANIGPTEVVCVVGMGGLGKTTIARKIYESKEDIAKNFSCCAWITVSQSFVRLELLKDLMMKLFGEEVLKKQMRELEGKVPQVDDLASYLRTELNERRYFVVLDDVWSTDS	290	Reported annotation
CN	LOC136356822	NC_089040.1	-	rna-XM_066311286.1	ATGGCGGAGGGTGTTGTGGGCTCACTAATCGTCAAGCTTGGGGATGCCCTGGCGAGTGAAGCAGTGGAGGTCGCCAAGTCCTTGCTTGGGCTAGAGGGATCTGCTCTGAAGCGCCTCTTTTCTGAGATCCGGGAGGTGAAGGGGGAGCTGGAGAGCATCCATGCCTTCTTGCAGGCAGCCGAGCGGTTCAAGGACGCCGACGAGACAAcctccgcgttcgtcaagcagGTGAGGAGCCTCGCCCTGAGCATCGAGGACGTAGTCGATGAGTTCACCTACGAGCTGGGGGAAGGAGACGGCCGGATGGGGATGGCAGTGGCACTCAAGAGGATGTGCAAGATGGGCACATGGTCTCGCCTGGCTGGCAATCTGCAGGACATCAAGGTCAACCTGAAAAAC…	906	XP_066167383.1	MAEGVVGSLIVKLGDALASEAVEVAKSLLGLEGSALKRLFSEIREVKGELESIHAFLQAAERFKDADETTSAFVKQVRSLALSIEDVVDEFTYELGEGDGRMGMAVALKRMCKMGTWSRLAGNLQDIKVNLKNAAERRIRYDLKGVERGAKSMAGRRSSNWRSDSVLFKREDELVGIEKKRDLLMKWVKDEEQRRMVVSVWGMSGIGKTALVANVYNAIKADFDTCAWITVSQSYEADDLLRRTAQEFRKNDRKKDFPIDVDITNYRGLVETTRSYLENKSRWRNTMRGICSVKRHFGRMR	301	Reported annotation
CN	LOC4341183	NC_089040.1	+	rna-XM_015786311.3	ATGGCGCTGGTGGCTGAGGCGATGGGGAGCCTTGTCCCCAAACTGACCGAGCTGCTCAAAGAGGAGTACAAGCTGCAAACGGGCGTTAGGGAGAAAATCAATTTTCTCAAGAGTGAGCTCGAGGACATGCATGCTGCCCTTCGCAAGGTTGGCAGCATGCATCCCGACCTGCTTGATGAGCAGGTCAGGATTTGGGCAAGCAAAGTCCGGGAGCTGTCGTATGACATGGAGGACGTCATCGACGCCTTTCTGGTGCGTGTAGATGGCAGTGTGCCTGCCAACCCCGGTTGCCTCGAACGGCTTGTGCACATGATGTGCGGCTTGTTCACCAAGATCAAGGTTCGCCATCAGATATCTGGCGTCGTCCAAGACATCAACACCAAACTAGAGGAGGTGTCC…	1407	XP_015641797.1	MALVAEAMGSLVPKLTELLKEEYKLQTGVREKINFLKSELEDMHAALRKVGSMHPDLLDEQVRIWASKVRELSYDMEDVIDAFLVRVDGSVPANPGCLERLVHMMCGLFTKIKVRHQISGVVQDINTKLEEVSKARERYIASDLQANLAATQLSTHDPRILLSNTDAAKLVGIDGTRNDIIKILSLEGDNLPLGKMIKVSIVGSGGMGKTTLSRAVYDSVKGKFQCSAFVPVGQNQDLKRVFMDVLNDLDKEKFDNIHSTKKDVRLLMNEVYDFLENKRYIIVIDDIWKFDAWDMIAKVLGDSSCGSRVIITTRISEIAEEVGHVYEIKHLSDVDSRRLLHRRILSGEDQCPDDDYDLEEVCDEILRKCEGVPLAIVTTSSLLESKPREDWSELYRSIA…	468	Reported annotation
CN	LOC107281203	NC_089040.1	-	rna-XM_026025961.2	atgGCAGAGCTCGCCATTGGTATCTCCAGGACGGCGCTTGAGGAGTTGGTGAACAAGTTGAAGTCAGTcatcaaggaggaggaggagcagtggCAGACTATGCACCGTGATGTGGTGTTCATCAGAGATGAGTTCGAGATGATGCAGTCGTTCCTCAACTCTGCCGATGGGGAGGTGGTGAAGAGCAGTATGGCGAGGACCTGGGTGAGGCAGGTCCGAAACCTGTCCTATGATCTTGAGGACTGTATCGAGTTCATCCTGCATCTGGACACAAATAAGCGGTCATGGTGGCTCCGGTTGCTGCAGTCCTGGAGCTGCGGCAAGGGAGGAGTATCGCTGCCAGTGGATGAAGCGGTCACCGAGATGAAAAAGCTCAAGGCCCGCGTCGAGGACGTGAGC…	1752	XP_025881746.2	MAELAIGISRTALEELVNKLKSVIKEEEEQWQTMHRDVVFIRDEFEMMQSFLNSADGEVVKSSMARTWVRQVRNLSYDLEDCIEFILHLDTNKRSWWLRLLQSWSCGKGGVSLPVDEAVTEMKKLKARVEDVSQRNTRYRFTNDLTQHQQQLVSSGSATGGGAPGFDILAEARDTAARRKGVVDLIKLITEKSNDLRVISLWGTGDDLGTMSIVRNMYDDSRIHDNFRCRAWVKVAHPINPHELVRSLVVQFYANSCQQQLPAATDALSWFSLKYKKQRDALSSSETSTGELVKEFLRHVDTHRYLIILEDLSTMVQWDAIWPYLRGGKNGSRVLVSTRHHEIASLCTGKPHRVLELQRISIHQSICIFFKECSVPAEAEKEGGVPTPKHVDWSGKNRL…	583	Reported annotation
CN	LOC4341547	NC_089040.1	-	rna-XM_066311522.1	ATGGCCACTTTACCACTAGCCACTGGAGTTGGATGGGTAGTATCTCCTGTCATCAAGCTTATGTTTGAGAAGGTCCAATCATATATATCAACTCAGTACAAGTGGCAGTCCAATTTGGTGGATGACCTTAAAAAGCTGGAGACTATTTTAACTGAAATTCTCTTGGTAGTAGGCACTGCAGAAAGGCGGAGAACACTTGATTGCAATCAGCAAGCTTTACTCCGCCAGCTGAAAGATGCTGTCTACGATGCCGAGGACATCATGGATGAATTTGATTACATGTTTCTGAAAGCGAATGCTCAAAAGAGAAAGCTAAGAAGCTTAGGCTCCAGTTCTATCTCTATTGCCAAGCGTTTGGTTGGCCATGACAAGTTTCGGTCCAAATTGGGAAAGATGCTC…	1740	XP_066167619.1	MATLPLATGVGWVVSPVIKLMFEKVQSYISTQYKWQSNLVDDLKKLETILTEILLVVGTAERRRTLDCNQQALLRQLKDAVYDAEDIMDEFDYMFLKANAQKRKLRSLGSSSISIAKRLVGHDKFRSKLGKMLKSLSTVKECAHMLVRVMGVENFSSHMLPEPLQWRISSSISIGEFVVGRQKEREELVHQLLEQSDKPESRSKGARSTSLEVITIVGNGGIGKTTLAQLIYNDKRIEDNFDMRAWVCVSHVFDKVRITKEILTTIDKSIDLTNFNFSMLQEELKNKITMKKFLLVLDDVWYDEKVGVPINADRWRELFAPLWHGAKVIKILVTTRMGIVANTLGCATPFCLSGLESKDSWELFRRCAFSTRDPNEHLELKSIGEHIVQKLNGSALAIK…	579	Reported annotation
CN	LOC9268388	NC_089040.1	-	rna-XM_026025946.2	ATGGCTACACTACCAATAGCCACCGGCATTGGGTGGGTAGTTTGTCCTATCATCAAGCTTATCTTTGAGAAGGTCCAATCTTATACATCAACCCAGTACAAGTGGCAATCTGACTTGGAGGATGATCTAAAAAAGATCGAATCCACTTTGATAAAAATCCAATTGGTGCTGGGTGCTGCTGAAAGGTCGCAAATGCTAGATTGCAACCAAGAAGCTCTACTTTGCCAAATGAAAGATTCTGCCTATGATGCCGACGACGTCATGGATGAATTTGATTACCTGATTCTGAAGGCAAATGCTCAGCAGAAGAGCAAGCTAAGTAGCTTGGCCTCCAGTTCTCTTGCCATAGGAAAGCGTTTGGTTGGCCAAGACAAGTTCAGATCCAAGTTAAGGAGGGTC…	1779	XP_025881731.2	MATLPIATGIGWVVCPIIKLIFEKVQSYTSTQYKWQSDLEDDLKKIESTLIKIQLVLGAAERSQMLDCNQEALLCQMKDSAYDADDVMDEFDYLILKANAQQKSKLSSLASSSLAIGKRLVGQDKFRSKLRRVLNSLIRVKECADMLIKVIGAENSNSYMPPQPLQWRVTSSISPGQIIIGRQNEQDDLVHRLLREADGPEPSRGLTISPTPSIITIVGSGGIGKTALAQLIYNDRRIVSGFDLRTWIYVSNIFNKVKITKEILKSIDRNSDITNFSFNMLQEDLKNKLTAKKFLLVLDDVWYDEKIGELTNADRWRELFAPLCYGAKGSKILVTARTNIVSRILGCPAPFHLEGLKGEDSWNLFRICAFGAEDPGNYPELESIGECIVQKLNGSALVI…	592	Reported annotation
CN	LOC107278764	NC_089040.1	+	rna-XM_015785699.3	ATGGATGTTGCGGCCGCCGCGGGCGTCGTTGGTGGGTTCTTGCAGGTCGTCTTCGACAAGTACTACGGCTCCAAGCTCGAGCAGTGGGCTGCTCGCTCGGGCCTGCACGGCGACTTCCTCAGCCTCAAGAACCAGCTCCACATGGTCCGTGCCATGCTcgaggcaggcggcggcggcaacgcccCCCACAACGACTCCCTGCGCAGCCTCATCGTGGAGCTCAAATCCGCTGCCTACGCCGCCGACAACGTGCTCGACGAGATGGAGTACTACCGCCTCAAGGAGCTCGTCGAGGACACCAgtggccgcgacggcggcgcaccgtcgtcgtcggctcgcCAGGTGGTCGGCCGCATACTGGTGCCTGCGCCTCTCCTGTCCAATCCATTCAAGCGAGCC…	1770	XP_015641185.1	MDVAAAAGVVGGFLQVVFDKYYGSKLEQWAARSGLHGDFLSLKNQLHMVRAMLEAGGGGNAPHNDSLRSLIVELKSAAYAADNVLDEMEYYRLKELVEDTSGRDGGAPSSSARQVVGRILVPAPLLSNPFKRARTGADEALQGQGADTDTPNFDQDAMSSKIKSISCCLEQIAGMVRRIIELDKLVSMASLGHVQPEVVVSLRQTSSFPTETKLFGRDESTNNIINLMLRTDMESRYNNFNVLPIVGIGGVGKTALAQSVYNHQRVVDSFQVRAWACVSDTLDVRRVIADLIDSIDGGQETPKFHRVPSLDATQRTLLRKIEGKRFLIVLDDVWVSSHWEKLCGPFSAGMSGSMVLVTTRQRKIAKAMGTFDSLTLHGLHDNEFWAFFLQCTNITEDHS…	589	Reported annotation
CN	LOC4341916	NC_089040.1	-	rna-XM_066311868.1	ATGGCAGAGGTGAGTATATCGAGCTTTGCAATCACCGTTCTTGAAAAAGCTGCGTCTTTTGGCACTGACTGGGCTGTTAGTGAGATAAAGTCAGCTTGGAACGTCAAGAAAGAACTAGAGAAGTTGGAAACATCACTGAGATCCATATGTGCTGTTCTTAGAGATGCCGAATGCAAGCAGTCTACTTCCCACTCCCTTCAAGAGTGGTTGGACAATTTGAAGGATGCAGTCTATGACATAGACGATGTTCTGGACGATGTTTCTACCGAAGCCCTAGAGCAAGAAGTTCGGAATAGTTTCATCCATAGAACAAGGAACATGCTTACTTATCCATTCAAATTGagtcaaaaaataaaagaagttcGCAAAAAACTTGATGAGATAGCAGCCAATAGAGCA…	1563	XP_066167965.1	MAEVSISSFAITVLEKAASFGTDWAVSEIKSAWNVKKELEKLETSLRSICAVLRDAECKQSTSHSLQEWLDNLKDAVYDIDDVLDDVSTEALEQEVRNSFIHRTRNMLTYPFKLSQKIKEVRKKLDEIAANRAQFGLTEHVIDVHTSGSSNRETHSFITEPEIIGRDEAKRKIVETICTATESNPLSVLPIVGLGGIGKTALAQLIYNDVQITETFQKKLWVCVSNVFDLKKILDDIMQSGTGKSNKHLNLEMLQSKVRGFLCEKRYLLVLDDMWNDKVNEWDELKCLLSSGGSGSVIIVTTRNMSVASIVKTLEPYDVAKLTDDKCMQVFMHYAFRGGGPHDPKLLEIGKSIVEKCCGIPLAAKTLGSLLCTSHDVGEWRRVMEDKIWNTEAKVYGLI…	520	Reported annotation
CN	LOC107276604	NC_089041.1	-	rna-XM_015790398.3	ATGGAGAGCGCGGTGGCGAGCTACGCGGAGGGCGTGGGGAAAGCCATTGTGGGGAAGATTGGGCAGCTGGTGAGTGACGAGTTCCGGCTACTCAGCGGCGTCCGCGGTGAGATCGTGTACCTCAGGGACGATGTGGCCATCATGAATGCCCTCCTCCGCATGCTCTCCGAGGCGGACGAGGGTACCGTCGTCCACTTCGTCCGGGAGTGGATGAAGCAGGTGCGCGAGCTCGCCTACGACGCCGAGGACTGCATCGACCTCTTCTTGCTCCGCATCAGCTtcgccccgccgcgcgccggtGCGCTCGGCCTCGCCTGGCGGCGGCTCGTCACGATTGGCCCGCGGCAACGCCTCGCCGTCGACATCCAGAACCTTCACGCCCGTGCCCTCGCCATCAGC…	966	XP_015645884.3	MESAVASYAEGVGKAIVGKIGQLVSDEFRLLSGVRGEIVYLRDDVAIMNALLRMLSEADEGTVVHFVREWMKQVRELAYDAEDCIDLFLLRISFAPPRAGALGLAWRRLVTIGPRQRLAVDIQNLHARALAISERRVRYEVDGQALRPSVWFVPAATAATMSSAAHTLRLHPANEYPSKFLGIGDQVQRLSDLVKSNRLTSDNNEPDVSLKVFSIVGFGGLGKTTLAMEVCRNLEEEFPCQAMVSVSQAFDSRKDLSGLLKRMLQQIVRVRRDLQLQEEKPLANIDDGDADWLAMKLREHLADRRYGRTLALLICPATLVW	321	Reported annotation
CN	LOC112936065	NC_089042.1	-	rna-XM_026027625.1	ATGGAGCTAGTGACAGGGGCAATGGGGAGCCTTCTCCCCAAGCTGGGTCAGCTCCTCAATGAGTATGGCCTGCAAGCAGGCTTGCAGAAGAAGATCGAGTCTCTCTCGTGGGAGCTTGAGAGCGTCCATGTCGTCCTCCGCATGGTTGGCCAGGTGCCACCAGAGCAGCTTGACCAGCTGGTCAAGCTCTGGGCGTGGGATCTCAGGGAGGCGTCCTATGACATGGAGGACATCATCGACGCTTTCATGGTGCATATTGATGGCCGCGAGGATCCTGCCGACCCCCacatcctccgccgcctcagGAAGAAGATCAGCATACTGTTCAAGAAGACCAAGGCTCGCCGAGAGATCGCTGGAGCCATCCAAGACATCAACGAGAAACTTGAGGAGGTGGCT…	837	XP_025883410.1	MELVTGAMGSLLPKLGQLLNEYGLQAGLQKKIESLSWELESVHVVLRMVGQVPPEQLDQLVKLWAWDLREASYDMEDIIDAFMVHIDGREDPADPHILRRLRKKISILFKKTKARREIAGAIQDINEKLEEVAARRGRYTVNNIVTKPVVPEDIDPRLLNLYKRATELVGIEGQMDNLIKMLSLGNDIDLFDKTVRVVSVVGIGGLGKTTLVKAVYEKLKPGFDCGAFVPVGQNPDMKKVLRDIIIDLDKKTYTDFNITLFDERQLINKLQEILQEKR	278	Reported annotation
CN	LOC9267026	NC_089042.1	-	rna-XM_015793404.3	ATGGATATTTTCCGCGTCGTTGAGTCTATCCTTACGAAGATGTGCAGTGTGATTGACCAAGATTGGGAGCTGGGAGGCAAATTGAAGAATGATCTGATATGCATCAAGGAAGAAATGGGCATGATGAATGCCAGCATCGAGCAATGGGAGGGGAACATCCAAGGGCCGGTGCAGCAGCAATGGGTGCATCAGCTTCAAGACTTGGCGTATGATATCGAAGACTTCATTGATGGCCACCGGATTGGACCTCAAGAGCCGAATCACTTCATGCCTCGTGCTGCGCGCATGATTTTTGGGACGGATCGACGTCCTCAGCAAGTCCTGGACGTGAAGATCTTGAAGGAACGTGTGGCCATCTTACAGAAGTGGCAACAAACGTTTGGATCTACTCAAGCCGTC…	1704	XP_015648890.1	MDIFRVVESILTKMCSVIDQDWELGGKLKNDLICIKEEMGMMNASIEQWEGNIQGPVQQQWVHQLQDLAYDIEDFIDGHRIGPQEPNHFMPRAARMIFGTDRRPQQVLDVKILKERVAILQKWQQTFGSTQAVGGAGNGSPPSGGFGGCEADEQLVGIDNAKRELLSLLSAAESQPDQQNKLKVISILGSNGIGKTTLARRVYDEGDIVEQFHRRAWVASWACEDSASLLKEIVRQLTSEEDGAQGSTSSTEQAGGAGAPNVRNLRQDVAAHLQSHRYLIVIDDLKKVKVWSDIASAFPENNKGSRVIVTTSILSIATTCAYGSWVYKMQCLQKDDSENLFWNEVFKGANRIRTPDLDRGSVTIIDKCDGLPLALVSAAKYLNCKRHALSGSECKKVGL…	567	Reported annotation
CN	LOC4345297	NC_089042.1	-	rna-XM_026019893.2	ATGGGGACAATTTTAGTGTGTTTGTCATCCAAATGTTTAGAAAAGCTGGTTGGGATACTGCGGGAGGAATTTGTGAAGACATTATTTGTGAGAAGAGATATCAGGAGGCTCCGTGAATCTCTGAAGTACTTTGATTCTGTTCGTGAAGATGCCGATGCTTTGGCCTTGGAAAATAGAGTGACAGGAACATGGTGGAGTGATGTGAAGGATGTTATGTATGATGTTGACGACATTGTAGATTTTTTGAGAGCTCACTCGTACAAGCAGCGATGTTGTGATCGTGTCCTGTTCTCTAGGCTGGCACAACTTCCACTTGATTACAGGATTGCCAGAAGAATCAAATATGTAAATGAAAGGCTTGTGCAAATCACAATGAACAGCAAGATGTTTGTTCCACTG…	1026	XP_025875678.1	MGTILVCLSSKCLEKLVGILREEFVKTLFVRRDIRRLRESLKYFDSVREDADALALENRVTGTWWSDVKDVMYDVDDIVDFLRAHSYKQRCCDRVLFSRLAQLPLDYRIARRIKYVNERLVQITMNSKMFVPLAMRSPQTLQRNGVSRYVAALVDELDVVGREIKETTDDMVQMIIGCGHQSTISVYGILGMGGIGKTTLAQKIYNDRRIRERFHHVLIWLSISESISETDLLKEAIEKAGGQSYQGKSKDQLLQALLNCITGQSIFLVLDNMTSSHIWIDLLRSPIERCADAHVLVTTRSRDVLSQMNAIHVHEVHKLKEHDGLELLQIIPNRRRNKCIR	341	Reported annotation
CN	LOC107282007	NC_089042.1	-	rna-XM_015794074.3	ATGGAGGGGTTTCTGGTGACCGCGGCCACCGGGGCACTCAAGTCCGTCCTGGTGAagctcgccgccatggccggcgaaTTCGAAGGGGTGCGCGGCCAGATCAGTTTCCTCGCCGACGAGTTCGCCGCCATGCACGCGTTCCTCCTCAGGATGTCGGATTCGGAGGAGGGGAACGCTGACCCTCAGGACAAGGCCTGGACGAGGGAGGTGCGGGAGCTCTCCTACGACATCGAGGACAGCCTCGACGAGTTCATGCTCCATGTCGTCGACGGATCCGCTAATCCGGATGGGTTCATCGTCAAATGCAGGAATTTGCTGACCAAGACCATGGCCCGGCGTCGGATTGCCAAGATGATTGCTGAGTTCAAGGCACAAATCAAAGAAGTGGGGGAGAGGAAT…	744	XP_015649560.1	MEGFLVTAATGALKSVLVKLAAMAGEFEGVRGQISFLADEFAAMHAFLLRMSDSEEGNADPQDKAWTREVRELSYDIEDSLDEFMLHVVDGSANPDGFIVKCRNLLTKTMARRRIAKMIAEFKAQIKEVGERNARYMNGGISLMRTANATVDQRALTIFQDVSSLVGVDQPKKELIDLLMKDDGHVASEHLRTISIVGIGGLGKTTIANLIFEELREQFDCSAFVSVSRNPVWILWVPHTHTAWLSD	247	Reported annotation
CN	LOC107275771	NC_089044.1	-	rna-XM_015758497.3	ATGGATGTTGTCATTTCTGCATTAGTGAGTGACATCATTAGCCGATTCATGTCATTCCTTATCAGTAAGTATGGACACAACTCATGTTTGAAGAACAAACTTGAGAGACTGCAACATCTTCTTCTAAGGGTTCATATGGTTGTTGAGGAGGCAGAAGGACGATACATTACAAATGCAGGGATGCTGATGCAACTCAAGATGCTTACAGAGGCTATGTATAAAGGCTACCATGTCTTTGACACTTACGGTCCCTTAGAGCTTATTAAAGAAGCAGGGGAGGTGAGTGACTCATATGCCCTGGATTTCCATTATGTAAGACGCTTTCATCTATCTGGTGGCACAATTGTTAGCAGGGAGGTGAAGAGTTCATTAGAAAATTTAGAAACCGTTCTTGATAAC…	1428	XP_015613983.1	MDVVISALVSDIISRFMSFLISKYGHNSCLKNKLERLQHLLLRVHMVVEEAEGRYITNAGMLMQLKMLTEAMYKGYHVFDTYGPLELIKEAGEVSDSYALDFHYVRRFHLSGGTIVSREVKSSLENLETVLDNLKEFVSLLNGCERIFRNPYSTYLYIDNFMFGRQVERQQIMSILMLDDHPKIPAVLPIIGGCRVGKKTLVWSVCSDERIRSHFSTILHFGGDDIKKFDERKVMPLKTLITVEFISDISDCEWLNFYSLVASSGNGSKVIIISRLEKLARFGTVNPIELRNFSHEEYSYLFNVLAFGSSNPLDHPRLAIIGKEIARTLQGSLVAINIYANVLRNNFSVPFWIRVLNLYRGMMESNLSLYGEHPKSLLQKDGTIIDITAFCPSLATNSL…	475	Reported annotation
CN	LOC4348050	NC_089044.1	-	rna-XM_026020671.2	ATGGAGGTAGCCTTATCTGCAATTGCAAGTGACCTAATCAACCGACTCACATCATTTCTGATGAAGAAATACATGGAAAGTACTTCTATAGATGACAAGATGAAGAGGCTGAAGGAACTCCTACTTAGAGTCCACATAGTCGTCGAGGAAGCAGATGGGCGATGCATCACAAACCCTATGATGTTAATGCAACTCAAGATGCTTGCAGAAAGCATGTATCGAGGGTACTACATGCTGGACACAATCAAGTACAAATCACCAAAGGATGAAGAGCAGATTATCAACATTTTGTTGCAAAATCCTTGTCAGCAGGGTGGTCCTCTTGTTCTTCCAATCATTGGTGGCTGCAGGGTAGGAAAGAAAGCTTTAGTCAGCCATGTCTGTGGTGACGAGCGGATC…	1194	XP_025876456.1	MEVALSAIASDLINRLTSFLMKKYMESTSIDDKMKRLKELLLRVHIVVEEADGRCITNPMMLMQLKMLAESMYRGYYMLDTIKYKSPKDEEQIINILLQNPCQQGGPLVLPIIGGCRVGKKALVSHVCGDERIRSYFRSILYINGDNMWGMEHTNFKRERTLIVGEFFTDIDEDDWVKFYSTISQKTDRGSKVIIISRIGKLARFGTVKTVCLNSLSQEEYSYLFKMLAFGSIDEKDHPKMAMVANDLAVVLGGSLITANVVADLLRRNHDFQLWNSVLQRFKEMVKSNLSKYGEHPKDIIEKEHPIDITRFGSSYRTRLHLMPPRVERDDSPNRKKPSLLFRDLIAGCAAIPDGDFELVTWESRIPPHTMYVQSVVAFVNVKNGCTTSTRKRRSNA	397	Reported annotation
CN	LOC4348051	NC_089044.1	+	rna-XM_015757266.3	ATGGAGCTTGCGGTATCAGCAGTAACCGGTGAAATCGTCAGCCGgttcatctccttcctcctgaGCAAGTACTCGAGCCATGAAATTTCAGAGGAGAAGCAGCTGGAAAGACTGCAGCAGCTGCTCCTACGAGTATCCACGGTCGTCGAGGAGGCGGATGGGCGATACATCACCAACTCCGGGATGCTGATGCAGCTGAAGGGGCTTGCAGATGCCATGTACCGAGGCCACCATGTCCTGGACATGTTCAGGTGCAGGAACAAAATTCAGGAGAATTCCATCAAGGAGGTTAGTAGCCCATTTCCTCCTCTCAAACGTTTTCGCGCAATTGTTGATGCTGCTGGGAACAACAAGGCCAGGTACCTTGAGCTGCATAAAACTTTGAGAATTTTAGAAGCA…	1446	XP_015612752.1	MELAVSAVTGEIVSRFISFLLSKYSSHEISEEKQLERLQQLLLRVSTVVEEADGRYITNSGMLMQLKGLADAMYRGHHVLDMFRCRNKIQENSIKEVSSPFPPLKRFRAIVDAAGNNKARYLELHKTLRILEAAVDHMAEFVVILGGCDRMSRRPYDAYLYTDNFMFGRHTEKQRLLNFLLEYNSQGLPPVLPIIGSLAVGKKTLVAHVCADERVQSQFSSILHLNEDDLLRLAHSDTLLSGKMLVVVEFVSDLNEKNWEEFYTSLTQMNQGSKVITISRFRKSEKLGTVKPIALDIHSYEELSYLFKTLAFGSVNPKDHPRLLQIAEEFAMQLQLKSSLVAANFLADVLRRNLDVNFWLCMLNRCITVAEKNFSLYGEHTRLLLEQGHRVDITNFDSS…	481	Reported annotation
CN	LOC4348052	NC_089044.1	+	rna-XM_015757265.2	ATGGAGATTGCAGTATCAGCAGTAACCGGTGAACTCTTCAGCCGgttcatctccttcctcctgaGCAAGTACTCGAGCCATGAAATTTCAGAGGATAAGCAGCTGGAAAGACTGCAGCAGCTGCTCCTACGAATATGCGCGGTCGTCGAGGAGGCGGACGGGCGATACATCACCAACTCTGGGATGCTGATGCAGCTGAAGGGGCTTGCAGATGCCATGTACCGAGGGCACCATGTCCTGGACATGCTCAGGTGCAGGACCTTAACTCAGGAGAATTCCATCAAGGAGGTTCAGGTTGGCAGCCCATTTCCCCCTCTCAAACGTTTTCGCGCAATTGTTGATGCTGCTGGGAAGGACAAGGCCAGGTACTTTGAGATTCATAGAACTTTGGAGATATTA…	1452	XP_015612751.2	MEIAVSAVTGELFSRFISFLLSKYSSHEISEDKQLERLQQLLLRICAVVEEADGRYITNSGMLMQLKGLADAMYRGHHVLDMLRCRTLTQENSIKEVQVGSPFPPLKRFRAIVDAAGKDKARYFEIHRTLEILETAVDHMPEFVVLLGGCERMSRRPYDAYLYIDNFMFGRHTEKQRLLNFLLEYNPPSLPAVLPIVGGHAVGKKTLIAHVCADERVQSQFSSILHLNEDDLLRIAHSDTLLSGKMLVVVEFVSDLNEKNWEEFYTSLAQMNEGSKVITISRFRKSEKLGTVKPILLDIHSHEELTYLFKTLAFGSANPMDHPRLLQVAEEFAMQLQLRGSLISVNICADVLRWNLDVNFWISILNRCITVAEKNFSLYGKHVRSLFEQGHRLDITNFA…	483	Reported annotation
CN	LOC4348053	NC_089044.1	+	rna-XM_026020888.2	ATGGAGGCTATTGTATCAGCAATTGCTAGTGACTTTGTTAACCGATTCATATCCTTCTTGATGAAGAAGTGTGGGAGCCAACAAAATCTTGAAACAAAGATGGAAAGGCTGCAGAATCTCTTGCTCAAAGTTCACATGATCGTCGAGGAGGCTGAGGGGCGATACATCACCAACTCCAAGATGCTACTTCAGTTCAAGAAGATTGTAAAGGCCATGTACCAAGGCTACCATGTCATGGATATTATCAAGCATAGGACCCTTTGCGGCTCAAGACATGAAGAGGAGGTTAGCAGCTCCAATATTTTGTCAACCACTACATGTTATGTTAATCCTTTTCGTACTTCACAGAACGCTGCCATTAGACATGATCAGCTTCAAAACACATTGGATAGTTTAGAA…	1443	XP_025876673.1	MEAIVSAIASDFVNRFISFLMKKCGSQQNLETKMERLQNLLLKVHMIVEEAEGRYITNSKMLLQFKKIVKAMYQGYHVMDIIKHRTLCGSRHEEEVSSSNILSTTTCYVNPFRTSQNAAIRHDQLQNTLDSLETIASSITEFVFLLGGCERMSPKPYDTYLYFDNFMFGRQMEKQQVINILLQENLLHFSPTVLPIIGPTRVGKRTLVAYVCNNEMVRSHFSSILHLNGENIRKMECESFSKKRDLVVVQFTADTDDENWKKFYASCTHMGRGSKIIVVSRIERISRFGTVRPIHLNSLSHEEYSYLFKVLAFGSTNPEEHPQMVSIANELSVLLGGSFVAVNVFADIFRKNHVHLWLHVLKKYRKMIRKNFSEFKEHPKLLLDKEHHIDITKLASSSS…	480	Reported annotation
CN	LOC4348055	NC_089044.1	+	rna-XM_015758029.1	ATGGAGGTGGTTGTATCGGCTATTGCAGGTGATGTTGTTAATCGATTTATATCCTTCTTGATCAAGAAGTATGAGAGCCAGGAAAATCTTGAAAGAAAGATGGAAAGGCTTCAGAATCTCTTGCTCAAAGTTCACATGATTGTCGAGGAGGCTGAGGGGCGGCACATCACTAACTCCAAGATGCTACTTCAGTTCAAGAAGATTGTAGATGCCATGTACCAAGGCTACCATGTCCTAGACATCATCAAGAATAGCATCCTTTGCAAGTCAAGACCTGAAGAGCAGGTTAGCAGTGCCAATACTATTTCAGCCCCTACATGTTATGTTAATCCTTTCCGTACTTCACAAAGCTCTACCATTAGACATGATCAGCTAAAAAGCACACTGGATAGTTTAGAA…	1443	XP_015613515.1	MEVVVSAIAGDVVNRFISFLIKKYESQENLERKMERLQNLLLKVHMIVEEAEGRHITNSKMLLQFKKIVDAMYQGYHVLDIIKNSILCKSRPEEQVSSANTISAPTCYVNPFRTSQSSTIRHDQLKSTLDSLETIVSSMTEFVYLLGGCERMSPRPYDTYLYFDNFMFGRQVEKQQVINILLQENLPPFAPTVLPIIGPSRVGKRTLVAHVCNNEIVRSHFSSILHLNGENIMKMECETFTERRDLVVVEFTADTDDDNWKKFYASCTNMGRGSKIIIVSRIEKISRFGTVRPIHLNSLSHEEYSYLFKVLAFGSTNPEEHPQLVSIANELTVLLGGSFITANVFADIFRKNQNVHLWLHVLKKYRNTVLKNFSEFSEHPKLLLEKEHLIDITKLASSS…	480	Reported annotation
CN	LOC107278283	NC_089044.1	-	rna-XM_015757710.3	ATGGAGCATGTCGTATCAGCAGTAACCGGTGAACTGGTCACCCGGTTCATCTCCTACCTCATGAGCAAGTACTCAAGAAGACATGAAATCTCAGAGGAGAAGCAGCTGAAAAGACTGCAGCAGCTTCTCCTACGAGTTTCCATGGTTGTCGAGGAGGCAGATGGGCGATACATCACCAACTCCGGGATGCTGATGCAGCTGAAGGCACTTGCTGATGCCATGTACAGAGGCCACCATGTCCTGGACATGTTCAGGTGCAGGACCCTAATTCAGGAGGATCCCATCAAGGAGGTTAGCAACCCATTTCCTCCCCTCAAACGTTTTTGCAAAATTGTTGATGCTTCTGGAAAGGACAAGGCCAGGCACCTTGAGTTGCACAGAACTTTGGAAATATTAGAA…	1119	XP_015613196.3	MEHVVSAVTGELVTRFISYLMSKYSRRHEISEEKQLKRLQQLLLRVSMVVEEADGRYITNSGMLMQLKALADAMYRGHHVLDMFRCRTLIQEDPIKEVSNPFPPLKRFCKIVDASGKDKARHLELHRTLEILETAVDHMAEFVVLLGGCDRMSRRPYDTYLYIDNFMFGRHSEKQRLLNFLLEYNPPGVQPAVLPIIGALGVGKKTLVAHVCADERVQSQFSSILHLNEGDLLGIAHNHTLLAGNILMVVEFVSDVNEMNWEEFYKSVAQMNEGSKVVTISRLRKSEKLGTVKPMFLNNHSDEELSYLFKMLAFGSANPKDHPRLVQISEENCHADAVHRDTCRSKCYCRCIEREFGCQFLAWQIKNVHYTD	372	Reported annotation
CN	LOC136353532	NC_089044.1	+	rna-XM_066304538.1	ATGGAGACGGCCATCGTGAGCGCCGTGCTGAGCTCGCTGGCGCCGACGCTCTACGCGCTCGCGCGCGACAGGTACAGCCTTGAGGAGAACGTCCGGCGAGACGTCCAGTCCGTGAAGGCCGAGCTTGACATGATGCTCGCCGCCATCCAAGTCCACGCCGCCAGCCACGGATCCGGACCCGTCGTTCAGGCGGTGTGGGTCGACAAGGCGCGCCGCCTGGCTCACCAGATGGAGGACTGCGTCGACCGCTTCGTCTACGACCAGCTCACCGCCGCCCACGGCTCCTCGCGGCACGCAGCACCGCTCGGCTCGCGTCCGACGTCAGGGGCTGTTAGGATAcacgacATATCACTAACAAGGGCGCTCAGGGAGGAGTCGGCCCGGCTGTATGAGCTCAAG…	843	XP_066160635.1	METAIVSAVLSSLAPTLYALARDRYSLEENVRRDVQSVKAELDMMLAAIQVHAASHGSGPVVQAVWVDKARRLAHQMEDCVDRFVYDQLTAAHGSSRHAAPLGSRPTSGAVRIHDISLTRALREESARLYELKTKYAGPMAATGPPSAAKKSSAMSEPVPALRRNLVGMEAPRRELLELVEEEEEEEEAEGGKKRRQKVISIVGFGGLGKTALAKQVYDDVGGGQFSPMVWVSAAEKTAEEVLEEILIKKFGSQVRDDDDDMADVEHLSLRLRTHLRNKR	280	Reported annotation
CN	LOC9267703	NC_089045.1	+	rna-XM_015761615.3	ATGGAGTTTCTGGTTTCTGCTGTGGCAAGTGATCTTATCGGCCGGTTCATCTCTTCTTTAGCGCAAAATTACAACAACCATACTTGTAAGGAGGATGATCGTAGAAGGCTGGAGCGCATCTTGCTGAGGATGCACTCTGTTGTTGAGGAAGCAGAAAGGCGCCATATCACAAATCAAGGAATGCTCCTGCAGCTAAAGGGACTTATTGAGGGATTCTACCTCGGATACTACATGCTCGACAAGATCAAGTTCCAACCCTCCGAAGAAGAGAGCATCGAAGATGAGGTGAGTCATGAGATTCAGTCATTTGCCTTGTCTGCCTGTAACTCTCGCAAGCGCTTTCGTTTTGCTGATGCCATAAGAAAACGCACACCAGTAGCCTTTGGTAGCAAGAGCAAA…	1482	XP_015617101.1	MEFLVSAVASDLIGRFISSLAQNYNNHTCKEDDRRRLERILLRMHSVVEEAERRHITNQGMLLQLKGLIEGFYLGYYMLDKIKFQPSEEESIEDEVSHEIQSFALSACNSRKRFRFADAIRKRTPVAFGSKSKTNLKDVVDGLETKIADMREFVILLGSQTRLPRQPYSTYLYIDNCMFGRRIEKEQVINFLLCNDPHDPYVSILPIIGPQRIGKKTLVQHACLDERVRNCFSHIFFFKEDNLKTGELSLNSKASQGKYLFVIEFIWDVDEAAWTKFQSYLQNMPGTGIKVVVIGTTEDILKFGTAQPIRLKRLSEEEYWYYFKALAFGSMDPDEHPKLASLGMQLATEMRGGFLGATVVGGLLRANPSTQFWQSMLLCIREVAQKHLSSFGVHPEDLL…	493	Reported annotation
CN	LOC9269958	NC_089045.1	-	rna-XM_026021232.2	ATGTTCAGTGGTCATAGTAGAGACTATCCAACAAATAGTATCTTTTATTCAGAATCACAGGAGCAGAAGCATGTCAAGGAGGAGACTCATCGTCTGCGGCAGCTTCTCGTCGAAATTCACACCGCTCTGGAGGCAGCCAAGGGGTGTGCCATCACCAATTCATGGCTACTACGCTGGCTACGCGAGCTTGAGGACGCCGCATGTCGAGGCGATCAGACACTGCGCAACTGGAGAGATATGTCCAGCAAGGTGAGCTCCATCATCGATTCTAGTAACTCCTTCAAACGCATCAAGATCGCAGCATCGCAGCTGATTCCATCCAAGGAATCCACCATGAAAGTTTCTGCCACTGTCAAGAAGCTAGAAGCAGTAGCTTCTGGGATCCCCAAGTTCACTCAG…	807	XP_025877017.1	MFSGHSRDYPTNSIFYSESQEQKHVKEETHRLRQLLVEIHTALEAAKGCAITNSWLLRWLRELEDAACRGDQTLRNWRDMSSKVSSIIDSSNSFKRIKIAASQLIPSKESTMKVSATVKKLEAVASGIPKFTQLLSLQNDQAVLHHRPVIIFVSIHDRVVGRVDERKQAIEFLLHIDKNGSSSPDGCVLPIWGVKGVGKTTIARLVCDDRKVRSHFSMIIWVNCREYTSPAMALVKSLCKKLGLSSNVTINLSSVIRKAKNGEISTCS	268	Reported annotation
CN	LOC136354110	NC_089045.1	+	rna-XM_066305756.1	ATGATGGGATGGTTGATTTGGAGGGCTTGGATCGGTTTGGGATTTGGGGCAGAAACATGCATGGAAGCTCCGACTAGCGCTTCGCTGGGTGCCATGGGCTCCCTTCTACAGAAGTTGAAGGAGCTCAAGGGCCCGCCGACTATCCATCAACTCATGGCTGATCTTAGCATCCTACAAGATCGTTTGGAGAAGCTTTCGAAGGTGCGCGATCCATCCCTCACGGTGAAGTATTGGATGAAGGATGTGCGCGAGATTTCCTACGACATGGAGGACTGCATCGACTTTTTGGTCAACGCTGATGCTGGTGCCAAGATGGGTTGGGATGACACCATCTCAGGATTCTTGACTCTTGTCAAGGAGGCGAATGAGCGATGGAGCATCTATAATCTTGATGCTGAT…	1323	XP_066161853.1	MMGWLIWRAWIGLGFGAETCMEAPTSASLGAMGSLLQKLKELKGPPTIHQLMADLSILQDRLEKLSKVRDPSLTVKYWMKDVREISYDMEDCIDFLVNADAGAKMGWDDTISGFLTLVKEANERWSIYNLDADAGSSPTNMVVHNHLPTVFSKVVDPVGMDGPRNKLRGWMAEDEDENLKVLCILGAEGIGKTKLAELLWRELEGKFECRAFVQTAKKPDIRMILRNILSQVRPLQPVVPCAVTNLIDDVKNHLKNRRYFIVIDDLWAPSVWDVVRHAFPVNNCGSRIITTTKVDEVALACCVYNPQYIFKMKALSVDESKKLLISRTFGSGEHPGQFHKVTQEIARKCGGSPLAIIIMGSLLAIQHETVQNLEDRLKYWQYVENFLCNNLRVNATSDE…	440	Reported annotation
CN	LOC4350130	NC_089045.1	+	rna-XM_066305155.1	ATGGCGGAGGCAGTAATCCTTGCCATCTCAAAGATTGGTACCACTTTAGGAGAAGAAGCCACCAAGGCTGTTCTAGCAAAACTGTCTGAAAAGGTAACAAATTTGAAAAATCTGCCAAGGAATGTAACAAGAATAGAAAAGGAACTGAAGATGATGAACAATGTAATACAAGATTTGGGCACAGCAGATATCAGAAAAAATACCGTCAAGGGTTGGATTGCGGAGGTGCGCAAGCTGGCCTACCATGTTGAGGATGTAATGGATAAGTACTTGTATCATGCTCATCAAATGCAGGAAGATGGGAAAATGAAGAAGTTTGTGAAAGGAGCACAATATATCAAGATTTTTGATGAAATTGCTGACGAAATTGTCCGGATGGAAGAAGAGATCAAGCATGTT…	1020	XP_066161252.1	MAEAVILAISKIGTTLGEEATKAVLAKLSEKVTNLKNLPRNVTRIEKELKMMNNVIQDLGTADIRKNTVKGWIAEVRKLAYHVEDVMDKYLYHAHQMQEDGKMKKFVKGAQYIKIFDEIADEIVRMEEEIKHVKDLMKWSLSAELMSTNTPDDIERQISGGCLPEFIKDEDLVGVEENRRKLTGWLYSNEPHGTVITVFGMGGLGKTTLVKNVYDREKGNFPAHAWIVVSQTYDVEELLRTLLMKVAYREQSPAANMNKMDVYELTDKIKKKLEDSKCLIVLDDVWDHEAYTMMRNAFQNLQESRIVITTRKEDVAALASSKYRLELQPLGNTDSFNLF	339	Reported annotation
CN	LOC136354134	NC_089045.1	+	rna-XM_066305814.1	ATGGAAGGATTTGGGGAGAACATCATGGTGAGCGCCTTGGCAGGGATGATGAGCCCTTTGCTTGGCAAGCTCAGTTATCTGATCGAGAAGGAATATGCTGAGCTCAAGGGTGTGAGGAAGAAACTAGAGCAGCTCAGGAAAGAGCTCATGGCAATCAACCTTGTGCTGGAGAAGTACGCGAGCATGGAGAATTATGATTTGCAACTGAAGGCCTGGATGATAGAGATGCACGAGCTAGCCTACGACATGGAGGATATCATAGATCTCTTCACCTACCGCATTGATCATGAGCCAGCCAGTACCACAGTAGGAGTCAAGAGAATCATCCTTAAGATCCTTCGCAAAGTAAGGAAGATTCACCATCGACACAAGTTTGCTAAGCAGATACATCAACTTCAA…	1041	XP_066161911.1	MEGFGENIMVSALAGMMSPLLGKLSYLIEKEYAELKGVRKKLEQLRKELMAINLVLEKYASMENYDLQLKAWMIEMHELAYDMEDIIDLFTYRIDHEPASTTVGVKRIILKILRKVRKIHHRHKFAKQIHQLQVLVNEAYKQQKRYRLEEGISSKPHTEIDPRLPALYVEVEKLLGVEGPSKEIMEQLIGEKPTRQHRVVSAVGSGGSGKTTLVKQVYERIKGQFSCSAFLSVSQKPNINNLLRELLSRIWDGSGSSGATELYSDKQLIDKLRACLDNERYSILKEFVVVVVQILVDSFACSIYAPAPAPPLLELELSQTVSAPPKLGVELSRALSQNELELWSWV	346	Reported annotation
CN	LOC136351194	NC_089045.1	-	rna-XM_066305821.1	ATGGAGCACACCATGGTGAGTGTTGCTACTGGGGTACTCAGCTCGGTTCTCGGAAAGCTCCCTGCCCTGGTAGAGAGGCAGTGCAACAACAGCTTCAAGGGTGTGAATGAGGAGATCCTCACCATGAAGCTCGAGCTGCAAAGCATGAATGCTTTTCTCCTCAAGCTGGCTGACATGGATGATCTAGATATCCAGGTCAAGGAATGGAGGAACCAAATCAGAGAGCTGTCCTACGATATCGAGGACTGCATCGACGACTTTATTCATCAGATGGATGGTGGCTCAAGCAGAGTTCACAAGGGTTTCTTCCAGAAGAGCATTCACAAGCTGAGGACACTTGGAGCTCGTAATGAGATTGCTGATCAAATCCTAAAGTTGAAGGCGCGTGTTGACGATGCA…	861	XP_066161918.1	MEHTMVSVATGVLSSVLGKLPALVERQCNNSFKGVNEEILTMKLELQSMNAFLLKLADMDDLDIQVKEWRNQIRELSYDIEDCIDDFIHQMDGGSSRVHKGFFQKSIHKLRTLGARNEIADQILKLKARVDDASERQKRYNFNGTISSSIDVVPLDPRLPALFAEADALVGIDEPAEELINWLTKGGEKLESRLSVVSVVGLGGLGKTTLARQVYNKIGGQFDCQAFVSISQKPDMRKIFQKMLNDITRIEHASLAWDEEQLMGRLRALDEEQLINKLRETLTGRR	286	Reported annotation
CN	LOC136354178	NC_089045.1	+	rna-XM_066305857.1	ATGGGCAGCCTGCTCTCTAGGCTGGCCGAGCTGCTCAGTTTGGAGGAGAACCAGCTGCAGGAGGGCGTAAGGAACCGGGTCAGGCAGTTCTCTAGGGGTCTCAAGACCATGGATACCACCCTACGCTTGGTGGCCAACATTCCACGGGATCATCAGCTTGACGAGCAGGTCAGGCTCTGGGCTCACGATGTGCGCATGCTGTCCTACGACCTGGAGGACGTCGTCGACACCGTCCTCATCTCCTTGCGTGTCGGCTCTGACCCCGAGCAAGCCGACCTTGAGATGCTGATGCGCCTCGTGGCGAAGATGAATGATCAGCTGTTCAATGGGAGCGTGGAGTACGGTCAGATGTTCTCCGACGCCGTCGCGAAGCAGCGACTTCGATATGTGGCTACCAAG…	834	XP_066161954.1	MGSLLSRLAELLSLEENQLQEGVRNRVRQFSRGLKTMDTTLRLVANIPRDHQLDEQVRLWAHDVRMLSYDLEDVVDTVLISLRVGSDPEQADLEMLMRLVAKMNDQLFNGSVEYGQMFSDAVAKQRLRYVATKHGAGNYTAVGHPTHDPYTKAMSTKLVGIDGPRDEVIEMLSMGDQSKLKIVSVFGFGGLGKTTLVKELWIYPAMKDFSMGFATAMQFVKDLGKLSELRVLKTRIHGWDQSMEIALVESLHNFHKIQLLELHVLARTGHGNSWKDA	277	Reported annotation
CN	LOC9269597	NC_089045.1	-	rna-XM_015760478.3	ATGAAGGTTCTTGAGGACCTCATTGCCCCGGCATTCTTCGCGGATCTTGTGAGCCGGCTCATCGCCTTCCTGATCAGCCGATACAGCAACCGAGCATGCTTCGAGGAGACAGCCATCAAGCTCGAGCTGCTCGTGCTCAAGATCCATGCTGTCATCCAAGAGGCTGAGCATCGTCATATCGCAGGTAACCAGAGTCTTCTCCTGTGGCTCAAGAAGCTCATTAAAGGGATGTACCAAGCATATTATGTGCTTGATAATGCAAGGCACCCCCAAGATGATCAGTACATAAATTCAGTTGTGACCAGTGGCCGGTCAGTTTCCTTGTCTCGTTTCTGCTGCCCTGCCAAGCGACCCCGTACGGTCGCGATGGATTTCCAAGTCAACAACAATGGTAGCATC…	1497	XP_015615964.2	MKVLEDLIAPAFFADLVSRLIAFLISRYSNRACFEETAIKLELLVLKIHAVIQEAEHRHIAGNQSLLLWLKKLIKGMYQAYYVLDNARHPQDDQYINSVVTSGRSVSLSRFCCPAKRPRTVAMDFQVNNNGSIHQLSSTLAFLEDYSANLRDLILLLACCPPLPIRQPVSDFLSDERNMFGRLVEREQIISFLMQPGNHLGVLPIVGGPEVGKGTIIKHVCNDDRVRNRFDMILYSYGSILQINPADDVLETLTSHGHILHQADVSTSSLHRKHLIVIKNTYEVVIDKVAWATLCASLRSIGNGSKIIIVSENDNIKDLGTTGAMRIDPLLQEEYWYFFRSLAFGSGSSILEEHAGLAVVGRQIAAELHGSLFGAKVLGRFLRANLDEQFSHTMLNTVY…	498	Reported annotation
CN	LOC9269250	NC_089045.1	-	rna-XM_026021425.2	ATGGGGTTAGCTGGAGCTACGGTAGAAGCTGCAATTGGATGGCTTGTGGAAAGCATCCTCGGGAGTTTCTTCACTGAGCAGATGGAAGCCTGGATTCGTGGAGTTGAGCTTACCGAAGGTGTCAAGAAGCTTGAATTTGAGATGAGGAACGTGGAGATGGTGCTTGCTACTGCCGAGGGAAGGAGGATTGACAAGAAGCCACTTATCCAGTCGCTGGATGTTCTAAGGGAGTTGCTTTATGATGCAGAAGACGTTATGGATGAGCTTGACTACTACCGGCTACAACAACAGATTGAAAAAGGCGAAGGTtgcagtgctgctgctgctaattATCCTGAGGCAAGCTATGCGTCTTCATCAACTCCATTTTCTCCTTATCAACTACTACACAGTGCCAGG…	1578	XP_025877210.1	MGLAGATVEAAIGWLVESILGSFFTEQMEAWIRGVELTEGVKKLEFEMRNVEMVLATAEGRRIDKKPLIQSLDVLRELLYDAEDVMDELDYYRLQQQIEKGEGCSAAAANYPEASYASSSTPFSPYQLLHSARSQITVWASYCRKRKQGEGDTTHCTMLPLEIRLDISKRINGIVNDLQKAGNSVRGILLPGVSHPALTSNQRQSKIRNTRLTTSVPIELKVYGRDADRDRIIEILLNEESSDLRVLPIVGIGGIGKTTLTRFIYSDRRIIDHFDLRIWICVSTYFNEVDITREILEHIFEDKQDKQEFKDVSNFNVLQEILLKNIRDKRFLLVLDDMWKEKDMSGWDKLLAPLKHSQVTGCMVLATTRKNSVAEMIGTVNAFQISGLDEKEFWQFFKA…	525	Reported annotation
CN	LOC107278700	NC_089045.1	+	rna-XM_015760526.3	ATGGCCGGACTACTTGCCTCTCTGGCCATAAGGAAAGCACTGGAGAAGCTCTCCTCCTACCTGGCAGCGAGCCTTTCGgcatcgtcgtcctcgccgacgTCTGGGAGGGCAAGGCAGGAGAAGGACCACGAGGACCTGAGGATGCTGGAGCGGACCATGCGCAGGATCCACGCTACTCTGCATGACGCGGAGCAGCACTGGAACATCAGGGAGGAGTCCACCAAGCTGCGGCTCAAGGAGCTCAAGGATCTCGCCTACTACGCGGAGGATGTGGTGGATGCGTATGAGATGAATCGCCAGAAGGTGGAGGCTCTCAAGGCATTTGCAGGCGCCGCCAGCCACAAGCGCAAGTACCAGCAGGAAAGCGAGGGCTTGTTCTGTGATTCTCATACGGTTGCC…	1209	XP_015616012.1	MAGLLASLAIRKALEKLSSYLAASLSASSSSPTSGRARQEKDHEDLRMLERTMRRIHATLHDAEQHWNIREESTKLRLKELKDLAYYAEDVVDAYEMNRQKVEALKAFAGAASHKRKYQQESEGLFCDSHTVAITDELAIKTRKLIERFDEIKYYSDNFTLSENDGEIRLTPDISGLQTSSVVFENSIVGRVKDKNNIVEKLLSKRGDNLASPVSVMAIVGMEGLGKTTLAQLVYNHPEVCKYFDVHAWVCVSEQFDINNITQSIIVAVTKEKCDLSELPNLHERLVEEIKQKKVLLVLDDVWNERRDCWDLLCMPMNTTKLCMIVVTTRSEKVAKLVQTMSNFYNLECLSFDESWLLFRQVALTVNQENAPPNLVEIGKAIVRKCKGFAFSDQEDRQH…	402	Reported annotation
CN	LOC9269182	NC_089045.1	-	rna-XM_015759672.3	ATGGCCGGACTGTTCGCATCGTCGGCCGTGAAATGGGCCATCGACAACCTCTCCTCcctgctgccggcggcggcggcggcggggtcgagcCGGGGCCTGGACGCGCTGGAGGAGCTCCGGATGCTGGAGCGGACCATGCGGCGGATCCACGCCACGCTGCGCGACGCGGAGCAGCGCTGGAACATCCGCGAGGAGTCCGCCAAGCTGCGGTTGGAGGAGCTCAAGGAGCTCGCCTACGACGCCGAGGACGTGGTGGAGGAGTACGAGTACGAGGTGAACCGGCGCAAGGTGGAGGCGCTCGAGCGGCTCGCCGCcgttcatggcggcggcggcgccagcaagCGCAAGCGCGAGGaggtACATGAAGAGCAGTTCTCCACTGAGTCTGGAATAGTTCCA…	1515	XP_015615158.1	MAGLFASSAVKWAIDNLSSLLPAAAAAGSSRGLDALEELRMLERTMRRIHATLRDAEQRWNIREESAKLRLEELKELAYDAEDVVEEYEYEVNRRKVEALERLAAVHGGGGASKRKREEVHEEQFSTESGIVPVPSELADRTRTVIQRFCEIKDYCDSFSLSDNDGDRRIVPDINAMRQTSSFVFAPRILGRKKDMENVIAKLLSGEGSRVGGCMSVLAIVGMGGLGKTTLAQLVYNDPRVRQSFDLCAWAYVSECFDVHNLTRKIISSLTQSNCDHIQSGDLQGALANEIKDKRVFLVFDDVWNERSDYWELLITPMFASKCCDIIVTTRNETVARLVQTTQMYNMNCLSPDESWSLFKQTAFTEQENISPANLVEIARMVSEKCKGLPLVIKTVGSI…	504	Reported annotation
CN	LOC4350883	NC_089045.1	-	rna-XM_026021547.2	atGACGAGCAGACCCGGGGACTGGATGGAGCAGGTGCGCGACGTCGCCTACGACATCGAGGACTGCATCGACGACTTCAGCCACCGCCTCGGCGGCCAGCCACGCGGCGAGGGCCTCCTGtccggcctccgccgcgcgaGGTACGCCGTGGCCACGCTCTGGGAGCGCCGGGGCATCGCCGCCAGGGTCGTCGACCTCAAGAACCGCGCGCAGGGCGTCGGCGAGCGCCGCACGAGGTACGGTGTGAAGGACCCCGGCCGGCCGGACGCCGGGAACGGGAAGGCCGCCAGATCCGCCCCTTCCTACCACGTCAACGACCGCCCCCAGCCTGGTCCGCAGCTCGTCGGCGCCGCGGAGTCGGTGGGGATGGAGGACGCCATCGGCAAGCTCGGGGCATGG…	1092	XP_025877332.1	MTSRPGDWMEQVRDVAYDIEDCIDDFSHRLGGQPRGEGLLSGLRRARYAVATLWERRGIAARVVDLKNRAQGVGERRTRYGVKDPGRPDAGNGKAARSAPSYHVNDRPQPGPQLVGAAESVGMEDAIGKLGAWLTEGLPDLRVLAVVGFGGLGKTTLALALHRKFGEKFESRACVQASQKLNLAALLRSILRQVMPQVPDKESTDGDSLAGIERWTDKQLKEKLTAHLEQKRYFLLVDDVWSVSSWEYIWGSLPKNNNGSRIVVTTRFKSVADASTHQQTGDIHMLDRLSDEKSKRLFNERIFSGDDSCPDEFRETKDKILKKCGGLPLAIVAVAGLLARDPRSKSHWTKVQDSFKFRAGDES	363	Reported annotation
CN	LOC9269902	NC_089045.1	+	rna-XM_066305319.1	ATGGCAACCATATTAGATTCTTTGGTTGGATCATGTGCCAATAAGTTGAAAGAGATTATTACTGAAGAGGTGATACTTATTCTAGGGATACAAGAAGAGCTCGCAGAGTTGCAGCGGAAGACTGAACTCATACATTGTTGTATTAGTGATGCTGAGGAAAGGAGGATGGAAGAGTCAGCAGTTGACAATTGGCTTGGTCAGCTAAGAGAAGTTCTATATGATGTTGATGATATTATTGACTTGGCTAGATTTAAGGGAAGCATTCTACTAACTGATCATCCTTCATCGTCATCAAGGAAGTCAATTGCTTGCACTGGCCTGTCAATTTCCACTTGCTTTTCTAATGTTCAGGCACGTCATGAGGTTGCTGTGAAGATTAGAAGTCTCAACAGGAAGATA…	1866	XP_066161416.1	MATILDSLVGSCANKLKEIITEEVILILGIQEELAELQRKTELIHCCISDAEERRMEESAVDNWLGQLREVLYDVDDIIDLARFKGSILLTDHPSSSSRKSIACTGLSISTCFSNVQARHEVAVKIRSLNRKIENISKDRVFLTLKSTVPTGSSSVLRVRKSSHLLEPNIVGKEIIHACRKMVDLVLEHKGRKLYKLAIVGTGGVGKTTLAQKIYNDRKIKGSFNKKAWVCVSKVYSEASLLRELLRIMEVHHDQDESIGELQSKLEIAIKETSFFLELDDMWQSDAWTNLLRIPLHAAEMGAILITTRNNIVALEIGVDHTYRVDLMSTDVGWELLWKSMNISESIELQTLQDVGIEIVRKCGCLPLAIKVIARVLASKEQTENEWKKILSKNAWFMN…	621	Reported annotation
CN	LOC4351136	NC_089045.1	+	rna-XM_015761636.3	ATGGAGGGCGCCATGGTCAGCCTCCCCGGGAGGCTGGAGGAGCTAGTGCGTCGTCACGGCAGCAAGCTGCCCAAGGGTGCAGAGGAGGAGATATCGCTCATCAAGCAAGACCTCGAGAAAATAATATCCGTTCTCCATGGTCACAGCGAGCCAAAACTGGAGGGGCAGGCCATGGTGGTGAGGTGCTGGATGAAGGAGGTGCGCGAGCTCTCCTACGACATCGAGGACTGCATCGACCACTACGAGCACGCCTCAGCTTGGTCCAGTATTCATCGTAGTAAGATcactcggcggcgatggagttGGACGAGGGGCAAAAGGACCCCTCGGCTCCCTGAGAGGCTGAAGCAGCGGCTATGGATGGCGAACAAGATCAGAGAATTCAGCACTCGCTCGCAG…	1785	XP_015617122.1	MEGAMVSLPGRLEELVRRHGSKLPKGAEEEISLIKQDLEKIISVLHGHSEPKLEGQAMVVRCWMKEVRELSYDIEDCIDHYEHASAWSSIHRSKITRRRWSWTRGKRTPRLPERLKQRLWMANKIREFSTRSQEALQRHAMYNNLSGIASTAASSPCDASSSSSWHPGQDGKENGKVGIDSSVPMLKGWLTDGEKLKVVSIVGVGGVGKTTLANELYRKLQWQFECRAFVRTSQKTDMRRILISMLSQVRPQQPPDNWKVNVRCTYTPGRSARGRRGRRNKPRHPVPLLPSTTSPPPEPPELRRARSGRCSPRCRRRARAPPSSSTSPPWPEPALPAAARTAAAGRSLPHSWSSRLERQQDGAEGIAPASWEAAAGVQIRRREARIRAPHGRICCSGRQ…	594	Reported annotation
CN	LOC4351148	NC_089045.1	+	rna-XM_015760094.3	ATGTCTGAAGCGATAGCCCTTGCGATGTCAAAGATTGAAACCTGTGTAGAGACTGGAGCTTCATTCAACAACGCAATGTCCAAGCTATCTAAAAAGGATAAGGTTGTGAAGGAATTGCTGGAAAAGATCAAACAAATACAGGAGCAATTGGATATCACCAATGATTTCATCCAAAATCACATAGGCACAGCCAACCTTGGTGACCCATTAGATGAGAGTTGGATTGCCACAGTGAGGAGGCTGGCCTTCATTGTTGAGGATGTAATGGAGAAGTACTTGTATTATGCTCATCAACTGCAGGAAGAGGGGTCACAGAAGCACCCTGTCAAAAGGTCAAGCTATGTCGATGTTTTCAAAAAAGTTGGTCAGTTGATGGACAAGATAAATAATCGCATTGGG…	1446	XP_015615580.1	MSEAIALAMSKIETCVETGASFNNAMSKLSKKDKVVKELLEKIKQIQEQLDITNDFIQNHIGTANLGDPLDESWIATVRRLAFIVEDVMEKYLYYAHQLQEEGSQKHPVKRSSYVDVFKKVGQLMDKINNRIGHLLSIREQSKLAPQLVPHSPYPDSEGQPELIGTNGPINVLLKFLKHGEDGAVLQLKVLSMLGIGGIGKTALASKVYRMLREEFQSHAFVTVSKMPDMTRVLFDILDQIGLRKYPASLNENQVITQIGQDLKDKSYLIVIDDLWDMQHWKTIKDALPDVNCGSRLIVITRLNNIAKTCSSGQNNLTYKVMPLAHHDSRTLFLKEILGHEGSCLDAPVFDEILKMFGGMPSALKCIGSFLRNKSVTTESQKINMSSLYSELENFPSWK…	481	Reported annotation
CN	LOC107277280	NC_089045.1	+	rna-XM_015761281.3	ATGCGGAGAGGGAGCATAGATGTCGCGACAGGGGCGTTGGGCAGCGTCCTGGCCAAGCTGGGGGTGCTGCTCCAGGATGGATTCAAGCATAATCTGCCGAAGAGCGCAAAGCATGACATCCACTCTCTCCGGATGGACCTACAGATTATGTACTCAGTCCTCCGCGATGTGGTAGATTCGCGCGCGGAGCAGCAGGGGCACAACAAGCTGTGGGCACTGGAGCTGCGGGAGCTCTCGTACGACGTGGAGGATGCAGTCGACACCATCCTGGTACGCCTGGGCGGCCTTGAGTCGTCCACCGAAGCAGCAAGCAGCACGGGATCGAGCTGGCTCATTAAGATTACCAAGAGGGCCACAACCCATAAGGTCTTTGACGAGATCAAAGACATCAGGTTACGC…	1761	XP_015616767.1	MRRGSIDVATGALGSVLAKLGVLLQDGFKHNLPKSAKHDIHSLRMDLQIMYSVLRDVVDSRAEQQGHNKLWALELRELSYDVEDAVDTILVRLGGLESSTEAASSTGSSWLIKITKRATTHKVFDEIKDIRLRAKEVNEWRDRYMIDDSLHKPRVSAIYDPPRLPADLSVDQHSLVGIDQAAAELIEMLALEGGAFERRLKTVSIVGMGGLGKTTLAKLVYSMLKDRDQFQCGAFVSVSQCPNNRKKVFWEMLYQLDGKNYNNVQYNADNNVDQLIHASRDSLQNKRYFIVVDDIWSMEAWEVIRLALLENNNGSRVITTTRIFEVASSADDVYTMRPLSPENSKRLLCKRIFSGEDNSDGVELAEVRDKLLKKCDGLPLAVLTIAGALAGKTIEQWYM…	586	Reported annotation
CN	LOC9267818	NC_089046.1	+	rna-XM_026021825.2	ATGGAAACCGCTGTACTAGTGTTTGCAGGGAAGTCACTCGCAACCCCTGCAATCTCCTTCTTTGTCAACAAGGCATTCAGCTACCTGAACGAGTACCGCAAGGCTGAAGGATTGGAGGCCGTGAAGAACAGGCTAGAGGAGAACATACCCAAGATCCAATCAGTGATCGATGTCGCTGATCCTGATTACATCAAGGACAAGAGTGAAGCCCTAGATGCATGGCTGTGGCAGCTCAGAGATGCAGTCGAGGAGGCTGAGGATGCCATCGATGAGCTCGAAGTGGAGAGGGATCAAAATAAGGTTAGTCATCAGGCCGGCTCTTCTTCTTTTACACGGATGAAGCATAAATTTGTCCAGTCTGTTAAGCATGTTAGAGTGTTGGGTACGACATCTAATTCC…	1956	XP_025877610.1	METAVLVFAGKSLATPAISFFVNKAFSYLNEYRKAEGLEAVKNRLEENIPKIQSVIDVADPDYIKDKSEALDAWLWQLRDAVEEAEDAIDELEVERDQNKVSHQAGSSSFTRMKHKFVQSVKHVRVLGTTSNSPLKRLKKALEGLDEAAKGVKNFLTLVQIHQNTRSNLNNPEQDDISFRAKGKDLNADRVFGRENEKEHIVGWLTNTSSEDNQDAKNNNHVPIMSIVGHGGIGKTTLAQLISHDSRIKKHFDTVIWVAVSMSFDAKTLLDKIIQSVTLLKPSVDTYEALQQHLKKEIETIKYLLILDDVWEDKDISKWENLFSSLRTGVCGRKILLTTRMQSVADLASAVMRCEREFFPLCGLEEDENLRLFNHHAFINPDPQEFEDFQQVGEEIAKK…	651	Reported annotation
CN	LOC107275412	NC_089046.1	-	rna-XM_015763683.1	ATGGCATCTGCTGTACTAGTGTTTGCAGGGAGGTCAGTCGCAACCCCAGCGATCTCCTTCTTTGTCAACAAGGCATTCAGCTACCTGAACAAGTACCACAAGTCTGAAGGATTGGGAGACATGAAGAAAAGGCTGAAGATGAACATACCCAAGATCCAATCAGTGATCGATGTAGCTGATCCTGATTACATCAAGGAGAGGAGTGAAGACCTTGATACATGGCTGTGGCAGCTCAGGGATGCAGTTGAGAAGGCTGAGGATGCTATCGATGAGCTTGAGTACTACGAGCTCAAAGAGAAGCAAAAGGATCTAAAGGATAGTCACCTGGGATCTTCTTTTGCTAAGATGAACCACAAATTTTTCCAGTCTGTTAAGCATGTTAAAATGTTGGGTAAGACA…	1209	XP_015619169.1	MASAVLVFAGRSVATPAISFFVNKAFSYLNKYHKSEGLGDMKKRLKMNIPKIQSVIDVADPDYIKERSEDLDTWLWQLRDAVEKAEDAIDELEYYELKEKQKDLKDSHLGSSFAKMNHKFFQSVKHVKMLGKTSDSPLKRLKKAMEDLDEAAKGVENFLTVVDQITRPNLNIPQRHHSISRYRETGRMLTADRVFGRENEKERIVGWLTSTSSEENEVVMNNNPVPIMSIVGHGGIGKTTLAQLIAKENRIKEHFKTVIWVSVSTNFNAETLISKIIQSVTLSKPSFDTYDALQEHLARTLETIKYLLILDDVWEDKEISEWEKLFASLRTGVYGRKILLTTRMQSVADLASAVMRCERERFPLCGLEETENLELFNHHVFTYPDPQKFEELQEAGEKI…	402	Reported annotation
CN	LOC4352130	NC_089046.1	+	rna-XM_015763079.3	ATGGCAGAAGCAATCTTCTCGGCAATTGTTGGCGATGTGATCGGCAGAGTGATATCCCTTGTTGTCAGTAATTTCAATGGAGATCACAGCACTGAAGTCAAGTTACAGAGGATATGCCGCATGCTGATCAAGATCCATAGCGTAGTTGAGGAGGCCAAAGGGAGGCAGATCACCAACCATGGCACCCTCGAGTGGCTCTCGGAGCTCATCGATGGCGCATACCAAGGCCGTTACTTGCTCGACACGATCGGATGCGGGGAGCCTGATCTTGATGACAAGAATCGCGATGaggtagatcccaagcctttcTCCTTGTCCAAGTTCAATCCTGCAAAGCGTGTGCGCGTCGCGGCTTTCACCGTGAGGAACATACTGTCTCGCCACGACATCGGTGTTGAT…	1539	XP_015618565.1	MAEAIFSAIVGDVIGRVISLVVSNFNGDHSTEVKLQRICRMLIKIHSVVEEAKGRQITNHGTLEWLSELIDGAYQGRYLLDTIGCGEPDLDDKNRDEVDPKPFSLSKFNPAKRVRVAAFTVRNILSRHDIGVDEIDRVVESLQSMCGDLKEFMMLLQACQPIHRPLATNIFIEGQMFGRHVKKEMIINFLLHEDDLPRGKLGVLPILGDIGVGKTTLVQHACDDARVRSHFTTILLFNFSHTYKMEMCEPKPVLRPKHVIGDVGNSDDPLHELEQSFFNKRFLIVFEDVDIHKKNMLEELLKSLSCGKQGSKIIVTTSNKHVTTIGTVQPIKLKFLPCPEYWFFFKAHAFAGTDVQENPRLVAAGKSIAAKLNGSFFGAKIIGAILKENPDPKFWCTVL…	512	Reported annotation
CN	LOC4352196	NC_089046.1	-	rna-XM_015762800.3	ATGAATGTTGTGCTGGAGAAGCTTGCAGATATGGAGCGGCTGGATGGCCAGCAGAAGCTGTGGAGGGACAATGTCCGCGAGATGGCGTATGACATTGAGGACTGCATTGATGTGTTCATGTATCATCTTGGTGATGGCCATAACAAGGATGGGTTGCTCCAGAAGACTGCACGAAAGATCAGGAAGCTGCGCGTTCGGTATCAGATCGCAAACAAGATCCAAGAACTCAAGGCCCGTGTCATGGAGGTGGCTCAACGCCGTAGCAGGTATATCGGTCTAGGTGAGGCTACGACCTCTTGTCCTAAGGTGGTGGAAATCGATCCTCGGCTGCCTGCGCTGTATGAAGCGGCTAAAAATCTTGTAGGCATTGATGGTCCACGGGAAGAAATTTCCCGGTGG…	954	XP_015618286.2	MNVVLEKLADMERLDGQQKLWRDNVREMAYDIEDCIDVFMYHLGDGHNKDGLLQKTARKIRKLRVRYQIANKIQELKARVMEVAQRRSRYIGLGEATTSCPKVVEIDPRLPALYEAAKNLVGIDGPREEISRWLTEEGQSGPTQQLKVVSIVGFGGLGKTTLANQVYKQVKDKFNCTSFLSVSKNPDVLKLLKNLLLEVQKKEIIIKSSLTPSEFTKFPDDNQKLIDTLREHLANKRYLIVIDDIWSTKIWNNIQCAFVQNNYGSRVIITTRIEDVATKCSFDFYGMVYKMQPLDEVNSRSLFFKRLFASEDGFTEQ	317	Reported annotation
CN	LOC4352246	NC_089046.1	+	rna-XM_015765165.3	ATGCAAATGAGATTCACTAAAATGAGCTGGGGAGCTGCTGCCCGAGGGATCCAGACAGCCACAGGGTTTGTTACAAGCGTCAATACATGGGCTGAATTCTTCAATTGTCTGAGCTCAGCCATTTCATCTGCATGCTCTTGGATCAACATTCATCAGAAACCACAGAACGATTTTGTAAAGGAAGAAATCCAGCATCTGCAAAGCGATTTATGGCAGCTACAGACAACTCTGCCAAAAATGCGCAACCTTGTTGAGATACTTGAGTGGCAAATCTATAAAAAACCAGCTGCAGAACTCCTCCCACATATCAAGGATGCATTGCTAGATGCTGAAGACATCATTGATGAATTTAATTACTATGAGCTCAAGGCAAAGATAGAGGGGAGAATAGAGGAATGC…	1278	XP_015620651.1	MQMRFTKMSWGAAARGIQTATGFVTSVNTWAEFFNCLSSAISSACSWINIHQKPQNDFVKEEIQHLQSDLWQLQTTLPKMRNLVEILEWQIYKKPAAELLPHIKDALLDAEDIIDEFNYYELKAKIEGRIEECLTSSGCQEFYMSVIRGSFNRVKEIQEKLDHLHRQSMDLGLHCAAQRFDKIVRPETSSFLNSQIFGRQEEEKMVLELLGVQLQANAGYKRKRSSRVEVLPIVGLGGVGKTTLAQQICKNQMVKAHFDMILWACVSDDFNAKRLTKEVIQSSKKETSFDNLDSLQSILKDTVELKRFLLVLDDIWDDVMADGGQDWQRFCAPLSNALQGSMILITTRSQKVADKVRTMDCFPLEGLTEDVFWEFFIVQAFGTESLSKYPDLEDIGRSI…	425	Reported annotation
CN	LOC4352327	NC_089046.1	-	rna-XM_015765251.3	ATGGCGGAAGCTGCAGCTGTTTTCGCCGGGAAGGCCGTAGTGCAGCCGGCCATCACCTACCTCGTCAAAAAGATTGTCGATCGCATTCCCGACGGGGATCTGTGCAAGAGGCTGCAGCAGAAGCTGCCCTTTGTTGAAGCGATCCTCTACGCTGTTGATCGGCAGCAGACACTGAGCAATCCAAGTTTGTCTGAGGTGGTGTGGCAGCTCAGGGATGCCATCCAGGAGGCCGAAGATGCGCTCGATACACTGGAGTTCTTGGACCTCAAGAGCAGCGCCAATAATCGCAGCAAGGTGAGCTTATCATCCCTTTTGAGTAGCATCAGCAGGAAATTCCATGTTGCTGACTCCAGTAGAGCAACGGAGAATCTGAAAGATGCACTCAAGAATTTAGATGCA…	1482	XP_015620737.3	MAEAAAVFAGKAVVQPAITYLVKKIVDRIPDGDLCKRLQQKLPFVEAILYAVDRQQTLSNPSLSEVVWQLRDAIQEAEDALDTLEFLDLKSSANNRSKVSLSSLLSSISRKFHVADSSRATENLKDALKNLDAVLDNAGRSLPAIYPSSCSHGKAHIQDSASIQEVTKELRTTIFGRLKEKDAIIDWLGVLTPNIRDQKLSLCAIVGAGGMGKTTLAQFVCQDKKVQDHFANKIIWADVSKIFDPKVLVRKISGSFNRYKASADGLDTIMTDKFLLVLDDARDDAQSERWQQFLDLIRKNAPMGGKILLTTQIRPVANAVEGQMPPDTYKCLELGGLDQENTLKLFNHHAFGDLSPSDCFELQLIGEQIARKLKGCPLLARTIGRHLQGNTDHARWNTI…	493	Reported annotation
CN	LOC9266754	NC_089046.1	+	rna-XM_015763053.3	ATGGTGGAAGCTGCTGCTATTGCTTTTGCCAAGAGCTCAGCCGTTTTTGTTGGGAAGAAAGTTGCAGAGACAGTGATCAGTTATGTTGTGAACAAAGCCCTTGATCGCCTTCCGCTGGAGAATGAGGATTTGAAGACTAAGTTGAAGAGTAAGCTCTCCAAAACTCAAGCAATGTTATATGGCATTACTCTGCAGGAGATCCAGGACAACCAAGGGTTGGTTGAATGGCTTTGGCAGTTCCGCGATGCCATACAGGAGGCCGAGGATGCACTTGATGAGCTTGACTTCTTTGACTTGGAGAAGGTGTGCAATCGGAAGGCAGAATCTTCATCATCCTTGGTCCCTAAATTCATGAGATTGCAGCTGTCTGTAAGTTCTAATAACTCCAACAGCAGTAGA…	1296	XP_015618539.1	MVEAAAIAFAKSSAVFVGKKVAETVISYVVNKALDRLPLENEDLKTKLKSKLSKTQAMLYGITLQEIQDNQGLVEWLWQFRDAIQEAEDALDELDFFDLEKVCNRKAESSSSLVPKFMRLQLSVSSNNSNSSRKNLKNALMRLESVFDDAANFRVVTGHGLHTSPQRNEGRIQDTTNRNETTRVLATPVFGRQKEKDEIIEWLGVEAPGRDSKLSVCAIVGGGGMGKTSLAQLVCQDKKVQDHFGDMIIWVHVPKRFEPVVLVARMLESINRNRVTASSLDILQLDLTKELVTKRFLLVLDDAWEDGENELWGQFLSPLRNIIAPMGGRILLTTRMGSVADAVKRQMPSNEYKCVVLGGLDHRDIMQILNHHVPPNEDLELRSVAEWIVHNLEGCPFVA…	431	Reported annotation
CN	LOC4352507	NC_089046.1	-	rna-XM_066306376.1	ATGGAGGCCACGGCGGTGAGCATTGGCAGGTCCGTGCTGAAGGGAGCTCTTGGCTTCGCCAAATCCACCTTGGTGGAGGAGGTTTCCCTGCAGCTCGGCGTCCAGCGCGACCAGGCGTTCATCAGGGACGAGCTGGAGATGATGAACTCCTTCCTGATGGCCGCCAATGATGAGAAAGATGACAACAAGGTGGTAAGGACCTGGGTGAAGCAGGTCCGCGACGTGGCCTACGACGTCGAGGACTGCCTCCAGGACTTGGCCGTCCGCTTGGGGAGGAAGAGTTCATCCTGGTGGCTCAGCCCTCACACGCTGTGGGAGCGGCGCCGCATCGCCAAGCAGATGAAGGAGCTGAGGGGCAAGGTTGAGGATGTGAGCCAGAGGAACATGCGTTACCAACTC…	2043	XP_066162473.1	MEATAVSIGRSVLKGALGFAKSTLVEEVSLQLGVQRDQAFIRDELEMMNSFLMAANDEKDDNKVVRTWVKQVRDVAYDVEDCLQDLAVRLGRKSSSWWLSPHTLWERRRIAKQMKELRGKVEDVSQRNMRYQLIKGSKPTVATNVAPSSTARATMSGVHEERWQHDKAVAGLVRLVIKTKVDELRVIAVWGTSGDIREMSIVGGAYDHLKRSNKFECCAWVNLMHPLNPTKLLQTIVRQFYVRSLQEAGKATPSCQILSSMLIKEDHLNDEFNEYLSDKCYLVMLNDLSTAEEWKQIKMLFPDNKKGSRIIVFTQHVEVASFCARTEEVAPEQMQLFADQTLYAFRCKGAKDGVDSMEDSSNLNEDTTYNAVEGKSLPRTYSMVTAFKESEIVGRVDEI…	680	Reported annotation
CNL	rice000405	NC_089036.1	-	rice000405-RA	ATGGAGTTGGCGACGGGTGCACTGCCAAGCGTCATCGCCAAGCTAGGTGATCTGCTCGTCGGCGAGTACAATCTGCAGAAGGCGGTAAAGGGGGAGATCAGGTTCCTCCAATCCGAGCTCGAGAGCATGCAGGGCGCCCTCGCCAAGGTCTCCGCCACGCCGGCCGACCAGCTTGATCCCCAGGACAAGATCTGGGCCAGGGATCTCAGAGAGCTCTCCTTCGACATCGAGGACACCATCGACGCGTTCGTCGTGCGCGACATCGGCAACGACAACGGGGACGGTGAGGCCAAACCACGGGGCATCAGCAAGCTAATCGATAGAAGTGTCGGCCTATTCAGGAAGGCCAAGGCTCGCCATGGGATCGCCTCTGAGATCATGGACATCAAGAGCCGCGTC…	2007	rice000405-RA	MELATGALPSVIAKLGDLLVGEYNLQKAVKGEIRFLQSELESMQGALAKVSATPADQLDPQDKIWARDLRELSFDIEDTIDAFVVRDIGNDNGDGEAKPRGISKLIDRSVGLFRKAKARHGIASEIMDIKSRVVEVHERRRRYEINIGAGGGDKTATIDPRLFTRYTDEKELVGIVSQTPDLKKLFMDIIYQLDKEKYKDLNEKPLDLDEVQLINELREFLQQKRYFIVMDDIWDISIWKMIKCALPDNDVGYKIITTTRISEVAEKAGGVYKLKHLSLNNSRRLLYGRIFGNCEDTEKYPDEELAEVSERILKKCAGCDLSQGYSLKYVGNLFHLRYLGLRDTDIREAPEEIGNIQFLQTLDLRANPICDLPLNIVKLRHLTSLCFDGFARVPDGIGS…	668	NLRseek
CNL	rice000516	NC_089039.1	-	rice000516-RA	ATGAAGTCAACCAACCCCTTCCAGGGGCTGGATCTGGCCGGCGAGCGGCAGGGACAGCAGAGCTGCGCGTCCCTCCTGCTTCAGGccaagaggaggcggcggatctgggGCGGGCGGGCCTTCCTTGCTGTCTACGACAGGCTTGTTCCCGACCCCCAGTTTGCAAGCATGGAGCTGGCGACGGGGGCGATGAGGAGCCTGCTGCCCAAGCTGCTTCAGCTGCTCGAGAAAGAGTACGGCCTGCAAACGGGCGTGAGGGAGAAGATCAAGGAGGCATCCTACGAAATGGAGGACATCGTCGACACATTCTTGGTGCACGACGATGGCCCTGACCCCACCGATCCACACATGCTCCTGCGCCTCCGGAAGAAGTTAGGCAAGCTGTTCAAGAAGAGCAAG…	3711	rice000516-RA	MKSTNPFQGLDLAGERQGQQSCASLLLQAKRRRRIWGGRAFLAVYDRLVPDPQFASMELATGAMRSLLPKLLQLLEKEYGLQTGVREKIKEASYEMEDIVDTFLVHDDGPDPTDPHMLLRLRKKLGKLFKKSKARRKISNLIQDINKKFEQVKARHVKYTVDSVVLKSLAATTIDPRLQNLYKRATELVGIDGPRDDLINKLSLGGDVDVSDKKMKVISVVGFGGLGKTTLAKAVYDHFKPHFKCRASVPVDQNPDMNKAFDDQVEPHFECGAFVPVGRNPDMKKVFRDILIDLDKEKYTNPNMMVLDEKQLMDELKEFVKEKRCFIVIDDIWDKESWKLIRCALQESDCGSRLVITTRISEVATHAGEAYKIQPLSRDNSEKLLYARIVDGEWKYFDN…	1236	NLRseek
CNL	rice000522	NC_089039.1	-	rice000522-RA	ATGGCGGAAGTGGCATTGGCTAGCTTACGATTGGCAGCATCACCGATCCTGAACAAGCTCCTCGCTGACGCTTCAACATACCTTGGAGTGGACATGGCGAGTGAGCTCCGTGAACTGGAGACCAGCATCATGCCGCAGTTCGAGCTGTTGATTGAAGAAGCTGAGAAGGGCAACCACAGGGCCAAGCTGGACAAATGGATACGGGAGCTCAAAGAAGCCTTGTACAATGCCGAGGACCTGCTGGATGAGCATGAGTACGACATCCTCAAGCGCAAGGTGAAGAACGGAGGCGAGGATCCTTCTCCAGATCTAGAGCATGCCTCCTCCATCGGTTCCATCATTAAGAAACCTATGCGCGCAGCATCAAGCAGCTTGTCCAATCTGCGACCGAAGAACATA…	1728	rice000522-RA	MAEVALASLRLAASPILNKLLADASTYLGVDMASELRELETSIMPQFELLIEEAEKGNHRAKLDKWIRELKEALYNAEDLLDEHEYDILKRKVKNGGEDPSPDLEHASSIGSIIKKPMRAASSSLSNLRPKNIKLVRQLKELKAILAKARDFREMLGLPAGSSVEGAQTGHTKTVVVTAATSTPPPKDVEEWDLLLAPILSSQNGATKVLVTSRSKTLPPALFSEDVIDLENMKDTEFQALFKHHAFSGATIRDLQMCGWFEEHAVKITERLGRSPLAAKVVGSNLKRVMNIDDWKEGFIDARDTNKRMEDTGMDYFKEMVSGSFFQPFSERFDSTVYIMHDLLHDLAESLSREDCFRLEDDKLRHLQMYSDGLELSRIPDIGRLTLLQRIDSFHVLKQ…	575	NLRseek
CNL	rice000278	NC_089040.1	-	rice000278-RA	ATGGAGGGCGCCATTGTGAGCTTGACCGAGGGCGCCGTGCGGGGGCTCCTCCGGAagctcgccggcgtgctcgCGCAGGAGAGCTCGCCGGCGCAGCGCGTCCACGGCGAGGTGCAGTACATCAAGGACGAGCTGGAGAGCATGAACGCCTTCCTCCGCAGCGTCTCCACGTCGCCGGAGGACGCCGCCGGCCACGACGACCAGGTGAGGGTCTGGATGAAGCAGGTCAGGGAGATCGCCTACGACGCCGAGGACTGCATCGACGTGTTCGTCCGCGGCCGcagccaccccgccgccgccgccggagacgaaGGTCGCCTCGTGGCCTCACTCCGCCGCTTCGTCCGCCTACTGGCCGGCGCGCTaggagtaggaggaggagaCCGCTCCGTCGCGGCC…	2880	rice000278-RA	MEGAIVSLTEGAVRGLLRKLAGVLAQESSPAQRVHGEVQYIKDELESMNAFLRSVSTSPEDAAGHDDQVRVWMKQVREIAYDAEDCIDVFVRGRSHPAAAAGDEGRLVASLRRFVRLLAGALGVGGGDRSVAAQLRELKARARDAGERRTRYGVSLAAAAVRGGGGSSSSGRLDPRLHALFTEEAQLVGIDGPREELVGWVMEEEPRLRVLAVVGFGGLGKTTLARMVCGSPRVKGAADFQCSPPLVVVSQTFSITALFQHLLRELIQRPRKAMAAVAAAGGGGGDLVAYDALQGMERYIVILDDIWSSSAWESIKCAFPDNKKGSRIIVTTRNEDVANTCCCRPQDRIYKIQRLSDAASRELFFKRIFGMADAGAPDDDELKQVSDSILKKCGGLPLA…	959	NLRseek
CNL	rice000166	NC_089042.1	+	rice000166-RA	ATGCGCGGCGGAGGTCCAAAGGACCGGAGGCGGGGACGAAGCGAGCACCGCCCCCCGCCAGATCCGGAGGCGGAGTGCCGCGTGCGGCGTCGCCCGCGGCGGCCCGCCGGCGGGTGCGCGTCCAAGGGGATCAGGCAAGCTGCTGCGCTCGGCATCGGCGGATCGGCCTCGCTCGCACTAGTCGCACTCATCGTGGGACTGGTCGGGGAGCAACGGCTTTGCGCCGACGAGCATAGGCATGCGGCGATCCTTCCTTCTTTTGCCTCCTATTCCAGAGTAATGAACACCCTCCTGTCCAAGCTCTCCAAGATTTTGGAGGACAAATACACAAAGCTCAAAGGAGTACGCCGTCAAATCGCATTCTTTAGAAATGAGTTGAGCAGCATGAAGGCTGCCTTG…	3564	rice000166-RA	MRGGGPKDRRRGRSEHRPPPDPEAECRVRRRPRRPAGGCASKGIRQAAALGIGGSASLALVALIVGLVGEQRLCADEHRHAAILPSFASYSRVMNTLLSKLSKILEDKYTKLKGVRRQIAFFRNELSSMKAALEMLETVEELDPLQKEWRDTVRELAYDIEDCIDPFLVLVDQKQDEQSTFFKGFSYKLKKMKARHEISNEIEELKTRVIEASKRHKRYNFVGLQSSHGTSGIDPRLRALYVEVDELVGIKGPKEHVMEWFAKGRGDVEVKVLSVVGSGGLGITDDTSEDERQLIDKIRDHLKDKRYFVVIDDVWDVEAWEAVKLALFNNRCGSRIVMTTRNAAVASHCSRGGVCVYQMEPLSFADSKMLFCQRAFRSQELYYPHLEEVCDEILAKCGG…	1187	NLRseek
CNL	rice000181	NC_089042.1	-	rice000181-RA	ATGGCTGAGGTGCATCTATCGAGTTTTGCAATCTCCGTTCTTGGAAAAGCGGCCTTTTGTGCTGCCAGCGAGATTAAATCAGCGTGGAATTTCAAGAAAGAAGTGAGGAAGTTGGAAAGATCTCTGAAGTCCATCTGTGGTGTTCTTAAAGATGCAGAGCGCAAGCAGTCTACTTCTTGTGCTCTTAAAGTGTGGCTGGAAGATTTAAAGGATGTCGTCTACGACATTGATGATGTTCTGGATGATGTGGCCACCAAAGATTTGGAGCAAAAGGTTCATAATGGTTTCTATGCTGGGGTCAGTCGGCAGCTTGTTTACCCATTCGAATTGAGCCATAAGATAACAGTAGTTCGTCAAAAGCTTGATGAGATAGCAGCTAACAGAAGGGAGTTTGCATTA…	1236	rice000181-RA	MAEVHLSSFAISVLGKAAFCAASEIKSAWNFKKEVRKLERSLKSICGVLKDAERKQSTSCALKVWLEDLKDVVYDIDDVLDDVATKDLEQKVHNGFYAGVSRQLVYPFELSHKITVVRQKLDEIAANRREFALTEEIIDTQFFSSNTRETHSFINELDIVGRDEAKNKIVEIILSAADAYAFSVLPIVGLGGIGKTALAKLVYNDMRIKKMFEKNLWACVSNVFDLKKILDDIIQSDTGESNKQLSLQTLQNKLRGFLQENKYLLVLDDIWSDNVNDWEQLKNLLSSGGRGSVVVVTTRNMNVASVVKTLEPYYVPELSFDECMQVRHLVWDRKDFSTEIEFPKHLRKANKARTFASIDNNGTMTKAFLDNFLSTFTLLRVLIFSDVDFDELPSSIGNL…	411	NLRseek
CNL	rice000185	NC_089042.1	-	rice000185-RA	ATGGGCCGCATCAGGAGGGAGCTCCGGTTGATGCATGAGTTTCTCTGTCGAATGGATGTACGCAACCGTAATAACCAGACATATGAAATCTGGGTGGAGGAGGGACGAGTACTTGTACATGGGATCGAAGACATTGTGGACGAATATTTGCATCTTATCGGTCAGAAGCTTGACACTGGATGGAGCACCTATCTGAAGAAAGGAATCAAGGGACCCAATGTCGTGGTATCCCTGAACAGGATAGCTTCATTGGTTAAAGAAGCCGAGGTCAATCTGGTGCACCTGTTTCAGGCCAAGGACCGATGGGTTTTGCTTCCAAGTGACAGTAACGACAACTCAAGCTACATTGTCGAGAGATCTCAGCATTTGGCAGCCACTTCATGTTCCATCAGTGATGAA…	1911	rice000185-RA	MGRIRRELRLMHEFLCRMDVRNRNNQTYEIWVEEGRVLVHGIEDIVDEYLHLIGQKLDTGWSTYLKKGIKGPNVVVSLNRIASLVKEAEVNLVHLFQAKDRWVLLPSDSNDNSSYIVERSQHLAATSCSISDEDLVGIDDYRRDLEKWLEDDEPAHLVIALLGMGGLGKTALAANIYRRAKEKFECHAWVSISQTYSRQGVLRNLIGKLFKDIEDVPTDIATMDITSLEEKLHLFLVEKKYLIVLDDVWSTEAFTDLSNALVHNGTGSRLVITTRDSEVAGLASKNYVVELKTLPSDKAMELFCKKAFRSDTDDKCLAKLNDISVEIVSKYMSVLELSGVPIKTVPNAIDIRCLPRRIVKLKKLRHLFAEKLHDATWRNFRCCTGVRFHKGLGNLTSLR…	636	NLRseek
CNL	rice000017	NC_089045.1	-	rice000017-RA	ATGGCTGAGGCAGTGCTCCTTGCTGTCAAAAAGGTTGGCAACGTGTTAGCAGATGAAGCTTCCAAGGCTGTCATTGCCAAGGTGTCTGAAAAGGTTACTAATCTGAAGGAGCTGCCAGAGAAGGTCGAAGAAATAAGGAAGCAACTGACAATCATGAACAGTGTTATACTACAGATAGGCACCTCATACCTCACTGATATAGTTGTAAAGAATTGGATTGCAGAGGTGAGAAAGTTAGCCTACCATGTTGAGGACGTAATGGACAAGTACTCATATCATGCTATTCAACTTGAGGAAGAAGGTTTCTTGAAGAAGTACTTCGTTAAAGGTTCTCATTACGTCGTGATATTTAGTGATATTGCTGAGGAGGTAGTCAAGTTAGAGAAGCAAATCCAGCAA…	1902	rice000017-RA	MAEAVLLAVKKVGNVLADEASKAVIAKVSEKVTNLKELPEKVEEIRKQLTIMNSVILQIGTSYLTDIVVKNWIAEVRKLAYHVEDVMDKYSYHAIQLEEEGFLKKYFVKGSHYVVIFSDIAEEVVKLEKQIQQVIKLKEQWLHPSQLNPNQLAESGRPRSHDNFPYLVKDEDLVGIEDHKRLLAGWLYSDEPDRAVITVSGIGGLGKTTLVTNVYEREKVNFAAHAWIVVSQTYNVEALLRKLLRKIGSTELSLDSLNNMDAHDLKEEIKKKIEDSKCLIVLDDVWDKKVYFQMQDAFQNLQATRVIITTRENDVAALATSTRRLNLQPLNGADAFELFCRRAFYNKGHKCPKELEKVANSIVDSYLTVLELQDSEITEVPTSIGNMFNLRYIGLRRTK…	633	NLRseek
CNL	rice000065	NC_089045.1	-	rice000065-RA	ATGGAGGTGGTGACTGGGGCGATGGGCGCCTTGCTGTCCAAGCTGGGCAACCTGCTCAAGGAGGAGTATAAGCTTCACAGGAACCTCAGGGAGGAGATCACCTTCTTGAAATCCGAGCTGGAGAGCATGGAGGCTGCACTCCTCAAGGTTTCTGAGGCGCCGATCGACCAACCGCCTGACCGCCAAGTCAAGATCTGGGCTAGGGACGTCAGGGATCTGTCGTATGACATCGAGGACAGCGTCGACGAGTTCATGGTGTGTATCGACAGCCGTACGCCGAACAACTCGTGTAGCTTCGGGGGCTTTGTTTACAGAAGCATGGATTTGCTGAACAGAGCCAAGTTTCGCCACAAGATCGGCACGGACATCAAAGGGATCAAGAGCCGCATCAAGGAGGTG…	1698	rice000065-RA	MEVVTGAMGALLSKLGNLLKEEYKLHRNLREEITFLKSELESMEAALLKVSEAPIDQPPDRQVKIWARDVRDLSYDIEDSVDEFMVCIDSRTPNNSCSFGGFVYRSMDLLNRAKFRHKIGTDIKGIKSRIKEVNDRHDRYLIVIDDIWDISAWEKIKCSFVDSENGSGIITTTRNVDVAKEVGGVYQLKPLCHVDSRKLFNLRIFGAEDKCPPQLAELSERILKKCSGVPLAIITIASMLASKIENENAHEDDFKQLSISNLSHVRTSVTEIPREIENLQSLQVLCINGIEIEDLPSTFVRLGQILYLNVYLKTRIPDGFGSLKYLQELKGRILIGSLTNVHDLGKLTELRRLHIEFQGWETSWKEPLHRCLSNLVSLEDLTIAGCFGSLDSACDDSSP…	565	NLRseek
CNL	rice000078	NC_089045.1	+	rice000078-RA	ATGGAGTTCACCACAGGGACAATGGGCACCCTCCTCCCAAAGTTGGGCAAGCTTCTTAAGGAAGAGTACAACCTAAGGAAAAGTGTGAAGGAAGGAATCATATTCCTCAAGGCCGAGCTCGAGAGCATACAAGCTGTCCTTGAGAAGGTCTCAATGGTGCCACTAGATCAACTTGACACACAAATCAAGTTCTGGGCTAGGGATGTTAGGGACATATCCTACGATATTGAGGACACCATTGATACCTTCATGCTGCATGTCAATGGACTTGAGCCAACAAACACAACTTCACATGTGATTGACCCTCACCTCTTGGCATTATATGAGAAGGCCACCAATCTTATTGGCGTTGATAAGCCAGCTGATGATCTAATCAAGATGCTATCCATCGGGGATGAG…	2652	rice000078-RA	MEFTTGTMGTLLPKLGKLLKEEYNLRKSVKEGIIFLKAELESIQAVLEKVSMVPLDQLDTQIKFWARDVRDISYDIEDTIDTFMLHVNGLEPTNTTSHVIDPHLLALYEKATNLIGVDKPADDLIKMLSIGDEISRNLKMVSIVGFGGLGKTTLAKVVFDMLKGQFDCAGFVPVGQRPDIKRVFKDILIEVNKHKYMVFDALALNERHLIDELREYLDNRSPFHSHADRYLIIIDDIWETSTWKIIKCAFLDSNSGSRVIATARISQVAKEIAKEFGYVYIMKPLSINNSKKLFYSRIFGADYNGPSNNQPAEVTEKILKKCGGVPLSIITMASLLVHKPLEDWSDVYESIGFGSTDQNEVVHNTRKILSFSYYDLPLYLKTCMLHLSIYPEDHLIEKD…	883	NLRseek
CNL	rice000079	NC_089045.1	+	rice000079-RA	ATGCTCAAGGAAGAGTATGACTTACAAAAGAATGTGAAGGAGGGGATCAAGTTCCTCAAGGCTGAGCTCGAGAGCATGCAAGCTGCCCTTGAGGATGTCTCGAAGGTGCCGCTAGACCAACTTGCCAAACCAATCAAAATATGGGCTAGGGACATTAGGGAGTTGTCCTACAACATTGAGGACAACATCGATACCTTCATGTTGCGTGTCGATAGTCTTGAACCaagcaagaaaaacaaattcaCATGGTTAATTGATGAGTGCAAGAAGTCATTGTCCAAGGTAAAGATTCGCCACAAAATAGCCAATGACATCAAAGATGTTAAGAGCCAAGTCAAGATGGTGATGGAATGCCGCGATAGGTACAACATCAATAATGTGATTGCTAGGCTGCCTACT…	1494	rice000079-RA	MLKEEYDLQKNVKEGIKFLKAELESMQAALEDVSKVPLDQLAKPIKIWARDIRELSYNIEDNIDTFMLRVDSLEPSKKNKFTWLIDECKKSLSKVKIRHKIANDIKDVKSQVKMVMECRDRYNINNVIARLPTTVDPRILTLYEKATKLIGIEKASNDLIKRLSVEGEASKKLKMKPNIKNVIKGILIDLNKHKYMEFDSAILSERHLIDELREYLGNRRSRVIATTRISQVAKEVAEEFGDIYIMEPLSEDNSKKLFYSRMFGVNHKDAADNQSIELHMLRHLGLRDTRVTELPREIGNLLHLQSLEVAFTGLKALPVTTSKLTKMMCLCVYGETRVPVGIGNFRSLQELDLGMGTIESYENFGMDFGMEVGKLTELRMLNIKGIDEGKWKALIQSVF…	497	NLRseek
CNL	rice000080	NC_089045.1	+	rice000080-RA	ATGGAGTTCACCACAGGGGCATTGGGCACGCTACTTCCCAAGTTAGGCAAGCTCCTCAAGGAAGAGTATGACTTGCAAAAGAGTGTAAAGGAGGGAATCATATTCCTGAAGACTGAGCTTGAGAGCATACAAGCAGCCCTAGAGAAGGTCTCAAAGGTGCAGCTAGACCAGCTAGACAAGCAAATCAAGATATGGGCTAGAGACGTGAGGGAGTTGTCCTACGACATTGAGGACAACATCGATACCTTTATGTTGCATATCAATGACATTGAGCCAAATAAGAAATATAACTTCACATGGTTAATTGATAAGTGCCAGAAGTCATTGTCCAAGGTAAAGATCCGCCATAAAATAGCCAATGACATCAAAGATATCAAGCGCCAAGTCATGGAGGTGATG…	2283	rice000080-RA	MEFTTGALGTLLPKLGKLLKEEYDLQKSVKEGIIFLKTELESIQAALEKVSKVQLDQLDKQIKIWARDVRELSYDIEDNIDTFMLHINDIEPNKKYNFTWLIDKCQKSLSKVKIRHKIANDIKDIKRQVMEVMERHKRYMIDDIATKLPTTIDPRILTLYEKNPDIKKVLKDILIEVNKDRYLIVVDDIWETSTWNIIKCAFLDNNCGSRVIATTRISNVASEITEEFGDVYSMAPLSDDNSKKLFYSRISRADCNSPTNNQLVEETEKILKKCGGVPLSIITMASLLVHKPMEDWSKVYESIGFGVADQNEVVQNTRKILSFSYYDLPSHLKTCMLHLSIYPEDSLIEKDGLIWKWVAEGFVHEEQGKTLFEVGERYFMQLINKSMIQPMERYGIVNG…	760	NLRseek
CNL	rice000115	NC_089045.1	+	rice000115-RA	ATGGCGGAGCTCGTGGTCAGCTCGGCCAAGGGCGCCGTGAGGTCGCTGCTGGGCCGCATCAGCACCATGCTCGTCAACGAGGCACAGCTGCTTGGCCGCGTCCGCCGCGACATGCAGTTCATCAAGGACGAGATGGAGATGATGGACGCcttcctcctgctcctcctgcacCAGCAGGCCGGCACCCTCGACCACCACTACCACAACCAATGCACGCCATGGATCAGGCAGGCGATGGAGCTCGCCCGCGACTGCCAGGACTGCGTCGAGCAGTACGCGCAGTGCATCGCAGCTGGGCCATCCTCCAAGagcctcctcctcggccgcctccgccgggtGTCCCGGCTTGTCCGGAGCCTCCCCGAACGCCACAGGCTGGCCGTGCAGATCCAAGACATC…	2139	rice000115-RA	MAELVVSSAKGAVRSLLGRISTMLVNEAQLLGRVRRDMQFIKDEMEMMDAFLLLLLHQQAGTLDHHYHNQCTPWIRQAMELARDCQDCVEQYAQCIAAGPSSKSLLLGRLRRVSRLVRSLPERHRLAVQIQDIKVRLGEVSHRRKAYDICANLNSYRPPEQDNGGEQEDEAAWRRYLASAEPPADLKNTVNELVRWLMEDQPAGLRIIPVVGICVDTSAIIAERVYQHSSVTSLFDCKAWITVRDCQSHLQILKDILCQLVLPLNKFRSEMIGWNEEQLVEKLRCYLRGKFRTCIVPDLVHDALTDLVARGSNITSVDTVLAPPELARHLSIRFSTKLHMSPSEPINSILSFLKSLHSSSRLGLLKVLDLDGCKGLKRRHLKNICGIYLLKYLSLRDTD…	712	NLRseek
CNL	rice000127	NC_089045.1	+	rice000127-RA	ATGGCAACCATACTGGATTCTTTGATTGGATCATGTGCTAAGAAGTTGCAAGAGATCATTACCGAGGAGGCAATACTAATTTTAGGTGTAAAAGAAGATCTTAGAGAACTGCAGGAAAAAATGGAACAAATACGATGCTTTATAAGTGATGTGGAGCGAAGGGGCATGGAAGACTCATCAATACACAATTGGATTTCTCGTCTAAAAGATGCTATGTATGATGCTGATGACATTATCGATTTGGTTAGCTTTGAAGGAAGCAAGCTATTAAATGGCCATTCTTGTTCACCGAGAAAAACAATTGCATGTAATGGGCTTTCACTTCTCTCTTGCTTTTCCAACATTCGGGTTCACCATGAGATTGGTAATAAAATTAGAAGCCTGAACAGAAAACTAGAA…	2415	rice000127-RA	MATILDSLIGSCAKKLQEIITEEAILILGVKEDLRELQEKMEQIRCFISDVERRGMEDSSIHNWISRLKDAMYDADDIIDLVSFEGSKLLNGHSCSPRKTIACNGLSLLSCFSNIRVHHEIGNKIRSLNRKLEEIAKDKIFVTLENTQSSHKDSTSELRKSSQIAESNLVGKEILHASRKLVSQVLTHKEKKTYKLAIIGTGGIGKTTLAQKVFNDEKLKQSFDKHAWICVSQDYSPASVLGQLLRTIDAQCKQEESVGELQSKLESAIKDKSYFLVLDDVWQSDVWTNLLRTPLYAATSGIVLITTRQDTVAREIGVEEPHHIDQMSPAVGWELLWKSINIEDEKEVQNLRDIGIEIVQKCGGLPLAIKVIARVLASKDKAENEWKKILANYVWSMYK…	804	NLRseek
CNL	rice000221	NC_089046.1	-	rice000221-RA	ATGAACTCACTCCTCACCAAGCTCGCTACACTGATAAGGGAGGAGTGCTACAGCAAGCTCAAAGGGGTCCGAAACGAGGTGGTGTCTCTTGAGGGTGAGTTGAGAAGCATGGAGGCTCTGCTTGAGAAGCTCGCATGCATGGATGAGCTTGATGTTCAGGTTAAAGAGTGGAGGGACCAGGTGAGGGAGATGTCCTATGACATTGAAGATTGCATCGATGATTTCGTTCACCGCCTTGGCAAGTATGATGTGAGATCTGGGCTTATCAAGAAAACTACTGAACTTCCGAGGAAGCTAAGGGCACGTCATCAAATTGCTAAGAAGATTGAAGAGATCAAGAATCATGTCAAGGAGGTGAACGAGCGGCGAATGAGGTACAAACTTGATGAGTACACTTCC…	2400	rice000221-RA	MNSLLTKLATLIREECYSKLKGVRNEVVSLEGELRSMEALLEKLACMDELDVQVKEWRDQVREMSYDIEDCIDDFVHRLGKYDVRSGLIKKTTELPRKLRARHQIAKKIEEIKNHVKEVNERRMRYKLDEYTSKSSWQYNLHIGELDNLLKVIREYLQDKRYFIVIDDLWDSSAWNVIRCAFPENNHGSRVLTTTRIYSVAISCCSNKKEYVYNMSPLGEVDSRRLLFSRIFGTGEACSEVFEEISGDILKRCGGLPLAIMSISSLLAGQSKTKWEYVRNSLGSMFERNPTLEDMKHILDFSYRNLPQHLKTCLLYLSIYPEDHTIERNDLVRQWMAEGFVSRTHGLDSEDVAQSYFNELINRSMIQPVQVDYNDEVLSCRVHDIMLDFIRSKSAEENF…	799	NLRseek
CNL	rice000237	NC_089046.1	-	rice000237-RA	ATGGCTGGAGCTATAGTGAGTGTTTCAACTGGTGCCCTGAGCACCCTGCTTCCTAAGCTCTCCCTGTTGATACAAGGGGAGTACAAGCTTCTCAAAGGCGTGAAAGGTGGGATCTCCTTTCTGAAGGATGAGCTGAGCAGCATGCATACCCTGCTGGTGAAGCTGGCGAACAACGAGGAGAAGTTGGATGAGCAGGTGAAGGATTGGAGGAACAAGGTGCGTGAGCTTAGCTATGATATTGAAGACTGCATCGACCTTTTCCTGCACAAGATACTAGCTGATTTGCTCAAAGAATTGGGAAGTAGTGTTGATACATCAGATGATGAGCGGCAGCTCATATGCAAGCTCAGAACATTCCTACAGTGTAAGAGGTACTTGGTCATTGTTGATGATATTTGG…	2343	rice000237-RA	MAGAIVSVSTGALSTLLPKLSLLIQGEYKLLKGVKGGISFLKDELSSMHTLLVKLANNEEKLDEQVKDWRNKVRELSYDIEDCIDLFLHKILADLLKELGSSVDTSDDERQLICKLRTFLQCKRYLVIVDDIWSTKAWEVVKCALPENNLCSRIISTTRNADVATSCCSSLAGYIHNMQPLNEQDSQKLFYKRIFGDKLACPPYLEQVSHGIISKCHGLPLALISIASLLAGKSRLKEQWEQVYNSIGFAFSQQGIRDILLLSYYDLPIHLKTCLRYLSVFPEDYEIDREELIWRWIAEGFISEVKGQTLDQVAENYFNDLVNRSMIHPVDIKYDGRADACKLHDMVLDLIISLSTQDNFTTIVEGEQYKCPPNKIRRLSIHSKCLEDEVMQEIMTNCS…	780	NLRseek
CNL	rice000272	NC_089046.1	+	rice000272-RA	ATGGCAAGTGCCTTGACGGGAGTGATGACATCCGTCATCAACAAGCTCACTGCTCTTCTTGGGAAGGAGTACATGAAGTTGAAAGGAGTACAGGGGGAGGTGGAGTTTATGATAGATGAGCTGAGCAGCATGAATGCTCTCCTTCATAGGCTGGCGGAGGAGGACCAACACCTTGATGTGCAAACGAAGGAGTGGCGTAACCAAGTGCGCGAAATGTATTATGACATTGAGGACTGTATCGATGACTTCATGCATCACCTTGGCCATACTGACATTGCTGAGTCTGCAGGGCTTGTCCATAGGATGGCCCAACACCTTAAGACTCTGAGGGTGCGCCACCAAATTGCCAACCAAATCGAGAAGCTCAAAGCACGCGTTGAAGATGCAAGCAAGCGGCGA…	1530	rice000272-RA	MASALTGVMTSVINKLTALLGKEYMKLKGVQGEVEFMIDELSSMNALLHRLAEEDQHLDVQTKEWRNQVREMYYDIEDCIDDFMHHLGHTDIAESAGLVHRMAQHLKTLRVRHQIANQIEKLKARVEDASKRRLRYKLDERTFNLSTAGAIDPRLPSLYAESDGLVGIEQPRDVVIKLLTEGEGASSQKLKVISIVGPGGLGKTTLANEVFRKLESQFQCRAFVSLSQQPDVKKIVRNIYCQVSQQEYGANRDQNQPGLLGIFLVGAKKSDEAHIDYKVFADNLVSSLRKLGRLNLRIMCILGYYACSIEFLLDSWFPSPHLLQSFAMGMNYHFPRVPSWIASLDNLTCLEINIDLVDEKVIQILGDLPVLIFLWLISKEAGPNERLVIRSNMFVCLKE…	509	NLRseek
CNL	LOC9270751	NC_089035.1	-	rna-XM_015789463.3	ATGGGCACAGTTTTGGATGCTCTCGCTTGGAAATTCTTGGAAAAGCTGGGTCAGCTTATTGAGGATGAGGTTATCATGACATTAAGTGTGAAAAGGGGTATTGAGAGCCTGAAGAAAAATCTGGAATTCTTCAACGCTGTTCGTGAGGATGCTGAGGCTCTGGCCATGGAGGATCCAGGGATAGATTCATGGTGGAAGAACATGAGAAATGTTATGTTTGATGTCGATGACATCGTGGATCTTTTCATGGTTCATTCACAGAAGTTTTTGCTGCCACCAAGGCCGGTATGTTGCAATCAGCCCTTGTTCTCTAGCTTTGCAAAGTTTTCATTTGATCACAGGATTGCCAAAAGAATCGATAATATAAatgaaaagtttgaagaaattaaaaTGAACAAA…	2973	XP_015644949.1	MGTVLDALAWKFLEKLGQLIEDEVIMTLSVKRGIESLKKNLEFFNAVREDAEALAMEDPGIDSWWKNMRNVMFDVDDIVDLFMVHSQKFLLPPRPVCCNQPLFSSFAKFSFDHRIAKRIDNINEKFEEIKMNKEMFGFERTNRQQVQITIVDRSQTSPVDELEVVGEDIRRAVDDMVKMIVSNYNDNRSTVFGIQGMGGIGKTTLAQKIYNEQRIREKFQVHIWLCISQNYTETSLLKQAIRMAGGICDQLETKTELLPLLVDTIRGKSVFLVLDDVWKSDVWIDLLRSPSERGLNSRILVTSRNLDVLVEMHATYTHRVNKMNDYDGLELLMKMSLGPYEQRREFSGVGYQIVKKCDGLPLAIKVVAGVLSSKKTKAEWESIRDSKWSIHGLPKELGG…	990	Reported annotation
CNL	LOC4324511	NC_089035.1	-	rna-XM_015789493.3	ATGGGCACAGTTTTGGATGCTCTCGCTTGGAAATTCTTGGAAAAGCTGGGTCAACTTATTGAGGATGAGGTTATCATGACATTAAGTGTGAAAAGGGGTATTGAGAGCCTGAAGAAAAATCTGGAATTCTTCAACGCTGTTCATGAGGATGCTGAGGCTCTGGCCATGGAGGATCCAGGGATAGATTCATGGTGGAAGAACATGAGAGATGTTATGTTTGATGTCGATGACATCGTAGATCTTTTCATGGTTCATTCACAGAAGCTCTTGCTGCCACCAAGGCCGGTATGTTGCAATCAGCCCTTGTTCTCTAGCTTTGCAAAGTTTTCATTTGATCACATGATTGCCAAAAGAATTGATAATATAAatgaaaagtttgaagaaattaaaaTGAACAAA…	2970	XP_015644979.1	MGTVLDALAWKFLEKLGQLIEDEVIMTLSVKRGIESLKKNLEFFNAVHEDAEALAMEDPGIDSWWKNMRDVMFDVDDIVDLFMVHSQKLLLPPRPVCCNQPLFSSFAKFSFDHMIAKRIDNINEKFEEIKMNKEMFGLERTNGQQIQITIVDRSQTSPVDELEVVGEDIRRAIDDIVKMIVSSNYNESRSTVFGIQGMGGIGKTTLAQKIYNEQRIREKFQVHIWLCISQNYTETSLLKQAIRMAGGICDQLETKTELLPLLVDTIRGKSVFLVLDDVWKSDVWIDLLRLPFLRGLNSHILVTSRNLDVLVEMHATYTHKVNKMNDCDGLELLMKMSLGPYEQSREFSGVGYQIVKKCDGLPLAIKVVAGVLSTKRTRAEWESIRDSKWSIHGLPRELG…	989	Reported annotation
CNL	LOC4325115	NC_089035.1	+	rna-XM_026024453.2	ATGGCGGAGGGTGCTCTCGCCTCGACCATCGTGAGGCAGGTGCTGACCAAGTTCGGCTCCTCCGTCTGGGACGAGCTCGCGCTCCTCTGTACCTTCAGGGCGGACCTCGCGGCCATGGAGGCCCAGTTCGCCACCATCCGCGCCgtgctcgccgacgccgccgtccgcgaCTGGCTCCGCAGGCTCAGGGACGTCGCCCACGACATCGACGACTTCCTCGACGCCTGCCACACCGacctccgccgcggcgagggcgggggCGACTGCTCCGTGTGCGGCGGCCTCACGCCGCGCTCGTTCGCCATGGCGCACAGGCTGAGGTCCCTCAGGCGCGAGCtgggcgccgtcgccgcatcCAAGGACAGGTTCTCCCTGAGCCCCgacgcccgcccgcccgcg…	3879	XP_025880238.1	MAEGALASTIVRQVLTKFGSSVWDELALLCTFRADLAAMEAQFATIRAVLADAAVRDWLRRLRDVAHDIDDFLDACHTDLRRGEGGGDCSVCGGLTPRSFAMAHRLRSLRRELGAVAASKDRFSLSPDARPPASRQLPSVPLMRETISMVDEAKTVGRSADKERLMRMVLDAAGDDDDDDDDGVSVIPIVGIGGLGKTTLAQLAFNDRRANDEVFDPRIWVSMSAGFSLATLVQAVHPIVAAPSERCDLATTTTTNLEAIARFLSMAFTGNKYLLVLDDVWSESHDEWERLRLLLRGGKRGSKIIVTTRSRRIGMMVGTVPPLMLKSLSDEDCWELFKRKAFEEADEELYPKLVRIGKEIVPKCGGVPLAAKALGSMLRFKRNEESWIAVRDSEIWQLD…	1292	Reported annotation
CNL	LOC4326268	NC_089035.1	+	rna-XM_026024601.2	ATGGAGGCCATGGTGGTGAGCTCGACGGAGGGCGCCGTGCGCATCCTCCTGGGGAAGCTGGCGGACGTCCTCGCCGGCAGGTAcgcgctcctcctcggcgcGCGCGACGAGATCCAGGAGCTCAAGGACGAGCTCGAGAGCATGAACGCCTGCCtccgcgacctcgccgccgccggcgacgtcgacgaccgCAACGAGCAGACAAGAACGTGGATGAAACAAGTCAGGGAGGTAGCATTTGATGCTGAGGATTGTATTGACACATTCTGGTGCTACATTGGCCATCATTATGGTGCCAGGGGAGTCCGCTGTTATTGTGTACCAAAGGTAGTCTACACCTTGAAGACGTTGAAAGTGAGGAACAACCTGGCCATCAAAATCCAAAGTCTCAGGACTCGT…	2883	XP_025880386.2	MEAMVVSSTEGAVRILLGKLADVLAGRYALLLGARDEIQELKDELESMNACLRDLAAAGDVDDRNEQTRTWMKQVREVAFDAEDCIDTFWCYIGHHYGARGVRCYCVPKVVYTLKTLKVRNNLAIKIQSLRTRVQRVSERRLRYMLNPTGSTSKSTNGSLSSSNYIDQERRLSALNIDESRLVGMADKTEEVTKLLDEGHVPNLKVVSVVGFGGLGKTTLAMTVYKSPAVKGIQSRAFVAVSQNYDPRALLESLLKQLIQRPFLREPRSVDEETSTEDPLKGIETWDICQLINRCRNYLENKRYFIVLHDLWRPEAWMTLKIAFPDNDKRSRILITTRNHLVAQICCYYPHDCIYSMEPLPSEESRHLFFKRVFKLDKCPSQYQDLVDISDAILRKCNG…	960	Reported annotation
CNL	LOC107277168	NC_089035.1	-	rna-XM_015781805.3	ATGGAGGCCGCCGTGGTGAGCTCCACCGAGGGCGTGGTGCACATCCTCCTCGGCAAGCTCGGCGAATTCCTCTCCGACAAGTACGTCCTCCTCAGCGGCGTCCGCCACGAGATCCAGGAGCTCAAGGACGACCTCGAGAGCATGAACGCCTGCCtccgcgacctcgccgccgccggcgactacCACCAGACCCAGCAGacgAGGACGTGGATGAAGCAGGTGAGGGAGGTGGCGTACGACGCGGAGGACTGCATCGACAGCTTCCGGTaccacgtcggcggcgaccggtACCGCGACGAGGACCTCGCCGGCTGGCTGCGCAGGACGGTGCTCCGGCCGCTGACGACGCTGCGGGCGATGTACAAGCTGGCCGTGGAGGTCCAGAGCCTCAAGGCCCGC…	2997	XP_015637291.2	MEAAVVSSTEGVVHILLGKLGEFLSDKYVLLSGVRHEIQELKDDLESMNACLRDLAAAGDYHQTQQTRTWMKQVREVAYDAEDCIDSFRYHVGGDRYRDEDLAGWLRRTVLRPLTTLRAMYKLAVEVQSLKARALMVSERRLRYKLEPPAAASSSGEYAPRCYDDLDRRLPALSVDESRRRPQQDQSRPQAAGHGRRRRRLGPPEGGVHRRLRRPRQDDAGGDGVQEPRGAGHPAQGIRDGDPELQPSSSAGIVGGAALRANARFTLLHEEDDHGSRRILRGIETKDIPQLLAHCSTHLRDKRYFVVVDDVWSLEDWASLKPAFPDNDIHSRVVITTRNRQVAESCCSLPVDRVYSMDVLQDDQSRKLFFNTVFRSNKCPAGYRRLETISGNILAKCGG…	998	Reported annotation
CNL	LOC9267165	NC_089035.1	+	rna-XM_015774502.3	ATGGCGTCCTCGATCCTGTCCACTCTTGCTGGCTTTTTGGCCAAAGTATATACTTCAGTCCAAGTACCATCTTGCTCTTCTTGTGATCCTAAAAAATTACCAGCTACTGCATCTGAATTCGATGAGATGAAGGTCATACTTTGTAGAATTCGAGCTGTGCTAGCTGATGCGGATCGGAGGGAGATAGAAGATCTGCATGTGAATATGTGGCTATATGAGCTCAGGCAAGTCGCATACGATTTGGAGGATATCATCGATGAGTTGTCCTACAAGACAGTCCAGCCTGAAGCAGAGACGAACACCCATGAACATGCTGATCTCAAAAGGAAGTTTGAGGTACTTGATACTGTAAATTCTCCAGTGCATGATCATGAAGAATCCCTAGATACAGATATGCTT…	3156	XP_015629988.1	MASSILSTLAGFLAKVYTSVQVPSCSSCDPKKLPATASEFDEMKVILCRIRAVLADADRREIEDLHVNMWLYELRQVAYDLEDIIDELSYKTVQPEAETNTHEHADLKRKFEVLDTVNSPVHDHEESLDTDMLDKISKVRNRLKSINSFRESLSLREGDGRIRVSTTSNMRASSSLASETGTFGRDGEKNKLLDSLLNNDNGTDNNLQVFSIVAMGGMGKTTLAKLIYNDEQVKDHFQIRAWAWVSEVYDVTRTTKAIIESITREACGLTELEALQNKLQHIVSGKRFLIVLDDIWIINLLQWDELRQPLDHGGRGSCIVTTTRNQNVAQIMSRLPQVNLDGLNLAASWALFCHCIRQGCHSLKLSGTLETIGRGIVEKCSGVPLTIRVIGGLLSSETN…	1051	Reported annotation
CNL	LOC4326844	NC_089035.1	-	rna-XM_015766945.3	ATGGAGATCGCGGTGGGCGCCCTGTCCGGCATGGTGGACGCTCTGCCGGCCAAGCTCGGCGACCTGCTGCAGCAGGAGTACACGCTGCTGTCCGGCGCCCGCGGGGACGTCGGCTTCCTCCAGTCCGAGCTCGGCACCATGAACGCCGCCCTCCTCCGGTGCGAGTCCCTCGAGAGCTCCGACGTCCAGACCCGGGCCTGGGTCGCCCAGGTCCGCGACCTCGCCTACGACATCGAGGACTGGATCGACCTCTTCGCCCaccgcgtcgacggcggcgccgccgcctctccgggCGCTgcggccgccacctcctcctcctcctcctccggcgggtTCCTCTCCTGGGTGCGCTGCTGCGTCAACAAGGTCACGACGCTCCCCGCCCGCCACGTCATCGCT…	2478	XP_015622431.1	MEIAVGALSGMVDALPAKLGDLLQQEYTLLSGARGDVGFLQSELGTMNAALLRCESLESSDVQTRAWVAQVRDLAYDIEDWIDLFAHRVDGGAAASPGAAAATSSSSSSGGFLSWVRCCVNKVTTLPARHVIATELQELKNRVIELSEQRKRYRFDPPARHAGGRSGVAAVDPRLVALYADTSSLVGLDAPVKKVSEMVVDDGTTGLKVVSISGMPGAGKTTLATAVLRRLKEENKFHCSAFVSVGQKPDIVGKTLKGILSQIGNGYAGGEDIGRLIGMLRDELKDKRYLIVIDDLWGRTEWSTLKCCFRDDNLGSRIMVTTRNDELAKECSSNSDESVYKTGLLSDADSKDLFSNKAFGKGKDCPNHLKDLYDIIVERCGGLPLAISSVAGALAHRFS…	825	Reported annotation
CNL	LOC4326024	NC_089035.1	-	rna-XM_015757271.3	ATGGCTACGAGCATGCTGCTTGGGCCTCTCATCGCCTTGGTCAATCGGCAGGTCTCCAATTACCTGTTGCAACAGTACCAAGAGCTGGATGGTATGGAGGAGCAGCTCACAATTCTGGAGCGCAAACTGCCGGCCATATTGGATGTCATCATTGATGCTGAGGAGCAAGGAACTCACCGTCCTGGGGTAAGTGCTTGGCTCAAAGCACTCAAGGCTGTTGCTTACAAAGCTAATGACATATTTGATGAGTTCAAGTATGAAGCCCTTCGTCGTGAAGCTAAGAGGAGGGGAAATCATGGAAATCTCAGCACTAGTATAGTCCTTGCTAACAATCCTCTAGTGTTCCGTTACAGGATGAGCAAGAAGCTGCGTAAAATTGTCAGTTCTATTGAGGACCTT…	4104	XP_015612757.1	MATSMLLGPLIALVNRQVSNYLLQQYQELDGMEEQLTILERKLPAILDVIIDAEEQGTHRPGVSAWLKALKAVAYKANDIFDEFKYEALRREAKRRGNHGNLSTSIVLANNPLVFRYRMSKKLRKIVSSIEDLVADMNAFGFRYRPQMPTSKQWRQTDSIIIDSENIVSREKEKQHIVNLLLTDASNRNLMVLPIIGMGGLGKTTFAQIIYNDPEIQKHFQLRKWVCVLDDFDVTSIANKISMSIEKECENALEKLQQEVRGKRYLLILDDVWNCDADKWAKLKYCLQQYGGVGSAILMTTRDQGVAQLMGTTKAHQLVRMEKEDLLAIFEKRAFRFDEQKPDELVQIGWEIMDRCHGSPLAAKALGSMLSTRKAVEEWRAVLTKSSICDDENGILPIL…	1367	Reported annotation
CNL	LOC4326025	NC_089035.1	-	rna-XM_015759583.3	ATGGCTGATCTAGTAACCAGCATGGTGATCGGGCCTTTAGTGTCAATGGTGAAGGAGAAGGCCTCCAGTTACCTGCTGGAGCAGTACAAGGTGATGGAGGGCATGGAGGAGCAGCATGAGATTCTCAAGCGCAAGCTGCCAGCTATCCTCGATGTCATCAGCGATGCTGAGGAGCAGGCATCCCACAGACAAGGAGTAAAAGCCTGGCTTGAGGCACTCAAGAAGGTGGCCTATGAGGCTAATGACATCTTCGATGAGTTCAAGTACGAGGCACTCCGTCGTGAAGCAAAGAAGAATGGGCACTATCGAGGACTCGGCATGGATGCGGTAAAACTCTTTCCTACCCATAACCGTATCATGTTCCGTTATACGATGGGAAAAAAACTTCGTAGGATAGTT…	3786	XP_015615069.1	MADLVTSMVIGPLVSMVKEKASSYLLEQYKVMEGMEEQHEILKRKLPAILDVISDAEEQASHRQGVKAWLEALKKVAYEANDIFDEFKYEALRREAKKNGHYRGLGMDAVKLFPTHNRIMFRYTMGKKLRRIVQIIEVLVAEMNAFGFKYQRQSLASKQWRQTDSIIDYSEKDIVERSRETEKQKIVRSLLENNDIMVLPIVGMGGLGKTTFAKLIYNEPQIKEHFQLNRWVCVSDEFDLSKIASKISMTTNEKDCDNVLQKLQQEVSGKRFLLVLDDVWNRDVDKWSKLKTCLQQGAAGSVILTTTRLAEVAQIMGTVQAHNLTTLDNRFLWEIIERRAFYLKKEKPSELVDMVDKFVDRCVGSPLAARAVGSVLSNKTTPKEWNTLLSKSVIFDDDS…	1261	Reported annotation
CNL	LOC112936100	NC_089035.1	-	rna-XM_026025437.2	ATGGCTGAGCTGGTGACCAGCATGGTGATCGGGCCGCTGGTGTCAATGGTGAAGGAGAAGGCCTCCAGCTACCTTCGGGACAAGTACAAGGTGATGGAAGGCATGGAGGAGCAGCATGAGATCCTCAAGCGCAAGCTGCCAGCTATCCTTGATGTTATCACCGATGCTGAGGAGCAGGCATCCCACCGAGAAGGAGCAAAAGCCTGGCTTGAGGCACTCAAGAAGGTGGCCTATGAGGCTAACGACATCTTCGATGAGTTCAAGTACGAGGCACTCCGCCGTGAAGCCAAGAAGAATGGGCACTATAGAGAACTTGGCATGAATGCGGTAAAACTCTTTCCTACCCATAACCGTATCGTGTTTCGTTATAGGATGGGCAACAAACTTCGCAGGATAGTT…	2505	XP_025881222.1	MAELVTSMVIGPLVSMVKEKASSYLRDKYKVMEGMEEQHEILKRKLPAILDVITDAEEQASHREGAKAWLEALKKVAYEANDIFDEFKYEALRREAKKNGHYRELGMNAVKLFPTHNRIVFRYRMGNKLRRIVQFIEVLVAEMNAFGFKYQRQALASKQWRQTDSIIDYSEKDIVERSRAAEKQKIVKALLENDDIMVLPIVGMGGLGKTTFAKLIYNEPKIQENFQLKRWVCVSDEFDLGEIASKITMTTNDKDCDKALQKLKQEVCGKRYLLVLDDVWNRDADKWAKLKTCLVQGGAGSAILTTTRLTEVARTMGSVQAHNLTTLEKSFLREIIERRAFNLQKEKPSELVDMVDKFVDRCVGSPLAARALGSVLSNRTTPEEWSTLLRKSVICDDDS…	834	Reported annotation
CNL	LOC4323979	NC_089035.1	-	rna-XM_015766774.3	ATGGCTAGTGGATTAGTGTCATCTCTTCTTTCATCAACCAGCAGCCTGTTAGCAATTCTTCGAAGCCCGTTGTCAGATTTATATCCCCGGAGCGGTCATCCCACTGCATCTGCCGATCTGCAACGACTGAAGCGACTGCTGTCACGCATCCAGGCCACACTTGAAGATGCTGAGGAGCAAGGGCTCCAGGACAACTATGTTAAATTGTGGCTTAAGGAGCTCAAGGACTTGGCTCTTGATGCCGAGGATGTCCTTGATGATTACCGGTATGAGCTGCTGCAGAGCCAAGTCCAAGAGCTTCAAGGTGATTATCCACGCAAGCGGAAGCACATGGATAATGATGAAGAGGACAATGATAGTATTGATGAGAGAATTAATGAGATGATAAACCGTTTCGAG…	3444	XP_015622260.1	MASGLVSSLLSSTSSLLAILRSPLSDLYPRSGHPTASADLQRLKRLLSRIQATLEDAEEQGLQDNYVKLWLKELKDLALDAEDVLDDYRYELLQSQVQELQGDYPRKRKHMDNDEEDNDSIDERINEMINRFEEISRDRDALKLRFEDGHKIVDRGNWMKSRPTSHLIDESLVFGRIDEKEDIIKSVLSHQDMEPSGIVVLPIVGMGGIGKTTIAQMVYNDSRVRKHFEHSGWIHVSPTFDVHKLTIAITESLTMKNYGFTQLSLVHGVLLEEVQGKKLFFVLDDLWNECESSWQDFLSPLRHAQTVTILVTTRSKEVARLVQTVQLYHLGCIPDKDCWLLFQHYAFGNQHESEQSILVQIGRKILQKCGGLPLAVKSLGCLLRSTMDEHAWMEILESE…	1147	Reported annotation
CNL	LOC4326180	NC_089035.1	+	rna-XM_015765427.3	ATGGCGGAGGGCGTTGTAGGATCGCTGATCGGCAAGCTTGGTGCGGCCTTGGCGAAAGAGGCAGCAACCTACGGCGCATCGCTGCTCTGCCAGGAAGTCTCTGCTCTCAAGCGTCTCTTTGCCCAGATCCGGGACGTCAAGGACGAGCTGGAGAGCATGGAGGCCTACCTCCATGGAGCTGAGCGGTTCAAGGACATCGACGAGACTACTGGAAACTATGTCAAGAAGATCCGAGGGCTGGCTTTCGAGATCGAGGATGCTGTTGACGAGTTCACCTACAAGCTGGAGGACAAGCATGGGGGATTCACTGCCAAGATGAAGAAAAGGATCAAGCATGTCAAGGCATGGCGTCGTCTCGCACTCAAGCTGCAAGACATCAAGCAAAGGCTTAAAAATGCC…	2718	XP_015620913.1	MAEGVVGSLIGKLGAALAKEAATYGASLLCQEVSALKRLFAQIRDVKDELESMEAYLHGAERFKDIDETTGNYVKKIRGLAFEIEDAVDEFTYKLEDKHGGFTAKMKKRIKHVKAWRRLALKLQDIKQRLKNADERKIRYDLSGIEKNGHSKSPEQSFQFAREEDLVGIEINKELLMQWLVGDSEQGCKIATVWGMGGVGKTTLVSQVYKTVKLDFDVSGFVTVTNSYQFDDLLKKISTEFEIPIDADNIAVGSLVESIHHHLQGKRYILVLDDVWQPDVWFKLRNAFPTESTGRFIFTTRMQEVALLATKKCTIELAPLDAHCSWQLFCKEAFWNADNKTCPEELQDIASMFVDKCAGLPIAIACIGRLLSCKHPIYSEWEHVYKDLELQLTNNVILD…	905	Reported annotation
CNL	LOC4324092	NC_089035.1	+	rna-XM_015793279.3	ATGAATGATGCAGATAGCCagataaaattgaaaatttactCTAATGTATTAGATGCAATGCATTTATATATgttagttttaattttatggATGAATAATGCAGATAGCATAAAATTGAAGGTGACCATCATCAACTGTATTATAAAAACTTGCAGGCGGTTTGGCCAACCCGGCTATGAGCCTATAAATAGAGCTAGCGAGCTAGAAGGAGCAGCTATGGAGCTGACGGCGGGGGCGATGAGCCTGCTCCTCAAGAAGGTCTGCGAGCTGCTCATGGCTGAGCTCAACCTGGACAAGAAGTTGACGAAGAGCATCGGAGATCTCCGGACGGAGCTGACCATGATGCACGGCGTCGTGCGCTGGATCGGCGAGGTGCCACCGGAGCAACTCGACGGGCAG…	3150	XP_015648765.3	MNDADSQIKLKIYSNVLDAMHLYMLVLILWMNNADSIKLKVTIINCIIKTCRRFGQPGYEPINRASELEGAAMELTAGAMSLLLKKVCELLMAELNLDKKLTKSIGDLRTELTMMHGVVRWIGEVPPEQLDGQVRLWARQVREISYDMEDAVDAYLVRVADGEPEAAKQNRRLSESLKRAARLFTKGRALHQIAGAVEEAQGRGKSLSDLRQKYGGLKLHGAGEGCAAIDPRLTALYVEVAKLVSVDKARDELSELLLSSSGGSMQQQQQLRTVSVFGFGGLGKTTLARAVYESIREQFDCAAFVSVSRNPNITKIFRKLLFELDREQYSDINDLDRDDVQLIDELRSFLQSRRYLIVIDDLWDENVWKFIKCVLYENNLSSRIITTTRKINVSKACCS…	1049	Reported annotation
CNL	LOC4327841	NC_089035.1	+	rna-XM_026021559.2	ATGGTGTGTGAGCTCCAAGAACTGGAGGCCACCATCCTGCCACAGTTTCAGCTGGTGATCGAAGCAGCCGAGAAGAGTCCCCATAAGGGCAAGATCGAAAGGTGGCTGCGCAAACTGAAAGCAGCTTTCTATGACACTGAAGATGTGCTGGATGAGCTCGAGTATGACATCCTCAAGCGTGTAGCAGAGAAAGGCGCACAAGCATCGTTGATGGTTGCCTCCTCTAATTCCGTTCCAAAGCCTCTGCATGCTGCATCCAACAAGATGTCCAATTTGCGCCCTAAGAACAGGAAGCTAATCAGCAAGCTCGAAGAACTGAAGGAAATCTTGGTGGAAGCTAAGGCTTTTCACGATCAGCTTGGCATACAAGCTGGCAATTCGACAGAACTTATGGTCACA…	3765	XP_025877344.1	MVCELQELEATILPQFQLVIEAAEKSPHKGKIERWLRKLKAAFYDTEDVLDELEYDILKRVAEKGAQASLMVASSNSVPKPLHAASNKMSNLRPKNRKLISKLEELKEILVEAKAFHDQLGIQAGNSTELMVTAPIRPNTTTSFSSSNVVGRDEDRDRIIDILCKPVNAGGSMARWYSSLAIVGVGGMGKTTLAQHVYNDERVAQYFDARIWVCISRKLDVHRHTQEIIESAGKGECPRIGNLDTLQCKLRDILQESEKFLLVLDDVWFDESKSETEWDWEQLLAPIASLQRGSKILVTSRRNALPAVLDCKKIFPLESLKDTDFLTIFKSHAFSGAETSDPWLREKLEIAKKISRRLGQSPLAAKAVGSQLSRKKDIATWRAALKNGNLSETRKALLW…	1254	Reported annotation
CNL	LOC4327842	NC_089035.1	+	rna-XM_015755634.3	ATGTGTTTTTCTTTCATTGTGCCCAAGCATTCTTATCTGCGGCAATTGGTAGAGATCTTCCTCTCACACCTGCTCTGCAATACAAACGCATCTGGCTTTGCTGCACCAGTGTTGTTCATGGCGGAGGTGGTGTTGGCAGGCTTATGTTTGGCAGCAACACCAATCTGTGTGAAGCTCCTCATCAACGCTTCGACGTACCTTGGCGTGGACATGACACATGAGCTCCATGAACTGGAGACCACCATCATACCACAGTTCGAGCTGGTGATCGAAGCAGCTGAGAAAGGAAACCACAGAGTCAAGCTGGACAGATGGCTCCAGGAGCTCAAACAAGCCTTCTACAATGCTGAGGACCTGCTGGACGAGCATGAGTACAACATCCTTAAGTGCAAAGCAAAA…	3984	XP_015611120.1	MCFSFIVPKHSYLRQLVEIFLSHLLCNTNASGFAAPVLFMAEVVLAGLCLAATPICVKLLINASTYLGVDMTHELHELETTIIPQFELVIEAAEKGNHRVKLDRWLQELKQAFYNAEDLLDEHEYNILKCKAKNKDSLAKDSTQVHGSSISNILEQPMHAVSSRMSNLWPEDRKILCQLNELKTILEKAKEFRELIHIPAGNSLEGPSVPTTIVPVVTSLLPPRVFGRDKDRDRIIHLLTKPMATVSSSVGYSGLAIIAHGGAGKSTLAQYVYNDKTVQEHFDVRMWVCISRKLDVHRHTREIIESAENGQCPRVDNLDTLQCKLRDILQKSEKFLLVLDDVWFDEFNNETEWDQLLDPLVSQKEGSRVLVTSRQDVLPAALRCKDVVRLENMEDTEFL…	1327	Reported annotation
CNL	LOC9268622	NC_089035.1	+	rna-XM_015790901.3	ATGGCGGAGGTGGTGTTGGCTGGCTTACGTTTGGCAGCAACACCAATCTGTGTGAAGCTCCTCTGTAATGCTTCGACGTGCCTTGGCGTGGACATGACGCGTGAGCTCCATGAACTGGAGACCATCATCATACCACAGTTCGAGCTGGTGATTGAAGCAGCTGAGAAAGGAAACCACAGAGCCAAGCTGGACAGATGGCTCCGGGAGCTCAAACAAGCCTTCTACAATGCTGAGGACCTTCTGGACGAGCATGAGTACAACATCCTTAAGTGCAAAGCGAAACACAAGGATTCTCTAGTGAAAGATTCCACCCAGGTTCATGACTCTTCCATCAGCAATATTTTGAAGCAGCCTATGCGTGCTGTGTCCAGTAGGATGTCCAATCTGCGCCCAGAGAAC…	3873	XP_015646387.1	MAEVVLAGLRLAATPICVKLLCNASTCLGVDMTRELHELETIIIPQFELVIEAAEKGNHRAKLDRWLRELKQAFYNAEDLLDEHEYNILKCKAKHKDSLVKDSTQVHDSSISNILKQPMRAVSSRMSNLRPENRKILCQLNELKTMLEKAKEFRELIHLPAGNSLEGPSVPTIVVPVVTSLLPPRVFGRNMDRDRIIHLLTKPMATVSSSVGYSGLAIVAHGGAGKSTLAQCVYNDKRVQEHFDVRIWVCISRKLDVHRHTREIIESATNGECPRVDNLDTLQCRLKDIMQKSEKFLLVLDDVWFDESVNEREWDQLLDPLVSQQEGSRVLVTSRRDVLPAALHCKDVVHLENMEDAEFLALFKYHAFSGTEIRNPQLHARLEEVAEKIAKRLGQSPLA…	1290	Reported annotation
CNL	LOC9271927	NC_089035.1	+	rna-XM_015790911.3	ATGGCGGAGGTGGTGTTGGCTGGCTTACGTTTGGCAGCAACACCAATCTGTGTGAAGCTCCTCTGTAATGCTTCGACGTGCCTTGGCGTGGACATGACGCGTGAGCTCCATGAACTGGAGACCATCATCATACCACAGTTCGAGCTGGTGATTGAAGCAGCTGAGAAAGGAAACCACAGAGCCAAGCTGGACAGATGGCTCCGGGAGCTCAAACAAGCCTTCTACAATGCTGAGGACCTTCTGGACGAGCATGAGTACAACATCCTTAAGTGCAAAGCGAAACACAAGGATTCTCTAGTGAAAGATTCCACCCAGGTTCATGACTCTTCCATCAGCAATATTTTGAAGCAGCCTATGCGTGCTGTGTCCAGTAGGATGTCCAATCTGCGCCCAGAGAAC…	3873	XP_015646397.1	MAEVVLAGLRLAATPICVKLLCNASTCLGVDMTRELHELETIIIPQFELVIEAAEKGNHRAKLDRWLRELKQAFYNAEDLLDEHEYNILKCKAKHKDSLVKDSTQVHDSSISNILKQPMRAVSSRMSNLRPENRKILCQLNELKTMLEKAKEFRELIHLPAGNSLEGPSVPTIVVPVVTSLLPPRVFGRNMDRDRIIHLLTKPMATVSSSVGYSGLAIVAHGGAGKSTLAQCVYNDKRVQEHFDVRIWVCISRKLDVHRHTREIIESATNGECPRVDNLDTLQCRLKDIMQKSEKFLLVLDDVWFDESVNEREWDQLLDPLVSQQEGSRVLVTSRRDVLPAALHCKDVVHLENMEDAEFLALFKYHAFSGTEIRNPQLHARLEEVAEKIAKRLGQSPLA…	1290	Reported annotation
CNL	LOC4327557	NC_089035.1	-	rna-XM_015795651.3	atGGCAGCAGAAGCAATTTTAGGAGCCTTCATGCAAACCCTCTTCCAGAAATTGTCAGAAGCAACCCTTGATCATTTCATATCTTGGAGAGGCATACATGGCAAGCTAGAGAGCCTCTCTTCCACACTGTCTCAGTTACAGGCTTTCCTTGACGACGCTGAGGAGAAGCAGTTGACAGATGCATCTGTGAGGGGATGGCTAGCGAAGCTCAAGGATATCGCGTACGACCTTGATGATCTGCTGGACAGCTATTCAGCCAAAAGTATGCGCATGAAGCAGAGGCAGGTGATATTCCCCACAAAGGCAAgttttctttcttcctccttcTTGAGTAGGAATCTGTACCAGCATAGGATAAAGCATAAGATTAACATCATATTGGAGAGATTAGATAAGATT…	3333	XP_015651137.1	MAAEAILGAFMQTLFQKLSEATLDHFISWRGIHGKLESLSSTLSQLQAFLDDAEEKQLTDASVRGWLAKLKDIAYDLDDLLDSYSAKSMRMKQRQVIFPTKASFLSSSFLSRNLYQHRIKHKINIILERLDKIAQERDTIGLQMICEMRRYDTSERPQSSSLVDSSAVFGRERDREEMVRLVLSDNGHNSCNLCVIPVVGMGGLGKTTLMQMVYHDDRVREHFDLRIWIYVSESFDERKLTQETLEASDYDQSVASTNMNMLQETLSRVLRGKRYLLVLDDVWNEDLDKWHSYRAALISGGFGSKIVVTSRNENVGRIMGGIEPYKLQKLSDDDSWSVFKSHAFRDGDCSAHPELEAIGMEIVKKLKGLPLASKALGSLLFCKTDEEEWKDILQNDIWE…	1110	Reported annotation
CNL	LOC112937619	NC_089035.1	-	rna-XM_026022440.2	ATGGCGGAGACGGCGATCACGACGGTGCTGGCGAAGGTGGCGGAGCTGGTGgcgtgggaggcggcggtgctgcTTGAGGTCGGGGACGacgtccgcctcctccgcgacAAGCTGGAGTGGCTCCACACCTTCATCCGcgacgccgaccgccgccgccgccgccgcgacgacgagtTCGTCGCCGTCTGGGTGCGCCAGACCCGCGACGTCGCCTTCGAGGCCGAGGACGCGCTCGACGActtcctccaccgcgccgcccggAGGCACCGCCAGGCCACCCCGCTAGCGGCGATGCTGCTGCCTtcctgtgccgccgccgccgccgcgtggcccCCGCGCTGCGCCGGCCAGGTCGCGCTCCGCCACGGCCTCTCCGGCCGCATCCGCCAGATCAGGAAG…	2871	XP_025878225.1	MAETAITTVLAKVAELVAWEAAVLLEVGDDVRLLRDKLEWLHTFIRDADRRRRRRDDEFVAVWVRQTRDVAFEAEDALDDFLHRAARRHRQATPLAAMLLPSCAAAAAAWPPRCAGQVALRHGLSGRIRQIRKRLDEISANRAAYNIEHTPSPAWATHPSSAAATALAAWDDFEEYTVGFDKYSNMLKEQLIDDAVTGRAIVSIVGESSIGKTTLGRKVYQSPEVRNHFEIRTWTVLPPKCRPADVLRDIYRQASSQLRRSPSQQSADDGCGADAAVAACRSSGKDVGNLLFRNLTGRRYIVVVDGSIAASDWNSLRASLPDEGNGSRVVLITDMAGLEVVTYAAGPTMNSPIKLERLSPENTYEVFRRRVFGRGGDCPRQHRSRYYQKIFQITRGLPL…	956	Reported annotation
CNL	LOC4326532	NC_089035.1	-	rna-XM_015793938.3	ATGAGCGGGGTTGGAGAGATGATTGTGAGTTCCGTGGCGAGACGGGTCGCCAGCAAGCTTGGCGACCTCGCAGTGGAGGAGGCCACTCTGCTGTGGaggttcaaggatgatgtgaatGACATGAAGGAGAAGATGAGAGATCTGGTTGCTGTGATGCAAGATGCTGACGATAAGGTGCGCCAAGTAGGAAAAGATGGAGCAGTGGCACGGCGGTGGCTCTCCAAAGTTAAGTCCGTCGCCTACGACGTTGAGGACGTGCTGGATGAATTCGATGCTGCTCAGCTCATCAGGAACCATCAATCCAAGctcAAGTTATACTTTTCCTGGAACAATCCGCTCCTCCAGAAAATGACCATAGCACGCAACATGAAGAACTTGAGGGATAAAATAGTTGCAATA…	3654	XP_015649424.1	MSGVGEMIVSSVARRVASKLGDLAVEEATLLWRFKDDVNDMKEKMRDLVAVMQDADDKVRQVGKDGAVARRWLSKVKSVAYDVEDVLDEFDAAQLIRNHQSKLKLYFSWNNPLLQKMTIARNMKNLRDKIVAIEKDGKMLNLVRHEPHAKGSRSNETFTVSDDMEIGMLGRDAETEKIISLLLKTEAKEDISIIPIVGLGGLGKTTLAQAVFADKRVRVFDMKIWVYVSEDFDLLKIGKAIIRGANRSISLDNCNLQFVQDNLIKELANRRYLIGLDDLWEEYGENLEKLKQMLQHGGKGSKIIVTTRNGSVVQVLHTGCLANQRKICPVHEADHINLDVLSPDDCWKVMKQRIFGPDDDQSGLEEIGRQIAGRCGGLPLVANALGQVMSEQRTVEAWR…	1217	Reported annotation
CNL	LOC4328098	NC_089036.1	+	rna-XM_066307469.1	ATGGGATTGGTTTCCACAGCAGCTGAGGCTGCAATAGGATGGGTGGTGCAAAGCATACTCGGGAGTTTCTTCACAGGACAGATGCAAGTGTGGACTCGTGAAGTTGGGCTCGACAAACAAGTGGAGGAGCTTGAGACTGAGATGAGAAACATGCAGATGGTGCTCGCAGAGGCTGAGGGAACCAAGATTGATAATAGGCCACTGTCCGAGTCACTGGATGAGATAAAGGAGCTGATTTACGATGCTGAGGACGTGATGGACGAGCTTGATTACTACCGGCTCCAGTGACAGATCGAAGGGAAAGGTTCTAGTGCTGCTGCTTGTACTAACCCTGAGGAAAGCTCTGCATCTTCATCCACTCCATCTTACATTCAACAAATAAGCAACAGGATGAATCAA…	4866	XP_066163566.1	MGLVSTAAEAAIGWVVQSILGSFFTGQMQVWTREVGLDKQVEELETEMRNMQMVLAEAEGTKIDNRPLSESLDEIKELIYDAEDVMDELDYYRLQXQIEGKGSSAAACTNPEESSASSSTPSYIQQISNRMNQNISWVMDGKKRKREEEEEPTHSVMLPPEVKHGISERINGIVNHLRIRGNPVQGVLQLEILRQIALPKQSQNGPRKSRLTISLMTEHKVYGRDAERDNIIELLTKGKSSDLDVVPLVGVGGVGKTTLARFVYNNNRIENHFDLRMWVCVSDNFNEKSLTCEMLDHVCKDRQEYGNISNFDALQKILLEKIRHKRFLLVLDDMWEDRDRKGWENLLAPLKCNEATGCMILVTTRRTSVARMTGTMSKIDVNGLDETEFWSLFKAWAFL…	1621	Reported annotation
CNL	LOC4328311	NC_089036.1	+	rna-XM_015771512.3	ATGAGTGGGGGAGCGGAGATGATCGCAGGCGCTGTCGTGCAGCGTGTTGCCGGCATGCTGGGTGATAACGCCTGGGAGAGGATCCAGCTGCTGTGGAACTTCCAAGAGGATGTCCAAGATATGAAGAGCAAGATGACTGACCTCAAGGTTGCACTTAGCTATGCAGACAAGCACTCTAGAGAGACTGACGACGACGCATTGGTGCTACGACATTGGCTCAACAAGTACAAGTCTGTTGCCTACGACATGGAAGACACGTTGGATGAGTTGTTGACTAATGCGATGATATGGGAAAATAACCCATGCACGGTTAAATTGTTCTTCTCATCAATCAACCCACTCATTGTGCGCATCACCATGTCAAGTAAGATGAGAAATATTCGGATGAAGTTAGATAAG…	3651	XP_015626998.1	MSGGAEMIAGAVVQRVAGMLGDNAWERIQLLWNFQEDVQDMKSKMTDLKVALSYADKHSRETDDDALVLRHWLNKYKSVAYDMEDTLDELLTNAMIWENNPCTVKLFFSSINPLIVRITMSSKMRNIRMKLDKIAEDQKKFPSMQLANPTGQDSTDKWRETFIGHTDEIEMVGRAREKKEILIKVLQNDGGQEISIIPVVGLGGMGKTTLAKAVYTDKETHMFDVKAWVHVSMEFQLNKIVSGIISHVEGSTPANIADLQYLKSQLDRILCNKLYLIILDDLWEEGWSKLEKLMEMLQSGKKGSKIIVTTRSEKVVNTLSTIRLSYFHTVDPIKLVGMSIDECWFIMKPRNMENCEFSDLVDIGKEIAQRCSGVPLVAKALGYVMQKHRTREEWMEIKN…	1216	Reported annotation
CNL	LOC9272257	NC_089036.1	-	rna-XM_015768858.3	ATGATCCATCATTTCTTGAGCCAGGTTGGAACAAAAATCTACAGCAATAAAGTTCTTGAAGGCTGGATAGTAAGGGTGCGGAAGGTCGCTTACCGTGTTGAGGACATAACAGATGAGTACAGCTATAACATAGCTCTTGAACATGAAAACCATTTTAAAAGGTTAATACACAAGTTCTTCTATCCAACTGCTTTTCATCGCATCGCTATTGAGCTTAAAGATATCGAGGAAGAGATCAAGCACTTGTCACAGCTGAAAAGGGATTATCGAGAAATGTTCAATGAATTACTTGACAACACTAGTGATAGTGCTCATATTCATCTCCTGTCATCTAATGGTTCTCCTCATGCCGTTAAAGGAGATGACATTGTTGGGATGAAAGAAGACATGGAGCTGCTT…	2598	XP_015624344.2	MIHHFLSQVGTKIYSNKVLEGWIVRVRKVAYRVEDITDEYSYNIALEHENHFKRLIHKFFYPTAFHRIAIELKDIEEEIKHLSQLKRDYREMFNELLDNTSDSAHIHLLSSNGSPHAVKGDDIVGMKEDMELLGRWLDPKELDRTVISIWGFGGLGKTTLVRKVYDWEKGMKSFDCYSWIAVSHNYNINAILRQLIQELSEDQSKIPTDLDTMHHGKLNDELKEVLSNKKYLIVLDDVWDTRAFHELSDSLMDDKKGSRIIITTRNNDVASLAQEMYKMKLNPLGNDDAFELFHRRCFQKSNMECPSHLEELSRQIVNKCGGLPLAINAIGNVLAVQESKEIVWRRINNQFKCELEDNPGLDKVRSALSISFMYLPRHLKNCFLYCSMFPQDYIFKREL…	865	Reported annotation
CNL	LOC4328946	NC_089036.1	+	rna-XM_015767149.3	ATGGATGTGGCCGTCGGTGCGGCGAGCTGGCTCCTCGGAAAGGTGGTGACACAGCTGTCCGATGGCATGGTGGCGGCGTACGTGTCCAGTACAGAGCTTGGCCTCAACATGGAGCAAATCAAGACCGATCTTGCATACACTCAAGGACTGCTTGACGCGGCCGAAGAGAGAGATGTCAGAAACAACCATGGCCTACGGGTGCTCCTAGAAATCCTGACCAAGCAGGCTGACGAGGCTGAGGATGTTTTGGACGAGCTCCAGTACTTCATCATCCAGGACCAGATCGACGGCACCCATGAGGCCACTCCCATGGTAGACGATGGCCTTCGTGGTCAAGTGCTCATCCATGGCCGCCATGCTCTTCATCATACCACCGGTAACTGGCTTTCATGTTTTTGT…	4185	XP_015622635.1	MDVAVGAASWLLGKVVTQLSDGMVAAYVSSTELGLNMEQIKTDLAYTQGLLDAAEERDVRNNHGLRVLLEILTKQADEAEDVLDELQYFIIQDQIDGTHEATPMVDDGLRGQVLIHGRHALHHTTGNWLSCFCCSSARDDADDPHDIPKSHSDVPDHVSKLTFNRVDMSNKIKLVIEGIHASCTPVSNLLKIIHPAVGRALPPKRPPTSSTITQDKLYGRENIFNQTLDAMTNFTIHSRTLSVIPIVGPGGIGKTTFAQYLYNDKTIEAHFSIKVWVCVSTHFDVVKLTQEILKCIYHAENEGSRRVDELSNLDQLQITIAQRLKSKRFLLVLDDMWKCGSEAEWGSLLAPFSKGDAKGSMVLVTTRFPSIAQMVKTTKPIELQGLGDSEFFTFFEECI…	1394	Reported annotation
CNL	LOC4328990	NC_089036.1	-	rna-XM_015769709.3	ATGGCTGGTGCGGCGGTGAGCGCTTCCTCCGGGGCGATGAACTCCGTCATAGCCAAGCTGGCTTCCTTGCTCACCGACGAGTACACCCATCTCAAGGGCGTCAAGAGCGGCATCCGCTGGCTCAGAGACGAGCTGGGAAGCATGAACGCCGTGCTGCAGAGGCTGGGAGACATGGACGACGACCAGATCGATGTGCAGACCAAGGAGTGGAGGAACAAGGTGCGTGAGCTATCCTACGACATCGAGGATTGCATCGACCGCTTCTTGCAAAACCACAGCAGTGGTGATGCCAATGCTAATCTCCTGCAAAAGGGCGTGCGCAAGATGAAGAAGCTGTGGGAGAACCATCAGATTGGAGATGAGATCAAACAACTCAAGGAACGTGTTATcgaagagaaa…	2838	XP_015625195.1	MAGAAVSASSGAMNSVIAKLASLLTDEYTHLKGVKSGIRWLRDELGSMNAVLQRLGDMDDDQIDVQTKEWRNKVRELSYDIEDCIDRFLQNHSSGDANANLLQKGVRKMKKLWENHQIGDEIKQLKERVIEEKERHERYKIADRLMVAPQHVRLDPRVPALYEQAKNLVGIDKPREQIIGWIKSEEKQLKVVSIFGTGGLGKTTLAMEVYHKIDESFDCRAMVSVSRTPDIKKLLRDILFQINEREYEKSNDWEMEQLIPKLRKNLEDKRYFFIIDDIWSTDAWKQLKSALPANDNKSRIITTTRIRDVAKSCCCDFVGHMYEAMPQSEENSCKLFFRRVFSSEDCPKHLTEAASVILKKCGGLPLAIISIAGLLSNKNPTVEVWTKIKNSISSMVEKD…	945	Reported annotation
CNL	LOC4329024	NC_089036.1	+	rna-XM_015767185.2	ATGAGCTTATCCAAGACCATTGGGTTCATTAGTGGTGTCAATGAGTGTGTAAATTTATTTCAGTGGGCTAGATCTGCCATTTCATCTCTCCACACTAGATGGAGTGGCACGCAGGATCAAAAGCTTCAGGATGAAGTATTGCAATTGCAGAGTGGCCTGCAACGTCTCAAGGATACTCTTCCAGCAATGTATGATCTTATTGATAGAGCAGAGTGGAGAAGCCATGAAGACTGTGTGGCCAAACTCCTTCCAAATCTCAAGGACGCAGTGTACAATGCTGATGATCTTCTCGATGAGTTCAGATGGTACGAACAAAAGGTGGCACTGGAAGGTAATGCTGCAAGCCAATCTCCTTTTTTGGAATTCTTTGATTGTGTTATTCAAGGAAGATTCAATAAA…	3381	XP_015622671.1	MSLSKTIGFISGVNECVNLFQWARSAISSLHTRWSGTQDQKLQDEVLQLQSGLQRLKDTLPAMYDLIDRAEWRSHEDCVAKLLPNLKDAVYNADDLLDEFRWYEQKVALEGNAASQSPFLEFFDCVIQGRFNKVTDIIERLNNVSSELEKLGLREIPQRFDKTLRPETSSFPSDREIYGRDNELEKVMELLSVPKNYTGVHSKRKRGSNDASTSTSTSNQVSVPILPIVGIGGVGKTTLAQHICNHLLVKSHFDPVIWIFVSDDFDVKRLTKEAIESASGKEAKTDHLDSIQHVLRENVKNKRILIILDDVWDDALKENGQCWKKFCSPLANVCQGSMMLITTRSSKVSNALGTLEPFTVNCLQNDIFWDFFKLCAFGSDSSNNDPELECIGRSILPKL…	1126	Reported annotation
CNL	LOC4329027	NC_089036.1	+	rna-XM_015770558.2	ATGAGCTTATCCAAGACCATTGGGTTCATTAGTGGCATCAATgagtgttttaatttttttcagtgGGCAAAATCTGCCATGTCATGTGTCCACTCTCGATGGAGCAACACACAGGATCAAAAGCTTCAGGGTGAATTGTTGCAATTGCAGAGTAGCTTGCAATGTCTGAGGGATACTCTTCCTGCAAAGTACGATCTAATCGATCGCGCAGAGTGGAGGAGCCACGAACGCCGTGTGGCCGAGCTCCTCCCAAATCTCAAGGATGCAATGTACAACGCTGATGACCTTCTTGATGAGTTCAGATGGTATGAACAAAAGGTGGCACTGGAAGGTAATGCAAGCCAATCTCCTTTTATGGACTTCTTTGATAGTGTCATTCAAGGAAGCTTTAATAAAGTG…	3558	XP_015626044.1	MSLSKTIGFISGINECFNFFQWAKSAMSCVHSRWSNTQDQKLQGELLQLQSSLQCLRDTLPAKYDLIDRAEWRSHERRVAELLPNLKDAMYNADDLLDEFRWYEQKVALEGNASQSPFMDFFDSVIQGSFNKVNDVIKRLYNISSQLEKMGLHEVPRRFDNSLRPETSSFLNEREIFGRDNELQQVMELLGVPKNGTDARSKRRRKNNDESTSTSRCNQESIPVLPIVGIGGVGKTTMAQHILHDPRVISHFDMIIWICVSDDFDVKRLTKEAIQSSSKKESTTFDGKRITKEAIQSYSKKESTADHLDSLQHALSEKVRDKTLLIILDDMWDDALRESGRCWKRFCAPFSNVLAQGSIMLVTTRSLEVAHEVKTMEPVRLEGLKDDIFWNFFKICTFG…	1185	Reported annotation
CNL	LOC107276063	NC_089036.1	+	rna-XM_026023484.2	ATGGTACTCAGCGTTGGGCAGCTGCTCGGCGAGGAGTATCGCCAGCTCcgcggggtcggcggcgaggtcgctCAGCTGCGCGACGAGCTGGCCACCATGAACGCCCTCCTCCGCATGCAGTCGGAGGCCGGCGAGGGCGCCGTGGACCACTTCGTACGGGAGTGGATGAGGCAGGTCTGCGAGGTCGCCTACGACGCCGAGGACTGCATCGACCTCTACTTCTGCCGCTGCCGCGTCAGGTTGCAGCTGAGTGACGGCGTGCTCAGCTGGGCCAGGCACCTGGCCTCCACGCTCTttccgcggcgccgcctcgccggtgaCATCAAGGCTCTCCGCGCCCGGGCGATCGAGATCAGCGAGCGCCACGCCCGGTACGGCGTCAACCGCGAGGAACTTCGC…	2676	XP_025879269.1	MVLSVGQLLGEEYRQLRGVGGEVAQLRDELATMNALLRMQSEAGEGAVDHFVREWMRQVCEVAYDAEDCIDLYFCRCRVRLQLSDGVLSWARHLASTLFPRRRLAGDIKALRARAIEISERHARYGVNREELRGWTVSAAALVPATAAAFHPAACGSDQLVGIEGQANTLADKLKAVDESSNLKVFSIVGFGGLGKTTLAMEVCRKLESVFQRQAMVSVSQAFDASKDLQVLLKRIILQIIKPKKSNENSINEEQSTGDIDSMDVSTLFQKLEVSLTGMRYLIVIDDVWSTSAWNAIQSKLPENNCGSIIMVTTRVETVAKASSSPSVSGDYMHKINPLGEKDAEKLFVSRAFGYKESCCPEDLKEQMKSILKKCARLPLAIVSIAGLLSSYRSSSSGS…	891	Reported annotation
CNL	LOC4329283	NC_089036.1	+	rna-XM_015770847.3	ATGGCGATGGTGCTGGACTCCTTCGTCACCCGGTGCACGGCGTCGCTGGAGGACTTCGCCGGGCAGGAGGCGTGCGGCGCCCTCGGCATCGGGGACGACGTGCGGTGCCTCCTGGCCACGCTCCGGCGCGTCCAGGCCGTCGTCTCCCACGAGGAGCGCCGCGGCAGGGTGCTGAGCGCCAAGGTGGACGCCTGGGTGGCGCAGGTGAAGGACGCGATGTACGAGACCGACGACGTCCTCGACGTCTCCATGGTCGAGGGCGGCAAGATGCTCGCCGAGGGGGACAGCCCGCCGACGCCCAAGGCGCGCTGCTCCCTCATGTTCTCCTGCTTCAAGCCTGCATCCGCCCCCAAGTTCCACCACGAGATCGGCTTCACCTTCAGGGAGATCGACGCCAAG…	3270	XP_015626333.1	MAMVLDSFVTRCTASLEDFAGQEACGALGIGDDVRCLLATLRRVQAVVSHEERRGRVLSAKVDAWVAQVKDAMYETDDVLDVSMVEGGKMLAEGDSPPTPKARCSLMFSCFKPASAPKFHHEIGFTFREIDAKLREIEEEMPRLPAGSLHSESRRDWFSRGICSNFSDAIRPLAVGTQVQKSLDGLVPRMIREGKKKVDVLAIVGAVGIGKTMLAREIYNDERMTETFPIRVWVKMTKDLTDVDFLKKIIIGAGGGVNVGEIESKKELLGIVSSTLSKRFLIVLDDLDNPGIWDDLLKDPLGDGVARGRILITTRSEEVATGMKAMVHRVDKMDAENGWALLCRQSLPECSSEELASLKDVGIKIVERCDGHPLAIKMVAGVLRSRGKSKAEWEMVMRS…	1089	Reported annotation
CNL	LOC107278028	NC_089036.1	-	rna-XM_066307633.1	ATGACCGCGCTGGTGTTGACGGAGCTGCACCGGATGAGGGACAAGAAGAAGGCGTCCGACACGCTAGCGGAGGACGTGGCTTTCATCAAGAAGGATCTTGAGTTCATGGAGTCATTCCTGGCggatgccgccgacgccgagaagcGTAGCCACACCCAccacacgacgacgacgacgactccctCCAAGAGTTTGAGAACCTGGTTGCGACACATCCGCGGCCTGTCTCAGGACGGGAACCGATCAATGGGACCTGCTTTTAGGAATGCTCCACACATCGGACGAGAAATGGAAAAATCTCACCTCATTCAACTTGTTTCTCAGAACTGCGAGAATCATCATATTATCTCCATATGGGGAATGATTGGTATTGGCAAAACCTCCTTCATTAGGAGTGTC…	1881	XP_066163730.1	MTALVLTELHRMRDKKKASDTLAEDVAFIKKDLEFMESFLADAADAEKRSHTHHTTTTTTPSKSLRTWLRHIRGLSQDGNRSMGPAFRNAPHIGREMEKSHLIQLVSQNCENHHIISIWGMIGIGKTSFIRSVYESKEITSMFEQYAWVTILHPFNLHDFVTSLAQELDAHDFSLLGNGVQKSEESIKASKRRCPLVLDDVLSIEEWSLIQPHLPNETNTKIIVTTREASIAEHCSVTYKNIYKLEGLKEDAALALFKNKVFVDSSNTDLDLDMSTQAKLIIKECDGHPLAITNIAGFLARKQKTASEWKKLNDDFSSGSVTVFGEWRSSLDFSMMRMLRILDLEGTSGLKDDDLDQIGIFLHLSYLSLRGCADIYKLPNSLGNLWDIQVLDVSGTRII…	626	Reported annotation
CNL	LOC107276977	NC_089036.1	+	rna-XM_015770683.3	ATGGCTAGTGCTACTTTTGGTGCAATGGACTCTGTCCTCAGCAAGCTCACCGACTTGCTGACCTTCGAATACAAGTTGCTTGAGGAAGTGAAACGAGACATTGTTTTCGTGAAATCTGAGCTAGAGAGCATGCATGCTTTCCTAAAGAAGATGTCTGAAGTTGAGGATGAGCTTGATGAGCAGGTGAAGTGCTGGAGGAAGGAGGTTCGGGAACTGTCCTATGATATAGAAGACCACATCGACGAGTTTGCGGTCCACCTCAAAGATGAGCCCGGATGTGAGCTGCATGGCATCCCAAGTTTCATAAGTCAAATTGTCAAATCGATCGCGTCAATCAGGAATCACTACCAAATTGCCAAGGAGATGCGAGGCATAAGAGCCTTTGTTGGGGAGGCTAGC…	2844	XP_015626169.1	MASATFGAMDSVLSKLTDLLTFEYKLLEEVKRDIVFVKSELESMHAFLKKMSEVEDELDEQVKCWRKEVRELSYDIEDHIDEFAVHLKDEPGCELHGIPSFISQIVKSIASIRNHYQIAKEMRGIRAFVGEASRRHKRYKVDDTISKPSKVTVDPRLPALYKDASDLVGIDGPKIELIRWLTEGVSGPEQQLKVVPIVGSGGLGKTTLANQVYHNLEGIFESRAFVTVSQKPDMMKILREILSGIGYNGLEAAWDEGKLIHEVRKYLRFVRYCVVLDDIWSISVWEILRCALPENNRGSRIVVTTRITDIARACCAPRHCDIYHLKPLDNTSSRRLFFKRICGSEDSLPSHVKGVAEKILKKCGGMPLAIISIASLLATKAQTKEQWESVNISLESGLD…	947	Reported annotation
CNL	LOC107278342	NC_089036.1	+	rna-XM_066307805.1	ATGGCTGGTGGAGTCGGGGAGGCGCTCGTGTCCGCCGTGCTGAAGGAGGTGCTGGGAAAGCTTGGCTCCGCCGTCGGGGAACAGATCGTGATGCGATGGAACCTGAAGCAAGATCTGGAGAGCATCAAGAGCACCCTGGGTATGCTTCAAGCGGTGCTCAGGGATGCCGAGAGGCGCTCCGTGAGTGACGAAGGCGCCAGCCTCTGGCTGAAGAGGCTCAAGAACGCGGCCTACGACATCTCCGACATGCTCGATGAATTCGAAGCCAAGTTATCGGAGACAACATTCTCTAGCTCGGTGGCCAAGTTATTTATGGGCAAAAGGTTGAAGAATATGAGGGTAAGGTTAACAGAGATAGCAGCAGAACGAACACACTATGGATTCACTCTAGATACCTAC…	3594	XP_066163902.1	MAGGVGEALVSAVLKEVLGKLGSAVGEQIVMRWNLKQDLESIKSTLGMLQAVLRDAERRSVSDEGASLWLKRLKNAAYDISDMLDEFEAKLSETTFSSSVAKLFMGKRLKNMRVRLTEIAAERTHYGFTLDTYPRDLEREEISKRETTSKINKSAVVGRNKEKEEILALLESDNIENLLVIPIFGFGGIGKTTLAKLVFNDDRTQTFDLRVWIYVSPNFDLKTIGRSIISQIKGQSDCLDDLQSISNCLEEILDGKSCLIILDDLWENSCFQLGELTLMLSSFKAESRLRIVVTTRNEEVARKICTVAPYKLKPLSDDHCWTLFRQSAILSSCTFQGGDKNVLEEIGWEISKKCKGVPLAAQSLGFILRTKDVEEWKNVRDSDVWDGSSPEDVVLPSLK…	1197	Reported annotation
CNL	LOC4332698	NC_089037.1	-	rna-XM_015772332.3	ATGGGTTGGCTCCAGCAGCTCAAACCTCTGTCCGACGTCCCCGACAAGATCGGGGGTTTCCTCTTCAACCTCGCATGGTCCAAGGGGACCCGCCTGTGGAAcgtcgaggaggaggccgagaaGCTGCGGCGCACCGAGAAGCGCATCCGCGCGCTGCTCAGGGACGCCGAGGAGCGCCGCTACATCGACGACGAATCCGTCAAGCTCTGGCTCCTGGAGCTCAAGTCCGTCGCCTACGACGCCGAGACACTGCTCGACCGCCTGACCACCTTCACCGCCGTGGCCAGGCTGGAAAGCGCGGAGCCATCGCGGAAGCGGAAGCGCTCCTGGCTCAATTTGCAGCTCGGTCCCCGGCAGCGGTGGGGGCTGGACGCGAAGATCACCGAGATCAACGAACGG…	3222	XP_015627818.1	MGWLQQLKPLSDVPDKIGGFLFNLAWSKGTRLWNVEEEAEKLRRTEKRIRALLRDAEERRYIDDESVKLWLLELKSVAYDAETLLDRLTTFTAVARLESAEPSRKRKRSWLNLQLGPRQRWGLDAKITEINERLDEIARGRKRFKFQPGDAARRAQPGQRPRFVEVAACHDESSQIFGRAKEKEEVVQALLSDHTIPLPVISIYGAAGIGKTTLARLVYNNAEVQSSFPTRIWVCLSDKCDVTKATKMIMEAITKVKCDALSLDILQQQLQEHLSTTKFLLVIDNLWAEDYNFWELLRCPLLAGEKGSKVLITTRNERVWRRTTSTILPVHLKGLDDEECWLLLKKYAFLHGQGRENDALSKTGRMIAADCRGSPLAAKSLGMLLSDTNGEEEEWLNIS…	1073	Reported annotation
CNL	LOC107276559	NC_089037.1	+	rna-XM_015774038.3	ATGGCGGAGGCGATCATCGGGCCGCTGGTGTGGAGGCTGCAGGAGATGGCGGTGGGGCAGGCTCGGGCGCTGGTGTCGGTGAACGACGACATCGTGAGGCTCCGGGACAGGCTGATGTGGCTGCAGGCCTTCCTCCGGGAGGCCGACGCCAAGCGACGCGCCGTCTCCGACGAGGTCAACAAGGTGTGGCTGCTGCAGACGCGCGACGCCGTCTTCGACGCCGAGGACGCCCTCGATCATTTCTATCTCCGCGTCGATATGTCCAGGTTTCCAAGGTGGGCTCAACCATCCATGAGATATGTTGTAACCTTTACAACGCAAGTACCAATGCGACGCATTCTCTCTAAAAAGATAATGGCTATCAACACCAGGCTTGAGGAAATTATTCAAAACAAAGAT…	2733	XP_015629524.2	MAEAIIGPLVWRLQEMAVGQARALVSVNDDIVRLRDRLMWLQAFLREADAKRRAVSDEVNKVWLLQTRDAVFDAEDALDHFYLRVDMSRFPRWAQPSMRYVVTFTTQVPMRRILSKKIMAINTRLEEIIQNKDRYKMDDVNKGIEVTWKASTSISESNSELDDLQQGNLTLYEEHQEELEKALTPTDQELQKNDNRPIVVSVSGKSGVGKTTLVRNVYNIMKKKNCFDVHAMESFAPHLTAPNILHQIVQQLTEDNKNCPRSMVHEMLATALRDKKYLLVIDGEVSRTEWKNIITMLTTLAVGSTGNRIVHIRFDRPEQSSLYYHHHIRLEPLENNVVMKLFHKRLRNQDKQGDAGGPMVLKLKKLLQFDAQYQKLEEYREDICKITEGLPLAVVLLSG…	910	Reported annotation
CNL	LOC9267256	NC_089037.1	-	rna-XM_015773364.3	ATGGACATGTCCAGTTACCTAGCTGTAGGTGGCTGGTTCATCCAGGTCATTTTTGACAAGTATCTGTCCTACCAGCTTCAGAGCTGGGCGGCCGACTGCGGCATCAGCCATGAGATGAACAGACTTCGTGTCGCGCTGCTTCGCACGCAGTCTGTCCTCCATGGGGCAGAGGTAACACCTTCACTGTCTTACGGCTCCCTCCCATGGATGCGGGAGCTCCGGGATGTCATGTACCATGCAGAGGACCTCCTAGACAAGCTTGAGTACAACCGCCTCCATCATCAAATGCAGGAATCAAGTTCAACAGAGAGCAACAGTAGCCCAATCAGCGCCTTTATGCATTCCAGGTTTCGCAATCAAGGGGCCCAAGCTTCTGGTCTAGAGCCACACTGGGATAGA…	3273	XP_015628850.3	MDMSSYLAVGGWFIQVIFDKYLSYQLQSWAADCGISHEMNRLRVALLRTQSVLHGAEVTPSLSYGSLPWMRELRDVMYHAEDLLDKLEYNRLHHQMQESSSTESNSSPISAFMHSRFRNQGAQASGLEPHWDRSTRVKNQMVNLLERLEQVASGVSEALSLPRKPRHSRYSIMTSSVAHGEIFGRESEIQQLVSTLLSSQVDGDNPVSVASIVGVGGVGKTALAQHVYNNTRVAQYFDMRMWICVTDAFDESRITREMLESVSSSRFRHDSITNFNRLQVALRARLVSKRFLLVLDDVWSNDKITLAIEHENWQKLLSPLKAAANGSKILLTTRSSMVAEMLQSAHITNLECLSDKDCWSLIKMIVFDDTNHLINSQLANIGSEIAKTLNGLPLAAKVV…	1090	Reported annotation
CNL	LOC9266605	NC_089037.1	+	rna-XM_026024231.2	ATGGCTGGCCTGATTTCTTCAGGAATCATCAAGTGGACGGCAAGCAAGCTTTCTTCACTGGTTTCGGCATCACCTGGAGCATCAGCATCCAATGAGCAGAGTTCTGCACTCAGGGATGTGAGGACGCTGCAGAGGACGATGGCGAGGATCCAGCGCACGCTTGCTACCACCGATGAGCACAGCATCAGAGATGCATCTGAGAGGCTTCACCTGAGGGAGCTTCAGCAGTTTGCCTACGATGCCCAAGATGCAATCGATCTGTACAAGTTTGAGCTTCTGCGGCGAAGGATGGATGATCCAAACAGTCATGGAGATGGCGGCAGTAGCCGTAAACGCAAGCACAAGGGGGACAAGAAGGAACCTGAAACTGAACCGGAGGAAGTTTCAATTCCTGATGAA…	3135	XP_025880016.1	MAGLISSGIIKWTASKLSSLVSASPGASASNEQSSALRDVRTLQRTMARIQRTLATTDEHSIRDASERLHLRELQQFAYDAQDAIDLYKFELLRRRMDDPNSHGDGGSSRKRKHKGDKKEPETEPEEVSIPDELAVRVRKILERFKEITKAWDDLRLDDTDTTMQDEEHSMLPLPTTPYVDEPTIFGRDEDKEKIIKMLLSVGGANEGDVSVLPIIGMGGVGKTALVQLVYNDRRILNRFDLMGWVHVSENFDLKSIMRKIIMSFTKKPCQMTQMDQLQYMLIEQVVGRKFLLVLDDVWNERKDIWDALLSAMSPAQSSIILVTTRNTSVSTIVQTMHPYNVSCLPFEESWQLFKQMAFLHQDESMKTDFEVIGRKIVQKCAGLPLAVKAIASALRFEE…	1044	Reported annotation
CNL	LOC4333319	NC_089037.1	+	rna-XM_015773613.3	ATGGCTGGACTACTAGCATCTGGAATCATAAAGTGGACAACAAACAAGCTTTCTTCCTTGGTTTCTCCTCAAATCGTTTCATCATCATCTGACGAGCAAAGTGCTTCGTTCAGAGATCTAAGAGATCTGCAGAGGACGATGGCAAGGATTCAGCGGACCCTCGATGCGATGGATGAACACAATATAAGAGATGAAGCCGAGAGACTTCGCCTGTGGGAGCTGCAGCAGCTTGCATATGATGCCCAGGATGCTGTCGATGAATACAGGTATGAGTTGCTTCGACGGAGGATGGAGGACCAAAGCAATCAAAGGCAGAGCAGCAGAAGTCGCAAGCGCAAGCGCAAAGGTGACAAGAAGGAACCTGAACCATCCCCTATCAAAGTTCCTGTTCCAGATGAT…	3369	XP_015629099.2	MAGLLASGIIKWTTNKLSSLVSPQIVSSSSDEQSASFRDLRDLQRTMARIQRTLDAMDEHNIRDEAERLRLWELQQLAYDAQDAVDEYRYELLRRRMEDQSNQRQSSRSRKRKRKGDKKEPEPSPIKVPVPDDLAARVRKILEKFNEITKAWDDLQLNESDAPIREEAYDIKISTTPHVGDFDIVGREEDKENIIEILISDEAAQANMSVVSIVGMGGLGKTTLAQMVYNDERVSRYFQLKGWVDVSEGHFDVKAIARKIIMSFTRNPCDIEDMGNLQNMITAQVQDMKFFLVLDNVWNVQKEIWDALLSLLVGAQLGMILLTTRDETISKMIGTMPSYDLSFLTSEESWQLFKQMAFGFIDQHMDQQFEGFGRKIVGKCGGLPLAIKAIGSSLRGETN…	1122	Reported annotation
CNL	LOC4333674	NC_089037.1	+	rna-XM_015777571.3	ATGGCAGCCTCGACGGGGGTGGTGAGTTCCCTCCTCTCGAAGCTGGCGACCCTGGCGGAGCAGAAGTACGGCGACGTCAGGAGGATCCGCCGCGAGATCACCTTCCTGACGGACGAGCTCAGCAGCATGAACGCGCTGCTCCTGAAGCTGGCCGACATGGAGGAGCTGGACTCGCAGCTGAAGGAGTGGAGGAACAAGGTGCGCGAGCTCGCGTACGACGTCGAGGACTGCATCGATGCCTTcgcgcaccaccaccgccttAGCCGCGGCGACGCCGACCCGGGCGGCCTCATCCGGAGGGCAGCACGCAACATGAAGAAGCTGCGGGCGAGCTACCGAGCGGCCGACCAGATCCACGAGCTCAAGGCCCGGATCATGGAGGTCAGCGATCGCCGGCTG…	2871	XP_015633057.1	MAASTGVVSSLLSKLATLAEQKYGDVRRIRREITFLTDELSSMNALLLKLADMEELDSQLKEWRNKVRELAYDVEDCIDAFAHHHRLSRGDADPGGLIRRAARNMKKLRASYRAADQIHELKARIMEVSDRRLRYKLDEAASAAPAPALAIDPRLPALFAESKGLVGIEGPRSTLVSWLMDGEGQLKVISIVGFGGLGKTTLAKEVNHAVGAHFQLKAFVSVSRNLNPKKLICDVLSQIMDQKDYGKKDYGKLEVEQLIPILREHLADKRYLIIIDDIWRIQAWDLVKSALHDNSCQSRIITTTRISTVAESCCSTLKDRIYYIEPLNEVESRELFFKRIFATEHGCPPHLEEVSNEILKKCGGLPLAILSIASSLANKPDIKEQWEMVKKSIGFALEG…	956	Reported annotation
CNL	LOC4333771	NC_089037.1	-	rna-XM_015773323.3	atGGAAATTGGTTTGGGTGGACTCGTGATCATGGACGTGGAGCAGTCGCAGAGTGTGTCGGCGGCGATCATGGCGGCGATGCTGGACGCCTTCGCGTCGAGCCTCGCACGCATTCTGGCGGAGACGGCGAAGGAGGAGGTCGAGGCGCTGCTGggcgtgcccggcgagatctcCAGGCTCGAGGCGACGCTCGGCGACCTGCGCGCCGTCCTCTCCGACGCGGAGAGGGCGCGCGACCGCGACGCGGCCGTGGACCGGTGGGTGCGGGAGCTCAGGGACGCCATGTACGACGCCGACGACATCCTCGACGAGTGCCAGGCCGCCGCGGGGGGCGAGGCCGCGACGCCCGTTGCCATGgcgggctgctgctgctgcttccgcgGCGTCCGCGTCCCTGCC…	3345	XP_015628809.3	MEIGLGGLVIMDVEQSQSVSAAIMAAMLDAFASSLARILAETAKEEVEALLGVPGEISRLEATLGDLRAVLSDAERARDRDAAVDRWVRELRDAMYDADDILDECQAAAGGEAATPVAMAGCCCCFRGVRVPALSCFRDPVRAREIGKRVRALNRRLDGIERRSSRFGFVSQTRIISSSPSPCCSRRADSGDGRRTALGLIRSDVVGEKIAEDTRMLADILVSKTTDLDDAGGGCNLIPTIAVTGAGGIGKTTLARMVFGDATVQESFDARIWLFVGRDADEVTMLRSAIAHAAGAASCEGLAVAGDKDLLERALQRAVTHRKVLLVMDDVWSDAAWNELLRVPLSHGAPGSRILVTTRNDGVAHRMKVRYLHRVDKLRRQDAWSLLKKQIVLNKSDEA…	1114	Reported annotation
CNL	LOC9269265	NC_089037.1	+	rna-XM_066308768.1	ATGGCAGAAGGTGCTTTTCTTTCTAGCCTCGTTGACCGTCTAAGCACCACAGCCTTGTCGGGGATCACCTCGTTGTGGGGCGTGAAGGAGCAGGTGGATTCACTGATTCACGAGCTCCAGGCAGTGGAATGCTTCCTCAAGGATGCCGACCTGAGGGAGATCCGTCGGCAAGCCACATCCAACAACAACTGGTTCTGGTTACACTCCCTCAGAGATGCCGCCTACGACGCCGAGGACCTCATCGAGAGCGTGGAGCTCCATGAGGGGAGGTATCACACTCTGAACCCTCTCCTCCAGCCCTTGAACTCTTACAGATTTGCCAAGCAAATCAACGAGATCAAATCCAGATTCCAATCGATCATAGATGGTTGGGCCAAGAATGCTTCCATGTTACGTGAG…	2880	XP_066164865.1	MAEGAFLSSLVDRLSTTALSGITSLWGVKEQVDSLIHELQAVECFLKDADLREIRRQATSNNNWFWLHSLRDAAYDAEDLIESVELHEGRYHTLNPLLQPLNSYRFAKQINEIKSRFQSIIDGWAKNASMLRELRDMSSSSSSVTSAADSLWRRSSCHLGDDVVVGREEEAGMIIDRLLRCTAHREVVGIVGMGGVGKTTLASLVYNKVSAIQTGGTSLRPDSPKGTSSRSSVEMYFDACAWVPVGQNADALGLLKITSAQIGVELNSTQVAAAKNAMFRFLQHKKYLIVLDDIWTTETWLELSEAFPKSTNGSKILLTTRSKEIAVSADPSSLPYELDPLSEELSFQLFITKVFGLNHVDTTSCPPQLKDVGHQLSKKCGGLPLALVVLGGLLSGKEK…	959	Reported annotation
CNL	LOC4334783	NC_089037.1	-	rna-XM_015777707.3	ATGGCAGAGCTGATGGCCACCATGGTGGTCGGGCCACTGCTGTCCATGGTGAAGGACAAGGCCTCCAGCTACCTCCTGGAGCAGTACAAGGTCATGGAGGGCATGGAGGAGCAGCATGAGATTCTCAAACGCAAGCTGCCCGCCATCCtcgacgtcatcgccgacgccgaggaGCAGGCGGCAAAACACAGGGAAGGGGCGAAAGCATGGCTTGAGGAGCTCCGGAAGGTGGCCTACCAGGCCAATGATGTCTTCGACGAGTTCAAGTACGAGGCACTCCGCCGCAAAGCCAAGGCCAAGGGGCACTACAAGAAGCTCGGCAGCATTGTTGTTATAAAGCTCATTCCTACTCACAACCGTATTCTGTTTCGTTATAGGATGGGCAACAAGCTCAGGATG…	3981	XP_015633193.1	MAELMATMVVGPLLSMVKDKASSYLLEQYKVMEGMEEQHEILKRKLPAILDVIADAEEQAAKHREGAKAWLEELRKVAYQANDVFDEFKYEALRRKAKAKGHYKKLGSIVVIKLIPTHNRILFRYRMGNKLRMILNAIEVLIAEMNAFRFKFRPEPPMSSIKWRKTDSKISNLSMDIANKSRKKDKEEIVNRLLAQASNGDLTVIPIVGMGGMGKTTLAQLVYNDPEIQKHFQLLLWLCVSDNFDVDSLAKRIVEAAPKEMNKKNDNGGAKKLPQDELKEVVSGQRYLLILDDVWNRDASKWEALKYNLKHGGSGSSVLTTTRDQAVAQLMAPAQEVYDLKNLNESFIEEIIKRSAFNSEQERPPPELLEMVGDIAKKCSGSPLAATALGSTLRTKTTK…	1326	Reported annotation
CNL	LOC4334784	NC_089037.1	-	rna-XM_015776999.3	ATGGCAGAGCTGATGGCCACCATGGTGGTCGGGCCACTGCTGTCCATGGTGAAGGACAAGGCCTCCAGCTACCTCCTGGAGCAGTACAAGGTCATGGAGGGCATGGAGGAGCAGCATGAGATTCTCAAACGCAAGCTGCCGGCCATCCTCGACGTCATCGCCGATGCCGAGGAGCAGGCGGCAAAACACAGGGAAGGGGTGAAAGCATGGCTTGAGGCGCTCCGGAAGGTGGCCTATCAGGCCAATGATGTCTTCGACGAGTTCAAGTACGAGGCCCTCCGCCGCAAAGCCAAGGGCCACTACAAGAAGCTCGGCAGCATGGATGTAATAAAGCTCATTCCTACTCACAACCGTTTTGCGTTCCGTCGCAGGATGGGCGACAAGCTCATCAAGATTGTG…	3975	XP_015632485.1	MAELMATMVVGPLLSMVKDKASSYLLEQYKVMEGMEEQHEILKRKLPAILDVIADAEEQAAKHREGVKAWLEALRKVAYQANDVFDEFKYEALRRKAKGHYKKLGSMDVIKLIPTHNRFAFRRRMGDKLIKIVNEMEVLIAEMNAFRFEFRPEPPISSMKWRKTDCKISNLSMNIAIRSRSEDKQKIINTLLAQVSNRDLTVLPIVGMGGMGKTTLVQLIYNDPEIQKHFQLLLWVCVSDKFDVDLLAKGIVEAARKEKNENVMAKNSPQDALKEVLSGQRYLLVLDDVWNREASKWELLKSYLQHGGSGSSVLTTTRDQAVAQVMAPAQKAYDLKRLNESFIEEIIKTSAFSSEQERPPELLKMVGDIAKRCSGSPLAATALGSTLRTKTTEKEWESV…	1324	Reported annotation
CNL	LOC112936108	NC_089037.1	-	rna-XM_026024089.2	ATGGCGGAGCTAATGGCCACCATGGTGGTCGGGCCACTGGTGTCCATGGTGAAGGAGAAGGCCTCCAGCTATCTCATGGAGCAGTACAAGGTCATGGAGGGTATGGAGGAGCAGCACAAGATCCTCAAACGCAAGCTGCCGGCCATCCtcgacgtcatcgccgacgccgaggaGCAGGCGGCAAAACACAGAGAAGGGGCGAAAGCATGGCTGGAGGAGCTCCGGAAGGTGGCCTACCAGGCCAATGATGTCTTCGACGAATTCAAGTACGAGGCCCTCCGCCGCAAAGCCAAGGCCAATTGGCAGTATAAGATGCTCGGCATGGATGTAATAAAGCTCTTTCCTACTCACAACCGTATTGTGTTCCGTTACAGGATGGGCAACAAGCTCAGGATGATC…	2223	XP_025879874.1	MAELMATMVVGPLVSMVKEKASSYLMEQYKVMEGMEEQHKILKRKLPAILDVIADAEEQAAKHREGAKAWLEELRKVAYQANDVFDEFKYEALRRKAKANWQYKMLGMDVIKLFPTHNRIVFRYRMGNKLRMILNAIEVLITEMNAFRFKFRPEPPMSSMKWRKTDSKISEHSMDIANRSREEDRQKIVKSLLSQASNGDLTVIPIVGMGGMGKTTLAQLIYNDPQIQKHFQLLLWVCVSDNFDVDSLAKSIVEAARKQKNCNERAEFKEVVNGQRFLLVLDDVWNREASKWEALKSYVQHGGSGSSVLTTTRDKTVAEIMAPPKEVHHLKDLNENFIKEIIERSAFNSEEEKRQSELLEMVGDIAKKCSGSPLAATALGSTLRTKTTKKEWEAILRRS…	740	Reported annotation
CNL	LOC107280527	NC_089038.1	+	rna-XM_066310108.1	ATGGATGAAGATGGAAACGTGGGGATTGGAGGCAAATACACAGATGGGCTCATTTCTCATTCACTCAGAGTGTCAAAACAGCGATCATGCGTCCACAAGTACGCTGCCGGAGCCAATGTCAGCCTGCAATGCAGGTCATCAAAGCAGGAGCATATGAGCACCACTGAGGTCAGATTTGAGGACTGGATGGCAGAGGCTGTGGTGTTTGGAATCCTATGCAAGATTGGATCCATCTTGAGTTCACATCTAACACAGGCGTTCGTTGCACACTTGGGAAAGGAGGTATCAGTTTTCATTGAAATTGAAAGCAGTATTAAGCAAATCAGAAGTGAGTTTAGGTTGATGCAAGCTTTCCTGCAAGACGGCCAAGAAAAAGAAAGTCATAGCAGGCTGGCAGAA…	3024	XP_066166205.1	MDEDGNVGIGGKYTDGLISHSLRVSKQRSCVHKYAAGANVSLQCRSSKQEHMSTTEVRFEDWMAEAVVFGILCKIGSILSSHLTQAFVAHLGKEVSVFIEIESSIKQIRSEFRLMQAFLQDGQEKESHSRLAETFLHEVQQVSFEVEDILDEFVYLFGQKQTASLKSLRNFFPKSKSMMHWQRLAAELKEAQNRLQNLRNLKVQYNIDLSEESPSSIRYEDSQVHTIQHIKHNNKIVGFANERDCLQELLMTNEKSCSIISIWGMGGSGKTTLVKTVFERKAIKNRFDCLIWVTVSQTYDITEIMRKIIQCALKETCPADLESMCSEGVALKLQGTLQGRTYMMILDDVWDTNVWFNLEPFLDLNSRGSKVVITTRINDVASLADDKNRLQLRGLNEAE…	1007	Reported annotation
CNL	LOC4335194	NC_089038.1	-	rna-XM_066310131.1	ATGGCAGAAGCAATTATTCTTGCTCTATCAAAGATTAATAGTACTTTTGGATTGGATCCCACAAATATTGCCAAATCTGCAGTATCCAAGCTATATCAGAAAGGAAAGAGTTTGGCGGAGTTACCGGGGAAGGTTGAAGAAATAAGAATGGAACTAACAACAATGGAAAATGTCATAGAACAACTAGATACAGCACATCTCACTGACAAAGTTATCAAGGGTTGGATTGCGGAGGTACGAAAGCTGGCCTACCATGTTGAGGATGTAATGGACAAATACTCATATCATGCTCTTCAAATGGAGGAAGAAGGGTTCCTGAAAAAGTACGTTGTCAAAGGATCACATTATGCCATTGTTTTCGATGGAATTGTTGCTGAGATAGTCCAGATTGAGCAGGAA…	2106	XP_066166228.1	MAEAIILALSKINSTFGLDPTNIAKSAVSKLYQKGKSLAELPGKVEEIRMELTTMENVIEQLDTAHLTDKVIKGWIAEVRKLAYHVEDVMDKYSYHALQMEEEGFLKKYVVKGSHYAIVFDGIVAEIVQIEQEIQRVIKLKDKWLQPSQLIRNKHSDFERKRSQGCLPELVKDEDLVGIEGNRMLLTGWLYSNELDSTVIIVSGMGGLGKTTIVANVYERGKIRFHAHAWIVVSQTYDVEELLRKVLRKIGYADQAHLDGMDVHDLKEKFKENISDRRCLIVLDDVWDREAYNQIHDAFQNLQASRIIITTRSKHVAALALPTRHLKLQPLDKVDAFSLFCRRAFYSRKDYDCPSELLELANSIVDRCQGLPLAIVSIGSLLSSKQPIQHAWKQTYNQL…	701	Reported annotation
CNL	LOC9271144	NC_089038.1	+	rna-XM_026025157.2	ATGGACAAGGTCGTCGGAATATTGAGGGGAGTAGCTGGTGTTGCTGCTGACGCCAATGCATTCCGTGAATTCTTCCACTGGGTCACACCACACGTCTTAGCTGCCGTACGTtctcaacagcagcagcagctgctgcaacTGGATTCAGGAGGGCCAGTATCAGCATCAACTGGAAACAACAGAACAGCTCCACTGCATCAGATTCAGGATGATCTTCAGAAACTCGAGCACAACCTTTGGGTGATCCAAACAACTATTACATCCACGATGCATGATCTCATCGACCGCCTTGAGTGGCATAGCCACAGGGAAACAGAAGCCAGGCACCTTCGCCAGATCAAGGATGCAGTGTACGATGCCGAGGACCTCCTTGATGAGTACAATTACTATGCTCTTAAG…	3255	XP_025880942.2	MDKVVGILRGVAGVAADANAFREFFHWVTPHVLAAVRSQQQQQLLQLDSGGPVSASTGNNRTAPLHQIQDDLQKLEHNLWVIQTTITSTMHDLIDRLEWHSHRETEARHLRQIKDAVYDAEDLLDEYNYYALKVKVEASKNLGQDHSHGPVLEFLDSVNFNGNFSKVMEIQDRLKHVFDQSMGLGLHKTPKKFDRLVRPETCRVLDESQIFGREQELKELMQMLGVDGHKRGRPAAHTNTTEARRMELPVLPIVGMGGVGKTTMAQQICEDPEVRKHFHHRIIWICVSDEFEVNRLTKDALKSLGVKSEDTDTRDNLMVNLRDSVKSKKFLLVLDDMWDDVLKDEKGWRTFHRTLSNGLDGSMILVTTRSSKVANLVSDGNHYELKGLQDGVFWNFFKL…	1085	Reported annotation
CNL	LOC112938814	NC_089038.1	+	rna-XM_066309395.1	ATGGACGACATCGTTGGAATATTGAAGGGAGCAGCTGGTCTTGCTGCCGATGCCAATGCCTTCCGTGAGTTCTTCAACTGGGCCGCACCACGTGTCTTGGCTGCCGTACGttctcagcagcagcagcatctgcTGCAAGTGGATCCAGGAGGGGTAGGATCAGCATCAGCTAGAGACAACAGAACAGCTCCACTGCACCAGATTGAGGATGATCTTCAGAATCTCGAGAACGACCTATGGCTGATCCAATCAACTACATCCACAATGTATGACCTCATCGATCGTCTTGAATGGCATAGCCACAAGGATACAGAAGACTGGCATCTTCGCCAGATCAAGGATGTAGCGTACGATGCCGAGGACCTCCTTGATGAGTACAATTACTATGCTCTCAAGGTG…	3183	XP_066165492.1	MDDIVGILKGAAGLAADANAFREFFNWAAPRVLAAVRSQQQQHLLQVDPGGVGSASARDNRTAPLHQIEDDLQNLENDLWLIQSTTSTMYDLIDRLEWHSHKDTEDWHLRQIKDVAYDAEDLLDEYNYYALKVKVDTSKNLGQDHSHEPFLEFLNSVNFSKVMKIKNRLKQVFDQSKGLGFHKTPKKFDRLVRPETCRVLDEPDEIFGREKELKELKQKLGVRGRKRGRPVACSTTAEARRTELPVLPIVGMGGIGKTTMAQQICEDRVVRNHFDCILWICVSDEFEVNRLTRDVLKSLGVKSQDSDTRDTLMVNLRDSVKSKKFLLVLDDMWDDVLKDERGWRTFHRTLSNGLQGSMILVTTRSSKVANLVSNSDPYELNGLQNDVFWDFFKLCAFGS…	1060	Reported annotation
CNL	LOC107278229	NC_089038.1	+	rna-XM_066309802.1	ATGGACGACATCGTTGGAATATTGAAGGGAGCAGCTGGTCTTGCTGCCGATGCCAATGCGTTCCGCGAGTTCTTCAACTGGGCCGCACCACGTGTCTGGGATGCCGTACGttctcagcagcagcagcatctgcTGCAAGTGGATCCACGAGGGGTAGGATCAGCATCAGCTAGAGACAACAGAATAGCTTCACTGCACCAGATTGAGGCCGATCTTCAGAAACTCGAGAACGACCTATGGCTGATCCAATCAACTACATCCACAATGTATGACCTAATCGATCGTCTTAAATGGCATAGCCACAAGGATACAGAAGCCTGGCATCTTCGCCAGATCAAGTATGTAGTGTATGATGCCGAGGACCTCCTTGATGAGTACAATTACTATGCTCTCAAGGTG…	3213	XP_066165899.1	MDDIVGILKGAAGLAADANAFREFFNWAAPRVWDAVRSQQQQHLLQVDPRGVGSASARDNRIASLHQIEADLQKLENDLWLIQSTTSTMYDLIDRLKWHSHKDTEAWHLRQIKYVVYDAEDLLDEYNYYALKVKVDASKNLGQDHSHETFLEFLDSVNFSKVMEIQNRLKQVFDQSKGLGFHKTPKKFDRLVRPETCRVLDKPDKIFGREKELKELKQKLGVCGRKRSRPVACSTIAEARRTELPVLPIVGMGGVGKTTMAQQICEDGVVRKHFDCIIWICVSDEFEVNRLTKDVLKSLGVKSQHSDTRDTLMVNLRDSVNAKKFLLVLDDMWDDVLKDERGWRIFHRTLSNGLQGSMILVTTRSSKVANLVSNSDPYELNGLQNDVFWDFFKLCAFRS…	1071	Reported annotation
CNL	LOC107276806	NC_089038.1	+	rna-XM_015778157.3	ATGGCCTTGGCTTTCGCCGGCAAATCGGTGGCTGTGTCGGCCATCTCCATGATTGTCCGCAAGTCTTTCGATTACCTTGAGAAGTATGCGAAGGCGGAGGGGATGAAGTCGGTGCAGGAGCGGCTTGAGAGGACTCTCCCACAAGTCCAAGTTGTCTTTGATGCAATTGATatggagaggataagggatcAGAGCGAGGCGCTTGATGCCTGGCTTTGGCAGCTCAGGGATGCCGTCGAGGAGGCAGAGGATGTGCTCGATGAGGTGGAGTACTACAAGCTTGAGAAAAAGGTGAAAACTAGAGGTAACAAGGTGAGCAGCTCTCTGTACAAGTGCAAGAGGGTGGTTGTTCAGCAATTCAATAGTACTTTTAAGGCTGGAACTTTTAAGAGATTGTTG…	3807	XP_015633643.1	MALAFAGKSVAVSAISMIVRKSFDYLEKYAKAEGMKSVQERLERTLPQVQVVFDAIDMERIRDQSEALDAWLWQLRDAVEEAEDVLDEVEYYKLEKKVKTRGNKVSSSLYKCKRVVVQQFNSTFKAGTFKRLLDAIRKLDEIVVGVERFVLLVDRLDSCTSRHVCHQEVSNPRETSSFSVDEIVIGRDTERVKIVEWLIEQDNVHDHDVCAVNAFSIVGIGGMGKTTLAQAIYNDQRVKQCFDQAMWICVSNDFDVPALMKKIIQEITREGTNVTNFNTLQEIVRENLKSKKFLLVFDDVWNDERRPDWEKLVAPLKFGQKGSKILLTTRMESVVDIVERVLGGRTKSLRLEGLHDKDLLAIFNRHAFFEVNPDDYFNLQEIGKKITRKLSGCPLAAKI…	1268	Reported annotation
CNL	LOC4336386	NC_089038.1	-	rna-XM_015781305.3	ATGGCGCGCTGCGGCGGCGAAAGGATGGTGGACGAGCTGCGCGACGTGCTGGACGACTTCGCGTTCCGGGCCAAGCGGCTGGCCGCGCCGCTGCTGCAGCCGTTCGGCCGCGCCTCCGAGGCGGTGGCGCTTGACGGCGCGGAGATCGACGGGCTCAGGCGCATCCGCGCGGCGCTCCGGGCCGCCGAGGAGCGCGTGGTCACCGATGACTTCGTCAGGCTGTGGCTGCGGGAGCTGGAGGACCTGGAGCGCATGGCCGAGGACGTGCTCGAGGAGCTCGAGTTCGAGGCGCTCCGCGCGTCCCGCCTCGAGCGGTTCAAGCTCCAGCTCCTCCGGTCCAGCGCCGGCAAGCGGAAGCGCGAGCTCAGCtcgctcttctcctcctccccggatCGCCTC…	3261	XP_015636791.1	MARCGGERMVDELRDVLDDFAFRAKRLAAPLLQPFGRASEAVALDGAEIDGLRRIRAALRAAEERVVTDDFVRLWLRELEDLERMAEDVLEELEFEALRASRLERFKLQLLRSSAGKRKRELSSLFSSSPDRLNRKIGKIMERYNDLARDRDALRLRSSDEERRREPSPLTPTSCLTKCSLHGRERDKKQVIKLLLSDEYNCQGVYSVVPIVGAAGVGKTSLVQHIYNDEALRSKFDMKMWVWVCQEFDVLKLTRKLAEEATESPCGFAEMNQLHRIIAKRLEGKRFLLVLDDVWDESLLRWTSLLVPLKSAAPGSRIVVTTRSAKVARMMAFKIHQLGYLTDTTCWSVCRNAALQDRDPSIIDDGLISIGKSVAAKCKGLPLAANAAGSVLSIAIDRK…	1086	Reported annotation
CNL	LOC4336576	NC_089038.1	-	rna-XM_015778648.3	ATGGCGGAGATGATCGCCGTGACACTCTCggcgaaggtcgccgccgcgctgtcCGGACCCGCGGCCGTCAGGCTCTCCTCTCTCGCCGGGGTTCGCTCGGGCatcgaagcggcggcgcgagacctggagctcctccgcgccttcctccgcttcgtCGACTCCCTCCACGGCAGCGACCCGCTCGCCGACGCCTGGGTTGACCAGGTGCGCGACGTCGCCTTCGACCTGGAGGACGCCGCGGACGAGTacgccttcctctccggccaCGGCTTCTTCCGCCATGGCGCTAACTTGGGCGCCTGGTTCGCGCTCTCCAGGCGCCTGTGGAGGGCGCGGGAGAGGCTCCGCGAGCTCTCGGCCGCGAAGGAGCAGCTAGGAATCCGGCCGGCGGAGGTCTCC…	2856	XP_015634134.1	MAEMIAVTLSAKVAAALSGPAAVRLSSLAGVRSGIEAAARDLELLRAFLRFVDSLHGSDPLADAWVDQVRDVAFDLEDAADEYAFLSGHGFFRHGANLGAWFALSRRLWRARERLRELSAAKEQLGIRPAEVSASSSGGAGGLSAAMIGRKIAEASHFVEEGEIVGFAMHERLLMKWLTGDTDPRQLLIAVCGMGGVGKTTLVTNVYKKVAATCHFDCAAWVAVSKSFTTDDLLRRIAKEFHRDNRGCVPWDVDNMDYRSLVEALRGHLAKKRYLLLLDDVWDAHAWYEIRHAFVDDGTKSRIIITTRSQDIASLASSNRIIRLEPLSEQEAWSLFCNTTFREDADRECPYYLRHWASKILDRCCGLPLAIVSVGNLLVLKDRTEFAWKSVYDSLVWYE…	951	Reported annotation
CNL	LOC107278549	NC_089038.1	+	rna-XM_015780028.3	ATGATGTGGTTAGTTGGCAGTGTGGTGGATGCTGCGATAGGATGCCTGGTGCAAAGCATCCTTGGGAGCTTCTTCACTGAACAGATGGAAGCCTGGACTCATGAAATTGGGCTTGCTGAAGATATCGAGAAGCTTGAGTTTGAGATGAAGGCTGTGGAGAGGGTGCTTGCTGCTGCCGAAGGAAGAAGTATTGACAACAAGCTACTAGCCCAATCACTGGGAAGTCTAAGAGATCTGCTTTATGATGCGGAAGACGTTATGGACGAGCTCGACTACCACCGGCTCAAACATTGGATCGAAAAAGGTGAAGGCTCCAGTGCTGCTGCTGATAATAATCCTGGGACAAACTATGCTGCTTCATCCATTTCATCTTCTGCTTATCAACTAATATGCAGTGCA…	2709	XP_015635514.1	MMWLVGSVVDAAIGCLVQSILGSFFTEQMEAWTHEIGLAEDIEKLEFEMKAVERVLAAAEGRSIDNKLLAQSLGSLRDLLYDAEDVMDELDYHRLKHWIEKGEGSSAAADNNPGTNYAASSISSSAYQLICSARQKITSWISSGRKRKREEEEPTDSTMLPHDIKRDISKRINRIVNNLQKTGNSVSGVLQLEIPCRGLTSNQRHRMARNTRLTTSVPIEPKVYGRDADKDRIIEMLINEGSSDLLVIPIVGIGGIGKTTLARFVYRDQRIIDHFDLQIWICVSTNFNEVRLTLEILEHVCKDRQEYRDVSNFNVLQEILLKNIRDKRFLIILDDMWEDRDSSGWDKLLAPLKCNQVTGCAVLATTRRSSVAQMIGTVNAFQISGLDKKEFWLFFKACA…	902	Reported annotation
CNL	LOC9269204	NC_089038.1	+	rna-XM_066310038.1	ATGGGGGTGGAGTGGAGCGTGGTGGACGCGGCGATAGGGTGGCTGGTGCAGAGCGTCCTGGGGACCCTCCTCGCCGGCAAGCTGGAGGCCTGGACGCGCGAGGTcgggctcgccggcgacgtgcggAGGCTCGAGGTCGGGATGAGGAGCGTCGAGATggtgctcgccgcggcggccgcccggGGGAGGGAGCTCGTCGGGAACGAGCCGCTGTCCCGCTCCCTCGACGACCTGAGGCAGCTGCTGTTCGACGCCGAGGACGTCGTCGACGAGCTCGACTACTACCGCCTCCAGCTAGAGATCGAGCAGCGCGAggacgctgctgctgctgtggatTCTTGTGTTGAGGGAGGCAATGCATCTTCCTTCAGCTCCACCTCGTCTTCTACTTGCCGTCTT…	3465	XP_066166135.1	MGVEWSVVDAAIGWLVQSVLGTLLAGKLEAWTREVGLAGDVRRLEVGMRSVEMVLAAAAARGRELVGNEPLSRSLDDLRQLLFDAEDVVDELDYYRLQLEIEQREDAAAAVDSCVEGGNASSFSSTSSSTCRLVWNAATKLTSWASMAVDFVMAHAGSKRKRGQYELAQDDATVVVVPFENKDDISRRINEIATSLCTISDSVHKAIHLEASYCIAVPKEGVVSNRRLTTSVPVEQKVYGRDSDRDMIVELLVNGKSRDLNVLPIVGNGGVGKTTLAKFVYRDRRIKDHFDLQMWVCVSSIFDEVRLTREMLEHACRDRQDCEKISSFNVLQEMLMGSVRNRRFLLILDDVWEDKDKNGWNRLLGPLRQNQTVGCMILATTRSPSVAKKIRTLTSVELK…	1154	Reported annotation
CNL	LOC9266802	NC_089038.1	+	rna-XM_066309843.1	ATGGATTCCGCCGTGAGCGCGGCGCGGTGGGTGGTGGGCAAGGCCCTCGGCCCCGTCTCGGACGGCTTGGTGGAGGCGTGGGCGGCCAGCCGGGAGCTCGGACCCAACGTGGACGCCCTCAAGATGGAGCTGCTCTACGCGCAGGGGGTGCTCGACAACGCGCAGGGCAAAGACATACGCAGCCCTGCGCTCAAGGAGCTCCTCCAGAAGCTGCGAGACCTGGCGTTCGACGCTGACGACGTGCTGGACGAGCTCGACTACTTCCGCATCCAGGACGAGCTCGACGGCACCTACCACGCCGCCGATGAGCACGCCGGCGGTTGCGCCCGCAACCTCTTCCTCAATGTCACCCACACTGCCAAAGCTGCCAGCAAACGGCTGGGATTCTCTAAATGCtcc…	5343	XP_066165940.1	MDSAVSAARWVVGKALGPVSDGLVEAWAASRELGPNVDALKMELLYAQGVLDNAQGKDIRSPALKELLQKLRDLAFDADDVLDELDYFRIQDELDGTYHAADEHAGGCARNLFLNVTHTAKAASKRLGFSKCSCAAAADNGSHTYPRSEQGAQGRGLCCGWSYNDHDSEEEEEATGGGIRKLASGARNTIHAVGKRLHCSSFPAVVDDDSSVSICCGACMHKPPQQRKDVIKETPKLKIDRVGLSIRMKDVVDQLQLVCAKVTTILNLEIHHSIRSTDSSTASNRPITTPTSIEPKLYGRDDTAKSIIDYITQGTDCGKDLTVLPIVGPGGIGKTTLIQYIYKSLEVQNHFQVKVWICVSQNFSVDKLIEEIKQYVPKVDGEKDGRPEELIEQRLKSKR…	1780	Reported annotation
CNL	LOC107278080	NC_089039.1	+	rna-XM_026025598.1	ATGGCGGTGATGGAGACCGTAGAAAAGATCATCTCAACTGGGATCAACATCCACGGAGCGACCAATCTGGAAGATGATCTATCCTGCCTCCGGGCATCCTTGCCCAATGCTCGCTTAGTCATCAATCGTGGCGAGTGGGGAAGGTTCAAGAACAAGGATCTCGCGGTGCTTCTCACGCAGCTCAAGGACACCACATATGACACCGAGGATCTTCTTCGCAAGTTCGATGACCAGGTGCTGCGGCAGAAGATGGAGGACACTGACCGTAGCCGAGCAGGTAAATTCTTTTCTTCCTCTCTGTATCGTGCAAAAAACTTGATCTGTGGTAGCAAAACAAGGATAAAGGATGCTCAAGATAAGCTTGACAAGGCCGTGGATGATTTAGAGAGAGCGCTTAAG…	2487	XP_025881383.1	MAVMETVEKIISTGINIHGATNLEDDLSCLRASLPNARLVINRGEWGRFKNKDLAVLLTQLKDTTYDTEDLLRKFDDQVLRQKMEDTDRSRAGKFFSSSLYRAKNLICGSKTRIKDAQDKLDKAVDDLERALKPLGLKMEKVQHMPETSSVIGVPQVFGRDKERDLVIENIGGVGKTTLAQFIYNDPRVEAHFGKRIWVCISDLFNKKRITKEIIESITRKEYKSSNSLDALQVELRKQLRRRKFLLVLDDMWPNAKDEWETFFAPLRYGFEGSMILVTTRSPDVANLVASNNCNPFRIEGLDRDIFWEFFKKCAFGKQCPESYPQLHDIGRSIASRLCGSPLAAKTIGRLLNMELTVQHWKTVQNKELWELPNRDNDILPALQLSYLHLPQELKSCFA…	828	Reported annotation
CNL	LOC107280919	NC_089039.1	-	rna-XM_015783053.3	ATGGAGTCCGCGCTGGTGTCGTTCGCGCTGAAACTGGGCGGCAAGATCATGGGCATGGCCACGGGTAAGGTGGAGAAACTCCTTggcgtgcccggcgagatcaccAAGCTTGAGACGACGCTGGGTGACCTCCGTTGCTACCTGGTCGACGCCGACAATCGGCGCAGCCTCGAAGAGGCCGTCAAGCGGTGGGTGAGAGAGCTCAAGGATGTCATGTACGACGCCGATGACATCCTAGACCTCTGCCAGCTCGTCGAGGATGAGGGATACGACGACGCAAGAACCAATCCAAGTTGCTGGAACGCATCCAAGTTCTGGTTCTGCAACCCCGTTGCCTCGCATAAGATCGGGAGGAAGATCCAGGCACTCAACCGGAGGCTGGATGACCTGTCAAGACGG…	3363	XP_015638539.2	MESALVSFALKLGGKIMGMATGKVEKLLGVPGEITKLETTLGDLRCYLVDADNRRSLEEAVKRWVRELKDVMYDADDILDLCQLVEDEGYDDARTNPSCWNASKFWFCNPVASHKIGRKIQALNRRLDDLSRRRSRLKFLPSVCSAAGAGSSLDDRCRTGPSVEQTFIVGEKIEQDARSLVNLLVNRVDDDHDPARSSNGNVIVVAITGVGGIGKTTLATMVFNDSELENHFKEKIWLSVNQDVNEIDLLKHAIEQFGGNHEHCRADTVLLENALERAVRKKRFLLVMDDVWSDNVWNNFLRVPLSSGASGSRVLLTTRNEGVARGMRAQHLHPVEKLDRFDGWSLLKNQAFWVTTDESEICALEDIGMKIVDRCDGLPLAIKVIGGLLRQRNNTRNSW…	1120	Reported annotation
CNL	LOC4338219	NC_089039.1	-	rna-XM_026025367.2	ATGGCCATCGTCCTGGATGCCTTCGCGTCCTACGTCGGCGACCTGCTCAAGCAGGTGGCCCAGGACGAGCTCACCCTCCTGCTCGGCGTCTCCAGCGAGATCGCCAGCCTCCACGAAAGGCTCAACAGCCTCAAGGACTacctcgccgacgccgagcgccgccgcatcACCGACCAGAGCGTCCAGGGCTGGGTCAGGAAGCTCAAGGACGTCATGTACGACGTCACCGACATCCTCGACCTTTGCCACCTCAAGGCCATGCAGCGTGGCGGCGTCGGCTCATCCGCACCTCCCGTCAACATCAGCTGCCTGGACTCGCTGCTCTTCTGTCTCCGCAATCCGCTCTTCGCCCACGACATTGGTAGCCGCATCAAGGCGCTCAACGCCAGGCTCGACGCC…	3249	XP_025881152.2	MAIVLDAFASYVGDLLKQVAQDELTLLLGVSSEIASLHERLNSLKDYLADAERRRITDQSVQGWVRKLKDVMYDVTDILDLCHLKAMQRGGVGSSAPPVNISCLDSLLFCLRNPLFAHDIGSRIKALNARLDAICKSAAAFSFLKLEAYEDMAAPRRPSAADRKTDPVLERSAVVGEKIEEDTRTLVKMLTNGKNKKQNAVVVVAVVGTGGIGKTTLAKKVFNDEAIKEAFDKKIWLSVTQDVNEVELLRMAIRSVSVGGASDGRESNKSLLVPTLVDAIRDKRFFLVLDDVWSDRAWSGLLKVPFSHGAAGSRVLVTTRHDAVARGMQAMHPFHHVDKLCPPDAWSLLKKQVVSSEMEDVEIDETLKDIGMEIIDKCGGLPLAVKVMGGLLCQKERRR…	1082	Reported annotation
CNL	LOC107277738	NC_089039.1	+	rna-XM_066310962.1	ATGGCCTTTACAAGCGAGCCCTTGATGGGCCGAAATATTAGTTTAATTTCCAGGCCGATCCACAGAGATGGGCCGTCATTCCGGGCCTCCAATTTGTTGGATGAGAGTGAGCCGGGCCAGATCCTGGCCGTCTGCTCCTATCCGACGGCCTGGAGTAGCGGTTGCGGAGATTCCGGTGCTCGGTCGCCTCCGCTCTCCGCTCCGGCGGCGAAAACCCGGTGCCGGCCGCCGCACGCCGGCAGCCATGTTCTCTCCTACAAGGGCCGTACGCGTTCTGGAACCAAGGCTCCTCGGAGCGGAGGAAGCCGGATCTCCGCGGTCGGCGCAAGGCACGGCGCGGCAGCCATGGCTCCACAGCCTCCACCTGCAACTATTCTAAATACTAGACCTTCTGCCGAC…	4242	XP_066167059.1	MAFTSEPLMGRNISLISRPIHRDGPSFRASNLLDESEPGQILAVCSYPTAWSSGCGDSGARSPPLSAPAAKTRCRPPHAGSHVLSYKGRTRSGTKAPRSGGSRISAVGARHGAAAMAPQPPPATILNTRPSADSPLLSHLFRFVHIPLNSELGAMAELLSALLPALLKKAGESLSTEFSFIGGIEHRRSELYTLLLAINQVIYGAEEQASKKPAVKSWITKLKLAACDADDALDELHYEALRSEALRRGHKINSGVRAFFSSHYNPLLFKYRIGKKLQQIVEQIDQLVSQMNQFGFLNCPMPEDERMQTYSYVDEQEVIGRDKERDEIIHMLLSAKSDKLLILPIVGIGGLGKTTLAQLVFNDVKVKAHFQKHMWVCVSENFSVPDIVKGIIDTAIGND…	1413	Reported annotation
CNL	LOC107275590	NC_089039.1	+	rna-XM_066310450.1	ATGGCGGAGTTACTATCGGCTCTTTTGCCTGCCCTCCTGAAGAAAGCAGGTGAGTCTCTCGGCACAGAGTTTAGTTTCATCGGGGGTATTGAACGACGGCGTTCGGAGCTGTATACCTTGCTGCTTGCCGTCAACCAAGTGATCAATGATGCCGAGGATCAGGCATCCAAGAAGCCTGCTGTGAAGTCTTGGATCGCAAAGCTGAAGCTGGCTGCCTGTGATGCTGATGACGCCCTTGATGAGCTGCACTACGAGGAGCTCCGCTGCGAAGCGCTCCGTCGTGGGCATAAAATCAATACTGGCGTAAGggctttcttctcttctcattATAATCCTTTACTGTTCAAGTATAGGATAGGAAAGAGACTCCAGCAGATAGTCGAGCGGATTGATCAGCTT…	3669	XP_066166547.1	MAELLSALLPALLKKAGESLGTEFSFIGGIERRRSELYTLLLAVNQVINDAEDQASKKPAVKSWIAKLKLAACDADDALDELHYEELRCEALRRGHKINTGVRAFFSSHYNPLLFKYRIGKRLQQIVERIDQLVSQMNRFGFLNCSMPVDERMQTYSYVDEQEVIGRDKERDEIVHMLLSAETDELLILPIVGIGGLGKTTLAQLVFNDVKVKAHFQKHMWVCVSENFSVPVIVKGIIDTAIGNDCGLKFDNLELLQQRLREELGQKRYLLVLDDVWNEDKQKWGALRTLLGSCGMGSAVVVTTRNVKVASIMESISPLCLENLNPEDSWIVFSRRAFGTGVVETPELVEVGKRIVEKCCGLPLAIKSMGALMSTKQETRDWLSILESNTWDEESQILP…	1222	Reported annotation
CNL	LOC4338629	NC_089039.1	+	rna-XM_015785037.3	ATGGCAGAGTTACTCTCAGCTCTTCTGCCTGCCCTCCTCAAGAAAGCTGGTGAGTCTATCTCAACGGAGTTTGCCTTCATTGGGGGTATTGAGCGCAAGTGTTCGGAGCTGAAAACCTCGCTGCTCGCTATCAACCAAGTGATCTATGATGCCGAGGAGCAGGCGTCCAAGAAGCCTGCTGTGAAGTCCTGGATCGCCAAGCTGAAGATGGCTGCCTGTGAGGCTGATGATGCCCTTGATGAGCTGCACTACGAGGCGCTTCGCAGCGAGGCGCTCCGTCGTGGGCACAAAATCAATAGTGGCGTAAGGGCTTTCTTCACTTCTCATTATAATCCTTTACTGTTCAAGTATAGGATAGGAAAGAGACTCCAGCAGATAGTTGAAAAGATTGATAAGCTT…	3780	XP_015640523.1	MAELLSALLPALLKKAGESISTEFAFIGGIERKCSELKTSLLAINQVIYDAEEQASKKPAVKSWIAKLKMAACEADDALDELHYEALRSEALRRGHKINSGVRAFFTSHYNPLLFKYRIGKRLQQIVEKIDKLVLQMNRFGFLNCPMPVDERMQTYSYVDEQEVIGRQKERDEIIHMLLSAKSDKLLILPIVGIGGLGKTTLAQLVFNDVKVKAHFQKHMWVCVSENFSVPDIVKGIIDTAIGNDCGLKSDNLELLQQRLREELSQKRYLLVLDDVWNEDEQKWEALRTLLCSCKMGSAVVVTTRNSNVASVMGTVPPLALEQLSQEDSWTLFCERAFRTGVAKSCEFVEIGTKIVQKCSGVPLAINSMGGLLSRKHSVRDWLAILQNNTWEENNILTV…	1259	Reported annotation
CNL	LOC4338632	NC_089039.1	+	rna-XM_015783274.3	ATGGCCGAGCTCGCGTCCGGAGCTGTGAGCTCGCTGCTGGGCCTCCTCCAGAAGGAGGCGCAGCTGCTGGGCCGCATGGGGAGCGACGTGGAGTTCATcagggaggagatggagagcaTGTCCAGGACGGCGCATCTCGCCAGCGGGCACGACAAGCAGGTCCGCACGTGGATGAAGCAGGTCCGGGACCTCGCCCACGACTGCAGCAACTGCGTCGACGACTACCTTCGAAGCGGCGACTTGGCGGTCCACCTCGCCAGGGGCGGTGTCCGGCGCTACATCTGGTGGACCTATTGGCTGGTGCGAAAGATGCATGACCAGCAAAACGCAGCCCTGCGGCTGCGTGAGCTCAGGGACCGGGTGAGCGATGTTGGCAAGCGGCGGTTGAGGTATGGCGTG…	4329	XP_015638760.2	MAELASGAVSSLLGLLQKEAQLLGRMGSDVEFIREEMESMSRTAHLASGHDKQVRTWMKQVRDLAHDCSNCVDDYLRSGDLAVHLARGGVRRYIWWTYWLVRKMHDQQNAALRLRELRDRVSDVGKRRLRYGVEIPSKGRAAQILPSSTPSRGSAAAPGVIEDEDDDDNDTLHQVVAAMTGDLDLRRGIQEHRTLEDFCAEKLVNWVSTSREQEPGQQGPSSIPSIAIVALDAGASSAAAQGALELATAHFDKSFSINLQALHHPWDLPVLPWEILYYILFQCKQHGTGQGEADDEKRRKAFQDKLNTHDEIWKEIEKMNIDDKIEEVKRKIGEVSGTTEEVKNNKIEGTKYLKATTDISIGMLHQALRLMLNSEGLSIIGRSSDTKIMQETAMMLKQH…	1442	Reported annotation
CNL	LOC4338793	NC_089039.1	+	rna-XM_015784752.3	atgggggaggcggcggtggtcggcTGGCTGGTGTGCCCGGTCATCAGGATAGTGGTCGACAAGGCCAGGTCCTGCGCCTCCGACAGGTTCAGGTGGCTCAACGGCGGCGTCCCCGACGCGCTCAAGCAGCTGGAGGATGAGCTCAATCAGCTCCGCGCCGAGGCGGGCTGCGTCGAGCGctgcctcggcggcggcggcggcgggagaggcaACTGTGAGCTCGTACGCTGGCTGCGCCAGCTCAAGGAGGTGGTGTACGAGGCCGACGACGTCCTCGACGAGTTCGCCTACCGGAGGCTCGCCCCCAACGACGGCAAGGTCAGCCTACTAGGGTCTTCTTCCATTGGCAAGATCGGCAAGCAGCTCGTTGGCAAGGACGAGTCGGTCAATAGGCTCAAG…	3405	XP_015640238.1	MGEAAVVGWLVCPVIRIVVDKARSCASDRFRWLNGGVPDALKQLEDELNQLRAEAGCVERCLGGGGGGRGNCELVRWLRQLKEVVYEADDVLDEFAYRRLAPNDGKVSLLGSSSIGKIGKQLVGKDESVNRLKAVVEKLSSIRANSGRLMQAAGLTKPGSGEPSSTLLTSDGPVTGSILEDGEVFGRDKEREQLVSWLIGSTPEAEGEDRSAAADDTIPVAAILGLGGIGKTTLARVLCHDHEVKEAFDLIMWVCPAGNYSKLDLAKQILQSAELPDDTNSFDRLQRRLKEAVSSRRFLLILDNVWNKDENENSYRDMWADVLAPLRFGRAGSKIVVTTRKRIVADLLNASKFVWLNGLEFADVWLLFKKFAFDNNDVDRHPELKEIGEQIAVKLKGLP…	1134	Reported annotation
CNL	LOC4339112	NC_089039.1	-	rna-XM_015783774.3	ATGGAAGGCGCCATGGTCAACCTCCCAGGGAGGCTTGATGAACTCCTGCGTCGTCACGGCAACATCCTGCCCAAGGGAGCAGACCAGGAGATACCGCTCATCAGGCAAGATATTGAGGAAATAACCTCCATCCTCCATGGTCACCACAGCGATGCCACGGAACTGGAGGACTACCATGACATGGTGGTCAGGTGCTGGACGAAGGAGGTGCGTGAGCTGTCCTACGACATCGAGGACTGCATCGACCAGTACGAGGATGCAGTCGAGCAGTACGAGCACGCTGCCACCGTCGGCCGGTATCCAAGCGTATCTACGATTCGCCGCCGTAAGTTCAGCCGGCGACCTGTGGGGAGCAAGACTCCTCTGGTTCCAGAGAAGCTAAAGCAGCGCCTGTGGATG…	3411	XP_015639260.1	MEGAMVNLPGRLDELLRRHGNILPKGADQEIPLIRQDIEEITSILHGHHSDATELEDYHDMVVRCWTKEVRELSYDIEDCIDQYEDAVEQYEHAATVGRYPSVSTIRRRKFSRRPVGSKTPLVPEKLKQRLWMANKIREFSLRVQEALQRHAILYSSDLGGIANTSAGHPTLCRKRADGVRHVGLDAAINKVQEWLADGEKKLKVVSIVGVGGVGKTTLANELYRKLGRQFECQAFVRSSQKVDMRRLLISMLSQVRLQQPPDNWKLHSLISSIRTHLQDKRYLIIIDDLWDICTWDIIKCTLPDGNSCSRILITTEIEDLALQSCGYESNYIFKMKPLSEDDSRNLFFSTVFGSHSNCPPELCEVSYDIVRKCGGLPLAVVTIASLLATQLEKHEQWD…	1136	Reported annotation
CNL	LOC4339113	NC_089039.1	+	rna-XM_015783777.3	ATGGAGTCCGCGGTGGCGAGCGCATTCTTGAAGGCCGTGATGGGGAGGCTGTTCATGGCGCTGGAGAAGGAGTACAGCAAGCACAAGGGCCTCGCGCAAGAAGCCCAGTCCCTCCAGCTCGACCTCCGCATGATCGCCGCCGTCATGGACGACCAGCTCCGCGCCATGGGGAGGGCGACGACGGCCGACGCCCGCACGGCCGTCGCGCGGCTCCACGCCGAGGAGATGCTCGACCTCGCGCACGACGTCGAGGAGTGCGTCGACCGCTTCCTGCACCGCCTCACCTGCAGGCagcaccgcggcggcgccggcgccggagcgtcgtcgtcgtccttggTGCGGCGGATGGCGCACGAGCTCAGCAAGGTCCAGAGCCGGTCGAGCTTCGCCGACGAGATC…	3003	XP_015639263.1	MESAVASAFLKAVMGRLFMALEKEYSKHKGLAQEAQSLQLDLRMIAAVMDDQLRAMGRATTADARTAVARLHAEEMLDLAHDVEECVDRFLHRLTCRQHRGGAGAGASSSSLVRRMAHELSKVQSRSSFADEIQRLKTRVREAQQRIIRMKPTLDVLAGGGGGGGQLTGAAGTSSTAPSCRASRIPVGIAEPVEELLSMLDEVDGEPEQMRVISVVGFGGSGKTTLVKAVYDDPRAKDRFSRRAWVTVGSSPSPETSNGMKGILRAVFQQVLPKDAMDADGQHLETSLKEYLKDKRYLIIIDDIGMDQWNIIRSTFEDNGTSSRIILTTTIQSVANMCSHGNGYVYQMNTLGEEDSKELAFPGFRSPELEQGSASLLGKCDGLPLALVSVSDYLKSSNE…	1000	Reported annotation
CNL	LOC4339179	NC_089039.1	+	rna-XM_015785220.3	ATGGTGATCGGAGAAGCTGTTCTGTCTGCCTTCATGCAAGCACTTTTTGATAAAGTGATTGCTGCTGCTATAGGTGAGCTGAAATTCCCCCAAGACATAGCTGAGGAGCTGCAGAAGTTATCCAGCAGTCTGTCAACGATTCAAGCGCATGTCGAAGATGCTGAGGCTCGGCAACTTAAGGATAGGGCGGCACGAAGCTGGCTTGCCAAGCTTAAGGATGTCGCATATGAGATGGATGACTTGCTCGATGAATATGCAGCTGAGACCCTCCAATCTGAACTAGAAGGCTCGTCCCGCAGTCGCCATCTGAGCAAGGTTAGAAGCAGTTTCTGTTGCCTTTGGTTGAACAACTGTTTTTCCAACCACAAGATTGTGCAACAAATAAGGAAGATCGAGGAG…	3375	XP_015640706.1	MVIGEAVLSAFMQALFDKVIAAAIGELKFPQDIAEELQKLSSSLSTIQAHVEDAEARQLKDRAARSWLAKLKDVAYEMDDLLDEYAAETLQSELEGSSRSRHLSKVRSSFCCLWLNNCFSNHKIVQQIRKIEEKIDRLVKERQLIGPDMSSTMDREEIKERPKTSSLIDGSSVFGREEDKENIVKMLLTPNNSNHANVSVLPIVGMGGLGKTTLTQLVYNDPRVKEYFQLRVWLCVSENFDEMKLTKETIESVASGFSSVTTNMNLLQEDLSKKLEGKRFLLVLDDVWNEDPEKWDRYRCALVSGSNGSRIVVTTRNKNVGKLMGGMTPYFLKQLSENDCWNLFRSYAFADGDSSLHPHLEIIGKEIVKKLKGLPLAAKAIGSLLCTKDTEDDWKNVLR…	1124	Reported annotation
CNL	LOC4339181	NC_089039.1	+	rna-XM_015784720.2	ATGCCAATCGGAGAAGCTGTGCTGTCCGCGTTCATGCAGGCGCTTTTCGAGAAAGCGGTGGCCGCTGCTTCCAGCGAGCTGAAATTCCCTCAAAACATAGCTGTGGAGCTGCAGAATCTATCAAGCAGTCTGTCGACAATTCTGGCTCACGTTGAAGATGCAGAGGAGCGGCAGCTGAAAGATCAGGCGGCAAGAAGCTGGCTTTCCAGGCTGAAGGACGTCGCCTATGAGATGGATGACCTGCTTGATGAGCATGCTGCTGAAGTCCTCCGATCCAAACTTGCAGGCCCATCCAACTATCACCATCTGAAGGTTAGAATCTGCTTCTGCTGCATTTGGTTGAAAAATGGGTTATTTAACAGAGATTTAGTAAAACAAATAATGCGGATTGAGGGGAAG…	1887	XP_015640206.1	MPIGEAVLSAFMQALFEKAVAAASSELKFPQNIAVELQNLSSSLSTILAHVEDAEERQLKDQAARSWLSRLKDVAYEMDDLLDEHAAEVLRSKLAGPSNYHHLKVRICFCCIWLKNGLFNRDLVKQIMRIEGKIDRLIKDRHIVDPIMRFNREEIRERPKTSSLIDDSSVYGREEDKEVIVNMLLTTNNSNHVNLSILPIVGMGGVGKTTLTQLVYNDVRVKKHFQLRMWLCVSENFDEAKLTKETIESVASGLSSATTNMNLLQEDLSNKLKGKRFLLVLDDVWNEDPDRWDRYRCALVAGAKGSKIMVTTRNENVGKLVGGLTPYYLKQLSYNDCWHLFRSYAFADGDSSAHPNLEMIGKEIVHKLKGLPLAARALGSLLCAKDNEDDWKNILESEI…	628	Reported annotation
CNL	LOC4340110	NC_089040.1	+	rna-XM_015788577.3	ATGGGGGATACGGTGGTGAGCATGGCGAGGTCACTGCTCGGCGGTGCCATCGCGGCGGCTTCTTCCGCCGCTCGCCAGGAGATGAGCATGCTGATCGGTGTACAAAACGACATCTGGTACATAAAAGACGAGCTCAAGACTATGCACGCATTCCTAAGGGCCGCCGAGGTTACAAAAGAGAAAGATGAACTGGTTAAAGTATGGGCAGAGCAAGTGAGGGATCTAGCATATGACATTGAAGATTGCCTTGAAGAGTTTACAATCCATGTGAAGCACCAAAGCCTCTCACGGCAGCTGATGAAGCTCCGGCATCGCCACCGAATTGCTGTCCAGATTCGGAGCCTCAAGCTAAGGGTCCAAGAAGTGAGCAATCGAAACATGCGGTATAATTTTATTAAG…	3081	XP_015644063.1	MGDTVVSMARSLLGGAIAAASSAARQEMSMLIGVQNDIWYIKDELKTMHAFLRAAEVTKEKDELVKVWAEQVRDLAYDIEDCLEEFTIHVKHQSLSRQLMKLRHRHRIAVQIRSLKLRVQEVSNRNMRYNFIKSAPSREMDDFSTNMEMTRYQAAHYVDEAKLVGFDGPKKEILKMISGSEDVEVQTIWIVGAGGLGKTTLAKKVYESSNITSMFPCRAWITVSQSFDVMDLLKDMIKQLLGKESLDNLFTKYKEVKIKENNLTDHLKEWLRNKRYFLVLDDLWSTKAWDCLKPTLWGNNREGSRLVVTTRNRDLAEGSSSPLVYPLQTLHREDATKLLLAKTNKSLCDINKDGMNETFEKILKKCGGLPLAIITIGGLLAAKDVKEWDGLYAQIPSEL…	1026	Reported annotation
CNL	LOC4340190	NC_089040.1	-	rna-XM_066311224.1	ATGGAGGGTGCTGTCTTCAGTTTGACGGAGGGTGCAGTCAGGAGCCTGCTGTGCAAGCTTGGCTGCCTTCTAACTGAGGATACTTGGCTGGTGCAGGGTGTCCATGGTGAGATACAGTACATCAAGGATGAGCTCGAGTGCATGAATGCATTCCTACGCAATCTGACCATATCACAGATTCATGACGACCAAGTTAGGATCTGGATGAAGCAGGTGAGGGAGATAGCCTACGACTCTGAGGATTGTATTGATGAGTTCATCCATAACCTAGGGGAGTCATCAGAAATGGGATTTTTTGGTGGGCTCATATCTATGCTTCGCAAGCTAGCCTGTCGTCACCGAATTGCTCTCCAGCTACAAGAACTGAAGGCCCGTGCTCAGGATGTCGGTGACCGGCGT…	2865	XP_066167321.1	MEGAVFSLTEGAVRSLLCKLGCLLTEDTWLVQGVHGEIQYIKDELECMNAFLRNLTISQIHDDQVRIWMKQVREIAYDSEDCIDEFIHNLGESSEMGFFGGLISMLRKLACRHRIALQLQELKARAQDVGDRRSRYGVELAKATHEEAHPRLTRHASLHIDPQLHALFAEEAQLVGIDEPRNELVSWLMEEDLRLRVLAIVGFGGLGKTTLARMVCGSPVVKSADFQCCPLFIISQTFNIRALFQHMVRELIQEPHKAMAIAGCKHGLITDDYLEGMERWEVAALTKNLRRYFQDKRYIVILDDIWTVSAWESIRCALPDNLKGSRIIVTTRNADVANTCCSRPQDRIYNIQRLSETTSRELFFKKIFGFADDKSPTDEFEEVSNSVLKKCGGLPLAIV…	954	Reported annotation
CNL	LOC4340191	NC_089040.1	-	rna-XM_066311226.1	ATGGAGGGTGCTATTTTTAGTGTGGCTGAGGGCACTGTTAGGAGCCTCCTGTCCAAGCTTAGCTCCCTTCTCTCCCAGGAGAGTTGGTTCGTGCGGGGTGTCCATGGTGACATACAATACATAAAAGATGAGCTCGAGAGCATGAATGCATTCCTCCGGTACCTCACTGTGTTGGAGGACCATGACACCCAAGTGAGAATCTGGATGAAGCAGGTGAGGGAGATTGCCTATGATGCCGAGGACTGCATTGACCAGTTCACTCATCATCTTGGTGAGTCATCAGGAATTGGTTTCCTTTATCGGCTAATCTATATTCTTGGCAAACTATGCTGTCGCCATCGAATCGCCATGCAGCTACAAGAGCTAAAGGCCCGTGCACAGGATGTCAGTGAGCGGCGT…	2865	XP_066167323.1	MEGAIFSVAEGTVRSLLSKLSSLLSQESWFVRGVHGDIQYIKDELESMNAFLRYLTVLEDHDTQVRIWMKQVREIAYDAEDCIDQFTHHLGESSGIGFLYRLIYILGKLCCRHRIAMQLQELKARAQDVSERRSRYEVMLPKTTLQGAGPRLTRHASRHLDPQLHALFTEEAQLVGLDEPRDKLVRWVMEADPCRRVLAIVGFGGLGKTTLARMVCENPMVKGADFHCCPLFIVSQTFNIRTLFQYMIRELIQRPNKAMAVAGGKHGHTMDGNMDGMERWEVAVLAEKVRQYLLDKRYIVIFDDIWTISAWESIRCALPDNKKGSRVIITTRNEDVANTCCSGPQDQVYKMQRLSDAASRELFFKRIFGSADISSNEELDEVSNSILKKCGGLPLAIVS…	954	Reported annotation
CNL	LOC9268734	NC_089040.1	-	rna-XM_015789027.3	ATGGAGGGCGTCCTGGTGAGCGCGGCGACCGGAGCGATGAACTCCGTCCTCGCAAAGCTCGCGGCCTTCCTCGGCGACGAGTACAAGCACGCCAAGGGAGTCCGCGACGACCTCGCCTTCCTCCAGTCCGAGCTCACCACCATGAACAAGGCGCTGCACGCGCTGGCAGATGCGGATCAGCTCGACGAGCTCAGCAAGGACTGGAGGGACAGGGTGCGGGATCTCGCCTACGACATCGAGGACTGCATCGACCTCTCCGTCCACCGCCTCCATGGCGCCGGCGAAAGCGGCCTCGCCGCCAAGATGGCGCGCATGGCCAAGAAGATCGGAGCGTTCCGTCAGATCGCGAGCCAGATCCAGCAGCTCAAGGCCCGTGTCTTGGAGGTCAGCGAGCGGCGT…	2790	XP_015644513.1	MEGVLVSAATGAMNSVLAKLAAFLGDEYKHAKGVRDDLAFLQSELTTMNKALHALADADQLDELSKDWRDRVRDLAYDIEDCIDLSVHRLHGAGESGLAAKMARMAKKIGAFRQIASQIQQLKARVLEVSERRNRYTLHGLVPTSSDASSSTTKVDARLCALWTETKHLVGIDGPRDDIISRLEQESSSAAAQHDVRMVSIVGCAGLGKTTLAKQVYDKIKAEFEYKAFVSVSQRPNIKELLLNISTQVGKSTNTWDDVANLVDNLREHLKQKRYIIVVDDIWSPEPWNFIGEALVKTSHGSIIILTTRVKEVAISSSSSHGGFVYQMKHLDGAHSKRLFYKRIFDCEEKCPPKFELASEEILKRCDGIPLAIISISSFLADHESLYHWNEVKKIISSP…	929	Reported annotation
CNL	LOC4340753	NC_089040.1	-	rna-XM_015786153.3	ATGGCAGAGCTCGCGTCTGGCGCCGTGAGCTCGCTGCTGGGCGTCCTCCGAAACGAGGCGCTGCTGCTGGGGCGCGTCGGGAACGACGTGGAATTCAtcaaggaggagatggagagcaTGCACAGCTTCCTGGAGCACCTGGCCAGGACGGCTCcgcccgtcggcggcggcgggcacgacGAGCAGGTGCGCACCTGGATGAAGCAGGTCCGGGAGCTCGCCCACGACTGCAGCAACTGCATCGACATCTACCTCCAGCATGGCGACCCCGCGGTCTACCGTGCCAGGcgcggccgctgccgctgcctctgGTGGGCTTCCTGGCTTGTGCACAGGGTGGTCGCCCAGCACCACGCCGCCACCCGCCTCCGCGAGCtcaaggagagggcgcgcgacGTC…	4422	XP_015641639.1	MAELASGAVSSLLGVLRNEALLLGRVGNDVEFIKEEMESMHSFLEHLARTAPPVGGGGHDEQVRTWMKQVRELAHDCSNCIDIYLQHGDPAVYRARRGRCRCLWWASWLVHRVVAQHHAATRLRELKERARDVGERRIRYGVVVHDKAPLAAPSSSPPDQAADTEEEDDDDDDRNQMAAAAADSCDDHRRRLLEPRALDDYCAEKLLGWLKLQAETGRAAAAGLMPSIAIVAQGGADNAGAIARQSLDLAAVHFDRRVWINLRDVHHPWDLPLLPEEILCYILHRCQHQGTSDHVGGEYGRWQAYSYRSDVYNEIHTTIAQMKVDDKIEEIKGKIEQLESGKSNNLEKNKSSKTLNPITLSDKPLGILVEALRFAPMAPECKPLSSDEEIMQEAVEMLK…	1473	Reported annotation
CNL	LOC4340758	NC_089040.1	-	rna-XM_066311697.1	ATGGTAGAGCCAGTGACCGCTAGTGCCGCAGTGGGATGGGGCATATCAGCTGTTGGTTGGGTAGTCTCGCCCATCATCACCAAACTGCTCGGCGAAGGCTTCTCCTTCCTTGGTTTTGAAACAAAAGAGAAGCTAAAAGAACTCGAGACTAAAGTGTTAGAGCTACAAATGTTACGAGAAGTAGTCGAGGAGAGTCCTCACAGGGCTCGTTTGATGAAATGGTCGGAGGAACTTAAATCTGCTTTGTACGACGCTGAAGACATCTTCGATGATGTTGAGTATAACCGCCTCGAAAGGCGGATTTTGTCTGAATCCGACGACATGCAGGAGTCGGACTTCAGGGCTCGTCCTGCCCTGTCCTGCGTCAAAGGAAAACAGGTGTGTGGTACCAGCTCAGAC…	2730	XP_066167794.1	MVEPVTASAAVGWGISAVGWVVSPIITKLLGEGFSFLGFETKEKLKELETKVLELQMLREVVEESPHRARLMKWSEELKSALYDAEDIFDDVEYNRLERRILSESDDMQESDFRARPALSCVKGKQVCGTSSDHHGMSKSKLKKILGNIEKIINEGHDILKLLDLKKAVATNSRAAVTTSAPPNVVFGRDEDRNKVIAMLHDRSGDEQPNSSSALNYSVIGIYGIAGSGKSTLAQYVIAHEKELRREKSPGHFDLIMWVHVSQKFSVNAIFTEMLDAATERGGHQFSNLDTLQQKLEEELNGKKILLVLDDVWYHDSVSQLQLEKIVSPLNVGSAGSKILVTSRSKDALVALGAVRRIPISELNDSVFLELFMHSALSGANIDERDRNVFAEIGRGIAN…	909	Reported annotation
CNL	LOC136351097	NC_089040.1	+	rna-XM_066311241.1	ATGCTTCATTCTTGTCTCTCTTCCCCCCTTCGTACACAAACTATGGCTACTGCTTCTCTCGTTTTTGCAGGCAAAGCGGTTGCAACACCAGTTATCTCATATATTTTGAACAAGGCCTTCACTTATCTGGTTAATTACTGGAGGACCGAGGACATGGAATCTGTGAAAGCAGAGCTTCTCAAGATGCTACCTCATGTCCAAGCAGTATTTGATGCTGTTGATTGGGATAACATTAAAGAGCAGAGCGCAGCGCTGGATGCATGGCTGTGGCAACTCAGGGATGCCGTTGAGGAAGCTGAGGATTCACTCGATGAGTTGGCTTACCACAGGTTGAAGGAAGAAGTTAAAGCCCGTGATGAACAAGAGACGAGTGGCAGTGTCTCGAAGCTAAAAGGGAAA…	2397	XP_066167338.1	MLHSCLSSPLRTQTMATASLVFAGKAVATPVISYILNKAFTYLVNYWRTEDMESVKAELLKMLPHVQAVFDAVDWDNIKEQSAALDAWLWQLRDAVEEAEDSLDELAYHRLKEEVKARDEQETSGSVSKLKGKLIRKLTKHVPKNGMLKRLKESVEGLHKAIAGVKDFMGFVNKVGVVNHFMDYELKMKGKQFETSSRSTAIEVFGLEKEKDIMIKWLTEPTGNDPADTNLRIFTIVGHGGFGKTTLAQLIYNEKKVQICFDICIWVSVSSHFDAPSITKSIIEAVSKKTPPANTLEALHAILEDRLISKRFLLILDNVWNDNDMNEWEKLLAPLRIGGTGSIILLTTRMKSVGDMAGYALGLKVQHLKLDGLLEKDILMLFNKHAFRGLSLDCCKNLH…	798	Reported annotation
CNL	LOC4341541	NC_089040.1	+	rna-XM_066311880.1	atGGGCACTGAATTAACTGTTACAGGATGGTTCTTGTCACCTATTATACGGGAAATGCAAGATACTGCACTGTCCTACATAAGGGGGCAATTCAGTTGGGAGAAGGATCAAGAAAAGGACCTTGAGCGTCTTGATACTATCCTTACAGAGATCTTGGCCATCGTGGACGCCATCGAGAAGCGGGAGATCAAGGATGGGAATCAGAGGAAGCTGCTCCGGAAGCTCAAGGATGCCATTTACAGCGCCGTTGATGTGCTTGACAGCTTCCAGTACATGGCCCTCAAGTCTAAAGTCGACAGCCAAGCTATGGTGAGTCGCGTTACCTCATCCTGTGTTTACTTGGGTAAGCGCGTAGTAGGTACTGATAAGTTCCGGAGGAAGCTAACCGATATGTTGAAA…	3516	XP_066167977.1	MGTELTVTGWFLSPIIREMQDTALSYIRGQFSWEKDQEKDLERLDTILTEILAIVDAIEKREIKDGNQRKLLRKLKDAIYSAVDVLDSFQYMALKSKVDSQAMVSRVTSSCVYLGKRVVGTDKFRRKLTDMLKKLDEVKTTADTLFKLVSFDSATAKLLPVTQARVTSPLKEENHIYGRKDDLDRLRDLLLMQSDSSAPGPSNSCVPVISIIGVGGIGKTSLAQLAFRDERIRASFGLRIWVCVSDIYDEITLARDILESVTGENYRSVTKLDELKNVLQEKISQKNFFLVLDDVWYDENRTNWENELVWDGVLSTLDTGLGGSKILVTTRTNKASELLRAGACLQLGGLNRDDYWMLFKSCAFGEKHPGLFQELKEIGMQIAERLNGLPLAAKVIGRL…	1171	Reported annotation
CNL	LOC4341545	NC_089040.1	-	rna-XM_015788963.3	ATGGCCACTTTATCACTAGCCACAGGAGTTGGATGGGTAGTTTCTCCTGTCATCAAGCTTATGGTTGAGAAGGTCCAGTCATATATATCAACCCAGTACAAGTGGCAGTCCAATTTGGAGGATGACCTTAAAAAGCTCGAGACTATTTTAACTGAAATTTTATTGGTGGTGGGCACTGCAGAAAGGCGGAGAACACTTGATTGCAATCAGCAAACTTTACTCCACCAACTGAAAGATGCTGTCTATGATGCTGAGGACATCTTGGATGAATTTGACTACATGCTTCTGAAAGAAAATGCTGAAAAGCGAAACCTTAGAAGCTTAGGCTCCAGTTCTATTTCCATTGCTAAGCGTTTGGTTGGCCATGACAAGTTTAGGTCCAAGTTAAGAAAGATGCTT…	3534	XP_015644449.1	MATLSLATGVGWVVSPVIKLMVEKVQSYISTQYKWQSNLEDDLKKLETILTEILLVVGTAERRRTLDCNQQTLLHQLKDAVYDAEDILDEFDYMLLKENAEKRNLRSLGSSSISIAKRLVGHDKFRSKLRKMLKSLIRVKECAEMLVRVIGPENSSSHMLPEPLQWRITSSFSIDEFVVGRQKERDELVNRLLEQADIPKSRTEGAISVSPEVITIVGTGGIGKTTLTQLIYNDKRIENNYDMRAWICVSHVFDKVRITKEILTSIDKTIDLTNFNFSMLQEELKNKVKMKKFLLVLDDVWYDEKVGGPINADRWRELFAPLRHGVKGVKILVTTRMDIVANTLGCTTPFSLSGLESEDSWELFRRCAFSTRDPNEHQEMKSIGECIVQKLNGSALAIK…	1177	Reported annotation
CNL	LOC4341546	NC_089040.1	-	rna-XM_015788675.3	ATGGCCACTATACCACTAGCCACTGGAGTTGGATGGGTGGTTTCTCCTGTCATCAAGCTTATGTTTGAGAAGGTCCAATCATATATATCAACCCAGTACAGATGGCAGTCCAACTTGGATGATGGCCTTAAAAAGCTCGAGACTATTTTAACTGAAACTTTATTGGTGGTGGGCACTGCAGAAAGGCGGAGAACACTTGATTTCAATCAGCAAGCTTTGCTCCACCAGCTGAAAGATGCTGTCTATGATGCTGAGGACATCTTGGATGAATTTGACTACATGCTTCTGAAAGAAAATGCTGAAAAGCGAAATCTTAGAAGCTTAGGCTCCAGTTCTATTTCCATTGCTAAGCGTTTGGTTGGCCATGATAAGTTTAGATCCAAGTTAAGAAAGATGCTT…	3540	XP_015644161.1	MATIPLATGVGWVVSPVIKLMFEKVQSYISTQYRWQSNLDDGLKKLETILTETLLVVGTAERRRTLDFNQQALLHQLKDAVYDAEDILDEFDYMLLKENAEKRNLRSLGSSSISIAKRLVGHDKFRSKLRKMLKSLSRVKECADMLVRVIGPENCSSHMLPEPLQWRITSSFSLGEFVVGRQKERDELVNQLLEQVGIPKSRSEGARPTSSEVITIVGTGGIGKTTLAQLIYNDKRIEDNYDLRAWICVSHVFDKVRITKEILTSIDKTIDLTNFNFSMLQEELKNKVKMKKFLLVLDDVWYDEKVGGSINADRWRELFAPLWHGVKGVKILVTTRMDIVANTLGCTTPFPLSGLESEDSWELFRRCAFNTRDPKEHLELKSIGEHIVQRLNGSALAIK…	1179	Reported annotation
CNL	LOC107281450	NC_089040.1	-	rna-XM_015788613.3	atgcttttgttttgtttgggcTGTATAAGACTCTCTATTTGTTCCTTTTGGCTTTCTCCAAAAAACCGGGGAATTTCTGATTACATGGCTGAGTTTTCAGCAATGAGTTCTGTAGGATGGATTGTTTCACCTATCATTCGTAAAATGGTTTCTGTGGTGCAGTCCTATATATCAAGCCAGTTCACCTGGAAGTCTGAGATGATGTCTGATCTCAAGAATTTGGAGTCCACTTTGGTACAGATTTTGTTGGTGGTTGGCGCAGCGGAAAGACGAAGTAGAAAAGACAGTAGTCAAGTGATGTCATTGCACCAAATGAAAGATGCAGTCTGTGAAGCTGATGATGTCTTGGATGAGTTTGACTATCTGATCAAAGAAAAGATTGAAGACCTAGGCATGTTC…	3894	XP_015644099.1	MLLFCLGCIRLSICSFWLSPKNRGISDYMAEFSAMSSVGWIVSPIIRKMVSVVQSYISSQFTWKSEMMSDLKNLESTLVQILLVVGAAERRSRKDSSQVMSLHQMKDAVCEADDVLDEFDYLIKEKIEDLGMFSSVLSIGKRLVSIDKLRSKLQEVIKTLGRVRASAEMFAQVMAGEVSSFSQSPEYAPARATGSLLREDTIFGRKNEIDELVSILVKDCDEHLSYDCQLFNTVVHSIVGVGGIGKTTLAQAIYNDERITEIFDLKIWVCVSHNFDKTRLTKEIIACTAGTEHIELASFNFSMLQEKLRDRLMCKRFLLVLDDVWYDERVGEHMNRETWKELIAPIRNIYISSEALERKRTGSKILVTTRAELVAKMLDSRSLFFLQGLGKDDSRMLFR…	1297	Reported annotation
CNL	LOC4341646	NC_089040.1	+	rna-XM_015787728.3	ATGGTTGGGTTCGGAGAGATTATCGCCTCCGCGGTGATCAAGGAACTATCGGGGAAGCTGGGCTCTCCGATTTGGAACACGATCATGTCTCAGGTGACCTTCAGAGATGATCTAGAAGCCATCAAGAGCATGCTGAGCAGCCTCCAAGCGAAGCTGAACGATGCGGAGAGGAAATCGCAGACGGATGGCAGCGTTCGCGACTTGCTGAAGAAACTCAAGGCCGTAGCCTATGACATAGAGGATAGGCTGGCCGTTTATGAATCGAGCTCCAACGATGGCCATGATGGTTCTCTCAGACATGAATGGTCGAGCTTTCCTGAAAAATTGAAGTCACGATATAACTTGCCAAgggagatgaagaagatgaggagaagactTGAAGGaataaagaaagaaatg…	7014	XP_015643214.1	MVGFGEIIASAVIKELSGKLGSPIWNTIMSQVTFRDDLEAIKSMLSSLQAKLNDAERKSQTDGSVRDLLKKLKAVAYDIEDRLAVYESSSNDGHDGSLRHEWSSFPEKLKSRYNLPREMKKMRRRLEGIKKEMDLTSFKVDGATEEQDSYISRHLEPRRYSSEDTVGRIAEKGRIMDLLLSDEEHSIIPIYGLGGLGKTTLAQMAFSDCTTQIAFEMLAWVYVSEKFDLNAISLSIKQQCNSHTLQYGDSGIHNVAVESILTEKRCLIVLDDLWEENNFKLDELEAMLRLCKKGSKVIVTTRSKKVADRMNKDLQIELGLLPNEDCWTLFRKKARVPTPVPPYVEAMRETIVEKCQGLPLAVKSLGYFLGRMRPTEWEQNLHSNIWAEKDDRFPDNGVI…	2337	Reported annotation
CNL	LOC4342015	NC_089040.1	-	rna-XM_015788666.3	ATGGAGTCGGCGGCCGTGAACGCGGCGCGGTGGGTGGTTGGCAAGGCGCTGAGCCCGCTGTCGGGAGGGTTCGTGGAGGCGTGGGCGGCCAGCACGGAGCTCGGGCCAAACGTCGGCGCCATCAAGATGGAGCTGCTCTACGCGCAGGGGATGCTGCACAACACCCGTGGCAGAGAAACCAGCAACCCCGCGCTGCAGCAGCTGCTCCTGGAGCTCCGTGGCCTCGCCTATGATGCCGACGACGTGCTCGACGAGCTCGACTACTTCCGCATCCAGGACGAGCTCGATGGCACCTACGAGGCCGCCGATGAGCATGCCAGCGGCTGTCTCCTTGGCCTTGTGCTCAACGCTCACCACACTGCCAGAAACATCAAGAGAAGGTACCTCTCTGCCTCTTGC…	4485	XP_015644152.1	MESAAVNAARWVVGKALSPLSGGFVEAWAASTELGPNVGAIKMELLYAQGMLHNTRGRETSNPALQQLLLELRGLAYDADDVLDELDYFRIQDELDGTYEAADEHASGCLLGLVLNAHHTARNIKRRYLSASCSCGGDEEASRHANEEEAVAGSGCMRILACSAQSTIHLVGKHLPCFPFAPGLDNCDDSGALHISTMKTPKLKFDRVDLSTRMKHIVEQLKPVCAKVSTILNLELLESCIAISINAEFSRKPGQTLVHPSNVAMNRPVTTSGIIDPEFYGRKGDRSRIIEDITRGDYCDKDLTVIPIVGPGGIGKTTLTQHIYKEVHNHFDVKVWVCVSLNFNLYRLKEEISKWIPKLKDDEKYVDMDDSIEQRLKSKKLLLVLDDMWKCDNEDEWKK…	1494	Reported annotation
CNL	LOC107277356	NC_089040.1	-	rna-XM_015786132.3	ATGGAGTCGGTGGCCGTGAACGCGGCGCGGTGGGTGGTCGGCAAGGCGCTGAGCCCGCTGTCCGGAGGGCTCGTGGAGGCGTGGGCCGCTAGCACGGAGCTCGGCCCCAACATCGGCGCCATCAAGACGGAGCTGCTCTACGCGCAGGGGATGCTGCACAATGCCCGCGGCAGAGAGACCAGCAACCCCGCGCTGCAGCAGCTGCTCCTGGAGCTCCGTGGCCTCGCCTACAACGCCGAGGATGTGCTGGACGAGCTCGACTACTTCCGTATCCAGGACGAGCTTGATGGCACCTATGAGGCCGCCGAAGAGCACGCCAAGGGCTGTCTCCAAGGACTCGTGCTCAACACACGCCACACAGTCAGAAACATCAAGAAGAAGGCGTGCTCATGCGGAGAT…	4437	XP_015641618.1	MESVAVNAARWVVGKALSPLSGGLVEAWAASTELGPNIGAIKTELLYAQGMLHNARGRETSNPALQQLLLELRGLAYNAEDVLDELDYFRIQDELDGTYEAAEEHAKGCLQGLVLNTRHTVRNIKKKACSCGDNGEESRHANDEEALAGSGCIHKLFSNARERSRFLCCAYPCKALHIEHTTKTPKLKFDRVDLSTRMKHIVEQLKPVCAKVATILNLELLESNRSIGQCIAMSLNSEFSGKMGHAVVLPSSIAMNRPVTTSDFIEPKFYGREGEKSTIINDVIEGDYCDVDLTVIPIVGPGGIGKTTLTQQIYKEVQNHFDVNIWVCVSLNFNVYRLKEEIAKSIPKVNEENSGWPDDLIEQRLKSKRFLLVLDDIWNLVYEDEWKQLLAPLKKAQSK…	1478	Reported annotation
CNL	LOC9266824	NC_089040.1	-	rna-XM_015788698.3	ATGGAGTCGGTGGCCGTTGAAGCGGCGCGGTGGATGGTCGGCAAGGCGCTGAGCCCGCTGTCGGGAGGGCTCGTCGAGGCGTGGCTGGCCTGCTCGGAGCTCGGCACCAATGTCGGCGCCGTCAAGCTGGAGCTGCTCTACGCGCAGGTGATGCTCGACAACGCCCGCGGCAGGGAGACCCGCAGCCCCGCGCTGAAGCAGCTGCTCCTGCAGCTGCGTGGCCTCGCCTACGACGCCGAGGACGTGCTGGACGAGCTGGACTACTTCCGCATCCAGGACGAGCTCGACGGCACCGACGAGGCCGCCGACGAGCACACCAGAGGCTGCCTCCATGGCCTCCTCCTCAACACCCGCCACACCGCCAGAAACATTAAGAAGAGGTACCTTTCTGCTTGTTGC…	4428	XP_015644184.1	MESVAVEAARWMVGKALSPLSGGLVEAWLACSELGTNVGAVKLELLYAQVMLDNARGRETRSPALKQLLLQLRGLAYDAEDVLDELDYFRIQDELDGTDEAADEHTRGCLHGLLLNTRHTARNIKKRYLSACCSGGGDEKAVAGSDLSLAGEHDADDDCTDEDDNDTGSTDIDHSSTATHMPRKEKQWGSQREDTMKTPKLKFDRVDLSTRTKHISEQLKLVCAKVSTILNLELPESNRTIRSSIAMLRPVTTSATIEPEFYGRKGEKDRIIKDITHGDCCVKDLTVIPITGPGGIGKTALTQQIYKAVKNLFDVNVWVCISLNFNAYRLKQEIADSIPKVENEQLGDLDENEQLGDLDDLIERRLKSKKILLVLDDMWNCSNEDDWKRLLAPLRNAQT…	1475	Reported annotation
CNL	LOC4342373	NC_089041.1	-	rna-XM_066312331.1	ATGGGTGAGTTGCAGGTGAGCTCAGCGCACAGCGCCGTGGACTCGCTCCTGGGGCGGCTGATCCGGATCCTGGAGGACGAGGCGAGGCTGCTCGGCGGCGTCCGCGGCGACGTGCAGTTCATCAAGGACGAGATGGAGAGCATCAACGGCTTCCTcctccacgtcctccacctCGACCGCCCCGACCACCAGCTCCAGGGGTGGACCAGGCAGGTCAAGGACCTCGCCCGCGACTGCGACAACTGCGTCGACGTCTACATGcagcgcctcgccggcgccggctccggcggcagcgcgcggcggctccTCAGaaagttttcaaatctcgagttgaaaCAATCCCCCGCGAGAAaacccataaattattttttatttgaccTTAGCACCCCTATCGTCAGG…	3465	XP_066168428.1	MGELQVSSAHSAVDSLLGRLIRILEDEARLLGGVRGDVQFIKDEMESINGFLLHVLHLDRPDHQLQGWTRQVKDLARDCDNCVDVYMQRLAGAGSGGSARRLLRKFSNLELKQSPARKPINYFLFDLSTPIVRLLTLPARRRIATRIRELKSRACDVGERRRRYGVVVPRTRNNAAAAAAARRGGQRGLAKRQLSEAGGGDHHADASSAGNTTKQDHRRRALLEEETPANLFAGETDTLVGWLLAAADEHRRPKVISIIRPDDEELVAAAIDPVKRALDDPRILELFQIRQWHSGQSHPGWVYQDMMTQILPMIQHMHRALGGMVSDYDKRNKRRYTRLKKKKKRIVVSNFSRKNLGSKGNKFPVGTTFDEVKEFIGGTASDKEEEEEEEEGFLQAAAM…	1154	Reported annotation
CNL	LOC136351040	NC_089041.1	-	rna-XM_066312094.1	ATGGATACCGGGATCATCGTGGCACGGTGGGTGGTGGGCAAGGCGTTGAACCCTGTGTTAGACGGCTTGGTGGAGGCGTGGGCGGCCAGTCAGAAGCTCGGGCCCAATGTGGATGCCCTCAAGATGGAGCTGCTCTACGCGCGGGCCATGCTCAACAACGTTCGCGGTAGGGAGATCCACAACACCGACCTCAACGAGCTCCTGCAGAAGCTGCGGGACTTAGCGTACAATGCCGACGACGTGCTCGACGAGCTCGACTACTTCCGCATCCAGGACGAGCTCGATGACACCTCCGAGGCCGCTGCTGAGCACGCCAAGGGCTGCGTCAGCGACCTCTTCCTCAACGCTCACCACACGGCCAAAGCGGCTGGCAAGCTGTTGGGATTCTCTTCATCATGC…	4479	XP_066168191.1	MDTGIIVARWVVGKALNPVLDGLVEAWAASQKLGPNVDALKMELLYARAMLNNVRGREIHNTDLNELLQKLRDLAYNADDVLDELDYFRIQDELDDTSEAAAEHAKGCVSDLFLNAHHTAKAAGKLLGFSSSCSSCATNNGPGDSITAACCGSPHNTIHAIGKRLCFSTSLVDDCDHDYGCVHDERDHVKGKSTPKLKFDRVGLSKKMKIIVEQLQPVCAKVTAILNLELMGSHLSIESSTAKSRPITAPTSIEPTLYGRDAVMKRIIDSITQGTCCEEYLTVLPIIGPGGIGKTTLIQHIYNSQQVQNHFQIMVWTCVSQSFSVDKLIEEIKEKLPSVEGEKKGSAEELIVQRLKSKRFLFILDDIWKCESDDWKRLLVPLRKGQTKGNIIIVTTRFL…	1492	Reported annotation
CNL	LOC4342596	NC_089041.1	+	rna-XM_015789724.3	ATGGTAGAAGCTTTGGTCATAGCAGTTGTTCAAAAGATTTCATCGGCACTTGCAGAAGAAGGATCGAAGATACTTGCTTCTAAGTTGAAGAAGCAAGCACCTGACCTTCTTGAAGTAACCAATAAAATGAGACTACTTCAAAGCGACTTCTCAATGTTGCAAGCATTCATAGCTCAAGTGGCTGTGGACAGGTCCAATGATATGGTACTTGAGGCCTGGATGGAACAGGTAAGGCTAGCAGCGCATGAAGCTGAGGACATTGTCGATGAATACACTTATCTTGTTGGCCAAACGGAAGGGACTGGCAGTTTCCTAAAGAAAGCATTCAACCAAGCAATCGAAGTTAAGAAATGGCGCAAGCTTTCAGCTCAGGCAAAACTAGTAGAGGATCGTCTACAA…	2721	XP_015645210.1	MVEALVIAVVQKISSALAEEGSKILASKLKKQAPDLLEVTNKMRLLQSDFSMLQAFIAQVAVDRSNDMVLEAWMEQVRLAAHEAEDIVDEYTYLVGQTEGTGSFLKKAFNQAIEVKKWRKLSAQAKLVEDRLQKISEAKNRFDISFASSGRENTASYPSRHHHLSEYSYLNDDDDLVGNAEEMKRLIEWLCDAKKDRSVISICGMGGLGKTTLASSIYKKEEIKRTFICRAWITVSQNHGVKNLLKKILVQLMSKTENIMDGADTMDCVSLVEQLQRYLKGRRYLIVLDDVWSREAWPLLDNAFVKNNNGSRVVITTRIETVASLADANYELKLTLLPKQEAWTLFCQKAFSRLDDRSCPHNLKTVAERIVEKCQGLPLALVAIGSLLSYKEMDEHEWE…	906	Reported annotation
CNL	LOC107276420	NC_089041.1	-	rna-XM_066312356.1	ATGGAgagtgcggcggcgagccatGCAGGTGGCCTTGTGGCGAGGCTTGGGCAGCTGGTGACAGCGGAATTCCGGCTACTCAGCGGCGTCCGCGGCGAGGTCGATCGTCTGAGGGACGAGGTGGCCATCATCAACGCCGATCTCCGCCGGCTCTCCGAGGCCGACGAGAGCGCCGTGGACCACTCGGTACGGGAGTGGATGAAGCAGGCGCGCGAGCTCGCCTACGACGCCGAGGACTGCATcgacctcttcttcttcctccgcatCAGCCtcgccccgccgcgcgccggtGCTCTCCACCGCGCCTGTCGCTGGTTTCTCACCATCCGCCCGCGGGCGCGGCACCGCCTCGCCATCGACATCCAGGACGCTCGCGCCCGTGCCGGCCGTCTCGCCATC…	2547	XP_066168453.1	MESAAASHAGGLVARLGQLVTAEFRLLSGVRGEVDRLRDEVAIINADLRRLSEADESAVDHSVREWMKQARELAYDAEDCIDLFFFLRISLAPPRAGALHRACRWFLTIRPRARHRLAIDIQDARARAGRLAIRLHQQPRHDRNFVVDTALPRSVWFVPASTTPSTALSKLVGVDDQVQHLSDLVKSDQKLTSDNQRDVSLKVFCIVGFAGLGKTTLAMEVCRSLEEEFACQAMVPVSQVFDAGKDLGRLLKQIIKKVVRVTSGRGLQEEQELHNIDEDDVDELAMMLGDCLDGKRLLAGYRSPEGAVEMWTRVCNSTGSLMENNPTLNGMRHIITLSYNHLPHHLRACMMYLSLFPEDYVVDKRRLLYRWIAEGLVSEQRGLTPMEVAESYFAELVNR…	848	Reported annotation
CNL	LOC4342905	NC_089041.1	-	rna-XM_066312471.1	ATGGCTGAGAAACTCATCACCCACGCGCTGCGAGACGCACTGTTTCAGTTCGCGGTCAAGTCCAGGAAGCTGGCGTCTCCGATGTTGCGGGCGTTGGGGCGCGCGTCGACGGGGCCGGTcaccgtcggcgacgacgagctgGCGGCGCTCAGGTCCATGCTCCGCAGGGTCCACGCCGCGCTCCGCGACGCCGACAGCCTGTCCGTCACCGACCACTCCGTCCGCCTCTGGCTCGCCGAGCTCGGCGACCTCGAGTACCGCGCCGAGGACGTGTTCGAGGAGCTCGAGTACGAGTGCCACCGCGCCGCGCAGCTGGAGGACCTCAAGATCGACCTCCTGCGCGCCGCGGCGCTGGCGACGGGGAAGCGGAAGAGGGAGGTCGCGCAGCtgttcgccgcc…	3012	XP_066168568.1	MAEKLITHALRDALFQFAVKSRKLASPMLRALGRASTGPVTVGDDELAALRSMLRRVHAALRDADSLSVTDHSVRLWLAELGDLEYRAEDVFEELEYECHRAAQLEDLKIDLLRAAALATGKRKREVAQLFAAAPAARLRRKIDDIWARYEEIASDRKKLRLRPGDGAARPAVGALVPSSSLPRCQIHGRERDLQRVVEMVCQSQPDGRRNYAVVAIVGMAGVGKTSLMQHVCGEEAVASRFDLALWVWVSQEFDVVGVTAKIVEAITRSRPDCSELSALHGTMVEHLTGKRCLLVLDDVWDDNPNHWDTITAQLSFCAPGSTVVVTTRSRMVAKMVTPNVYHLGCLSDEHCWLVCQRRASHGCTTATIDDELTNIGQQIAKKCRGVPLAAEAAGTAMS…	1004	Reported annotation
CNL	LOC9272321	NC_089041.1	+	rna-XM_066312655.1	ATGGCGGAGGCGGACCATGGGGGAGAGAAACCCATCGCCCACGCCCTGAGAGACGCGCTGTTCCAGTTCGTTGTCAAGTCCAGGAAGCTGGCGTCCCCCATGTTGCGGGCGTTGGGGCGCGCGTCGACGGGGCCGGTcaccgtcggcgacgacgagctgGCGGCGCTCAGGTCCATGCTCCGCAGGGTCCACGCCGCGCTCCGCGACGCCGAGAGGCTGTCCGTCGCCGACCACTCCGCCCGACTCTGGCTCGCCGAGCTCGGCGACCTCGAGTACCGCGCCGAGGACGTGTTCGAGGAGCTCGAGTACgagtgccgccgcgccgcgcagctGGAGGACCTCAAGATCGACCTTCTTCGCGCCGTGGGGGCGGCCCCGACGACGGGGAAGCGGAAGCGG…	2907	XP_066168752.1	MAEADHGGEKPIAHALRDALFQFVVKSRKLASPMLRALGRASTGPVTVGDDELAALRSMLRRVHAALRDAERLSVADHSARLWLAELGDLEYRAEDVFEELEYECRRAAQLEDLKIDLLRAVGAAPTTGKRKREVAQLFAAAPAARLRRKIDDIWARYGEIASDRKRLRLRPGDGAARRPAAGALVPSSSLPRGEIHCRERDLQRVTDLVCRCKPDGGRNYAVVAIVGMAGVGKTSLAQHVCSEEAVASQFDLNLWAWVSQEFDVIGMTAKIVEAITRARPDCSELNALHGTMVEHLAGKRCLLVLDDVWDDNPIHWDTITAPLSCCAPGSTVVITTRSKMVAKMVTPNVYHLDCLSDEHSWYMCRRRASRGGATIDDELASIGQQIAKKCRGLPLAAE…	968	Reported annotation
CNL	LOC107277279	NC_089041.1	-	rna-XM_015790144.3	ATGATACAGCGCAGAAGTGAATCATCATCATACATGGAGTTCCCCACAGGGGCAATGGCCGCAGTCATCCCTAAGCTGAGCAAGCTGCTCATGGAAGAGTATGGACTACAAAATAGTGTGAAGGAGGGGATCACATTTCTCAATTCTGAGCTTGAGAGCATGCAAGCTGAGGTTGACAAGATCTCAAAGGTGCCACTAGATCAACTTGACAGTCAAATCAAGATTTGGGCTAGAGATGTTCGGGAGCTATCTTATGACATCGAGGACAATGTTGATACATTCATGCTATGTGTCGATGATCTTGAGGCACGCAAGAAGCATGACTTCACATGGTTAATTGACAAGTATTGTAAGTCATTGTCTGAGCTAAAGATCCACCACAAAATAGCCAATGATATC…	2883	XP_015645630.1	MIQRRSESSSYMEFPTGAMAAVIPKLSKLLMEEYGLQNSVKEGITFLNSELESMQAEVDKISKVPLDQLDSQIKIWARDVRELSYDIEDNVDTFMLCVDDLEARKKHDFTWLIDKYCKSLSELKIHHKIANDIKHDIIPVKEVVERHDRYNADDVDSKLPTIIDPRILKLYDNVTKPVGVDKASGDLIKKLSMETDQSSQKLKMISVVGFGGLGKTTLAKEVFGMLRVQFSYACFVSVGRKPDIKKVLKSILIEVNKQKHMSDLAKLSERHLIDEIREYLENRRYLVVLDDIWEISTWDIIKCAIVDSNCGSRVIATTRISQVAEEVGDIYNMEPLSDDNSKRLFNRRIFGADCIGTTNNQSIEAMEKVLKKCGGVPLSIITIASLLVDKPLEDWSNVF…	960	Reported annotation
CNL	LOC4343235	NC_089041.1	+	rna-XM_015792495.3	atgatcgccacggcggcgctgccgcccgccgcgcgctcggcggaggcgctcgccgcggaggtcggcggccacgcccacgcggcggcggacgagctgCGGGGGCTCGCGCGGAGGCTCGACGCCGTgggggcggccgcggcgggggccGAGGCGAGGGAGGCCCGCGACGCCGGCGCCAGGGCGTGGCTGCGGGAGATTCTCGACGCGCTGTACGAGCTCGGGGACGCCCGCGACGacttccgccgcgccgcggacgccgccgccaggCCCAGGAGGCAGCAGGAGGAGGGACGGAGATCGTTTCTCCACTGGTTTACGATACCACCAAACCTTTATGGGATGCGATACAAGACTTTAAAAACCAGTATCAACAGTCTGAATATGAAAATGGATGGCATT…	3369	XP_015647981.1	MIATAALPPAARSAEALAAEVGGHAHAAADELRGLARRLDAVGAAAAGAEAREARDAGARAWLREILDALYELGDARDDFRRAADAAARPRRQQEEGRRSFLHWFTIPPNLYGMRYKTLKTSINSLNMKMDGILQKGSELGLLPIDQEILNERSEISLEVIPDDYIVGDIENEANKLIDILTDRKSAKTLVAIVGGSGTGKTTLAWKIHDDHRTRNAFGMIVWVSVFNDFDDIGLLSAIVTAAGGNPKEAKNRTQLELMLASMLKGKRFLLVLDDVRGHQIEENSLEAHWHVCGHGSRILITTRDENVATKLNASYIHQVKELSFQNCWSLLCCNACLDENLHGNTLRNIGIMIIQKCKKIPMAVKIIGAVLRRKEQTQESWQRVYEFEGWSFDDLRGD…	1122	Reported annotation
CNL	LOC4343236	NC_089041.1	-	rna-XM_015792203.3	ATGGAGACAATTCTAGCTGGTTACACCAAGGATGTTGTCAGGTCACTTGGTGAGTTAGCTGCTAACGAGATCGCCAAAGTGCTCTGCGTCAAAAATGAAATCAACAAGCTTAAGAGGAAGCTTGAGACCATGTCGGCTATCATCAGGGATGCTGAGCAGACAGTTGTGCAGTATGAAACCACAAGGGATTGGTTGAAGCAGTTGAGAGGAATAGCTTATGAGGCAGAAAACATAATTGACCGCTGCAGGATTGAACAAGAGAGGCTCCAAATGTTCCAACCACAGGAGTGCAATCCTTCATCGCTTTTTAAGTGCTGCAGAGATGTCGCTGTTGACTACATTATAGCAAATGATATACATGAACTAAATCAGGAACTGGAGAGCATTAGATCAGAGAGT…	3243	XP_015647689.1	METILAGYTKDVVRSLGELAANEIAKVLCVKNEINKLKRKLETMSAIIRDAEQTVVQYETTRDWLKQLRGIAYEAENIIDRCRIEQERLQMFQPQECNPSSLFKCCRDVAVDYIIANDIHELNQELESIRSESTLLHLNPVAEDQIRLDLDVAPHLEPDIVGREVENDSDNLIQLLTRDYNTTCPLFAIIGTIGVGKTTLARKVYHKAAAMFETRLWVHVSKDLRHLTMWSDGMFSKAEIAEQQALLLSYLQDKRFLLVIDDVWGENVWDGRLEIQAQHGAPGSRVLVTTRDERVARRMGAIHLHRVKMLNEDDGWWLLRTRAFLDEGAGNMQDMGRRIVQKCNGLPMAIRRIGCHLRDVDHKEDEWGRVYSSDFCGISARIRSTINMSYLELPYYLKR…	1080	Reported annotation
CNL	LOC107277901	NC_089041.1	-	rna-XM_026026842.2	ATGGCGGAGGCGATCGTGGGGCCGCTGGTGGGGAGGCTGCAGGAGCTGGCGCTGGGGCAGGCGCGGGCGCTGGTGGGGGTGAACGCCGACATCCAGAAGCTCAAGGACAAGCTCATGTGGCTGCAGGCCTTCCTCCGGGAGGCCGACGCCAAGCGCCGCGCCGTCTCCGACGAGGTCACCAAGGTGTGGGTGCTGCAGACGCGGGACGCCGTCTTCGACGCCGAGGACGCGCTCGACCATTACTATCTCCAGTTGGACAAGTCCAGGTACCCATTGTGGATTCGTCCCACCGCAAAACTTGTCACGACCTTTACAACACAGGCACACATTCGACACAAGCTGTCTAGGAAAATAAAAGCAATCAATTCAAGGCTTGAGGACATCATTGAAAACAAACAT…	2709	XP_025882627.1	MAEAIVGPLVGRLQELALGQARALVGVNADIQKLKDKLMWLQAFLREADAKRRAVSDEVTKVWVLQTRDAVFDAEDALDHYYLQLDKSRYPLWIRPTAKLVTTFTTQAHIRHKLSRKIKAINSRLEDIIENKHKYKIEEANTKTTRTWKASTSISYTHKKLEYLHESDVPIHVEERKKLEKVLLTTPEDLHGKEHNPVIISVFGKSGVGKTTLVRKIFKEIGKQKQFDIPAMECFAPYLSATNILQQIVQQLTTDNQDCPRNKVLEILEKKLKEKKYLLVIDGEVSGTELNNILSTLPIGHAGSRIVHITESKPEEPPSNYHHVTIELKTIDKSISKKMFLHHMEVQNLDLENHEDDIIFQITGGLPLAIALLSGLMKTKESTGEWQKVFEYLKSKQSK…	902	Reported annotation
CNL	LOC4343405	NC_089041.1	-	rna-XM_066312203.1	ATGGCAGcaggggggggtggggggggcgCGGCTCGGGATCCTGGGGACCTGCGCCATCTGGCAGCCACGAAGCGAACCCACCGTCCACTCGCCGAGTTCAGGCGGCTTCGTCCTGGGCGAGGAACGCACGCCGCCTGCTCGACGAAATGCGCGGGAAAGACGGGAGCGGACCATATGTCCCACGAGATCGAGGAAAAGGTGCGCGCGCGTCGCAGACGCAGATCTACtcccccgccgcgcccgcgcccctgcCGTGAGGCAAGGGAGTTGAACAGTACACAGGAAATGGGAGGAAGACCCGTCTCGCCTAGCGCTCCAAGACCCAAAGAATTGGATTTACAAACTGAGCATAGCCTAGAAGGATCTCCACCACCTTTCCCTTGGCAAAACAGAAGGATG…	4110	XP_066168300.1	MAAGGGGGGAARDPGDLRHLAATKRTHRPLAEFRRLRPGRGTHAACSTKCAGKTGADHMSHEIEEKVRARRRRRSTPPPRPRPCREARELNSTQEMGGRPVSPSAPRPKELDLQTEHSLEGSPPPFPWQNRRMAGVGLVVGGWIAKAVIANILSRVRSLLHDNFSLQKDTEKMLNDLEVALPRIEAVIEAAERRSIESSALSTWLQQLKDAVSHAGDVVDDFEAKTIKDQVESKSKVSAKAYSTVKALKALVFSDSELKKLKHAVRRLENVSARVDSFIELIRLNDDDTVGRIGHSLHSETSSLLGDTKVIGRDEEINLILDIILGYRYHLPRTSEHARPDDQPKFGQRGTLFDKLRKIFLTGTAESSKSSDKAKLEELEARKKGNKIEEEDPSKDCIE…	1369	Reported annotation
CNL	LOC4343411	NC_089041.1	+	rna-XM_015789718.3	ATGGTCGGGCCGGAGCTGACGGTCGGCGGGTGGTTCGCCGGCGCCGTGATCTCCAACTTGGTGGCGAAGGTGCGGTCCGCCATGGAGCACCACGCCGCCctccgggccgccgccggcgacatgcTGTACGGCGTGGAGGCCGCGCTCCCCCGGATCAGGATCCTCGTCGAGGCGACCGAGCGCAGGGCCATCTCCAGGGCCAGCTTCGCCGCGTGGCTGCAGCAGTTCAaggacgccgtcgccgaggcCGAGGACCTGCTCGACGACCTCGAGACGCGGAGGATCCGGGCGGCGCTCAGGGCCAGGGGCAGCAAGCTCGGCTCCGCCACGTCCCTCGCGCTCAGGTTCCTCAGGAACCTCGTCCTCTCCGATGGGGATCTCCAGAGGCTCAAGGACGTC…	3051	XP_015645204.2	MVGPELTVGGWFAGAVISNLVAKVRSAMEHHAALRAAAGDMLYGVEAALPRIRILVEATERRAISRASFAAWLQQFKDAVAEAEDLLDDLETRRIRAALRARGSKLGSATSLALRFLRNLVLSDGDLQRLKDVLAKLNRITSDATGFHDILKLADDDVGAMRSVLPVPATPPAVIGRDEEQQQLVKMILRPGAPPCPQDGAESCSGVSVISVVGAAGVGKTTLAQLIYSDPNVKEAFLLRGWVFTSRSCSRTGLEQDIIESFASEQEENLQRKSVSSESSLIDVVRNKKFFLVLDDVQHNLHSQWDSLRSTLARGANGSVVLLVCQSKEVANSLGATAQVPMGYLPSPVLWRVFEHHAFGNQKRASLESIGKKVLQNLHGLPLLAEAIGRLLRQRLDKA…	1016	Reported annotation
CNL	LOC4343809	NC_089041.1	-	rna-XM_015789565.2	ATGGAACATGCTGTTGTTAGTGCCGCGGAAGGTGCGATCCACACTCTCTTGGGAAAGCTCGGCACAATCGTCCTCCAAGAAGCCCAGCTTCTGGGAGGTATTCGGGGTGAACTGCAACACTTGAAGGATGAACTGGAGAGCATGACAGCCTTTCTTCAGGACCTTTCTGGGAGAGATGAATGCGGCAAGCAAGTTAAGATTTGGAAGAAGCATGTGCGTGAGATTGCATATGATATCGAGGATTGTATTGATGAGTTCAAACATCAACTTGGTGACAGCAGTAGTGCCGGTGGCAGCGGCCCTGTAGTGTTTTTCCGCAAGGCCACCCACATATTGCAGACCACCAGAGTGAGGCATCAGATTGCCAAACAAATCCAAGAACTAAAAAGGCGTACTATG…	2946	XP_015645051.1	MEHAVVSAAEGAIHTLLGKLGTIVLQEAQLLGGIRGELQHLKDELESMTAFLQDLSGRDECGKQVKIWKKHVREIAYDIEDCIDEFKHQLGDSSSAGGSGPVVFFRKATHILQTTRVRHQIAKQIQELKRRTMNISARNSRYSANHLISGTAGNSMAAYDSQANLLNVDTRITALFPERRQLVGIEPRQGNLVHWLLEAHVQQLRVVSIFGFGGLGKTTLAMTTYQSLSGRNGPFQCQAFVTVSQSFDVKVLMRDILLQITQPVNQPSSPSTGAGKGPMEGLLKGMEAWNVVQLASILRQQLENKRYLIVLDDIWSMTAWEGIRFSLPDSNNGSRIVVTTRIRAVAHTCCFHEYDRAYEIKPLTDCESRDLFFKRIFGSSICPEHLEDISAKILGKCGG…	981	Reported annotation
CNL	LOC4344454	NC_089042.1	+	rna-XM_015793666.3	ATGGGGGTGATGAACCCGCTGATGGCAAAGCTCACCACGCTCATGGGCGACGAGTACAAGAAGCTCAAGGGGCTCAGGAAGCAGGTCTCCTTCCTCAAGGATGAGCTCACCACCATGAGCGCTTTCCTCGAGAAGCTCGCGCTcatggatgatgatgatgatggtgagcTCGATCCTCTGGCCAAGGACTGGAGGAACCACGTCAGGGAGATGGCCTATGACATGGAAGACTGCATTGATGATTACTTCACAAGTCATCTTGATCATCGTTACTCTTCCTCAGATGCAGGGTTAATCCGCAAGATAGCTCGCCGTCTCAGGGCATTGCGGGTGCGTCATCGCATAGCCAGCCAGATCAATGAGCTCAAGGCTCGTGTGGTCGAGGCAAATGAGCGTCGC…	2820	XP_015649152.3	MGVMNPLMAKLTTLMGDEYKKLKGLRKQVSFLKDELTTMSAFLEKLALMDDDDDGELDPLAKDWRNHVREMAYDMEDCIDDYFTSHLDHRYSSSDAGLIRKIARRLRALRVRHRIASQINELKARVVEANERRVRYRLDDCNNKHGVSANPAIDPRITSLYQNAGSLVGIDGPSQELIQLLSLDRDTDQRQLKVVSVVGFGGLGKTTLAKYVYDKIGHQFDCTAFVSVSHKPDITRILSSIQSKLDIGGTSQACDDVQQLIDDIRAYLEHERYIIIVDDLWKQEAWVIISCAFPNNGKGSRVIVTTRVKDVARLACGKDGQIYKIQPLNNKDSRKLFFDRVFRPEDSCVLQYEEISTEILKKCSGLPLAIVTVGSLLACRPRTMEEWKSIRDSLGAPFD…	939	Reported annotation
CNL	LOC107277544	NC_089042.1	+	rna-XM_015792633.3	ATGGAGTTCGTCACTGGGGCGATGAGTAGCCTGATCCCCAAGCTGGGCGAGCTGCTGAAGGAGAAGTACAATCTGCAGAAGAACATAAGGGGGAAGATCGAGTCTCTCtcggcggagctccggcgagcGCAAGCCGTCCTCCGCATGGTCAGCGAGGTGCCACAAGACCAGCAGAACGAGCTGGTGAAGCTCTGGGCGAGCGACCTCAGGGAGGCGTCCTACGACATGGAGGATATCATCGACGCCTTCTTGGTTCATGTCGACGACGATGGCCCCAAGCCAGCCGACCCACATGTGCTCAGGCGCCTCGGCAAGCAGGTGAAGAAACTGTTCAAGAAGACCAAGCATCGCGTCACCATCGCGGACGCAATCCAAGAAATGGAAAAGAAGCTCCTGGAG…	3171	XP_015648119.1	MEFVTGAMSSLIPKLGELLKEKYNLQKNIRGKIESLSAELRRAQAVLRMVSEVPQDQQNELVKLWASDLREASYDMEDIIDAFLVHVDDDGPKPADPHVLRRLGKQVKKLFKKTKHRVTIADAIQEMEKKLLEIDARHGRYPVDNIVIPARPTPIDPHILNIEKMANNLVGIDEPRDELIKMLSQHERDNNLNTSNRKTKIVYVVGMGGLGKTTLATAVYEKIKVGFPLNAFVPIGQNPNMKAILWNILHRFGLEKYLNCPNMEMLTVQELIGELKQFIKGKRFFIVIDDIWDKPSWQILESGLQDNDYGSKILVTTRKSEVATIISDVYNMKPLSHDNSKELLYTRTGSEGKSLDSSSTEACDKILKKCAGVPLAIITIASLLASRSGLDWSEVYRAI…	1056	Reported annotation
CNL	LOC107277214	NC_089042.1	+	rna-XM_015793599.3	ATGGCAGAAGGCGTGGTATTCGCTGCTCTATGCAAAATTGGATCTGTCTTGGCATCATCTGCAAGCATAACATTAGGTGGACGTTTAGATGCAAACTTGACAATAATAAATGAGATTGAGAGTCGAATAAAACAGATCGAAGTTGAGCTCAAGTTGATGCAAGCATTCCTGCGCCAAGCGCAAAAACAAGAAGGCTATAGCGAGCCCACTGAAGTCTACCTGCAGGAAGTAAGAAAAGCAGCTTTTGAAATTGAGGACATCATCGATGAGTTTCTTTACCTGTCTGTTAAGCACAAGAACAGGTTTTTCAATGGGGAGTTCATGAGTTACTTCCGTAAACTCGGTAAAACTTCTTGGCACAAAATTGCTAGAGAGCTGAAGGATTCGCAATGTCACCTT…	2784	XP_015649085.1	MAEGVVFAALCKIGSVLASSASITLGGRLDANLTIINEIESRIKQIEVELKLMQAFLRQAQKQEGYSEPTEVYLQEVRKAAFEIEDIIDEFLYLSVKHKNRFFNGEFMSYFRKLGKTSWHKIARELKDSQCHLQNLRNLWVQYEIQLPNGNRVSTDVEDHRLPHHLSYPADEMVGVEQERTMMMNWLKTCSTSVITVWGMGGSGKTTLANSIYEDERIKNQFDCHIWITVSQKFNASDIMRKMVRHMLQRCSPNIDSIDGRDLVEILKRTLEHRKILLVLDDVWSTDVWMDLASTVERSNNNGNKVVITTRIKDVASLASEDQVLQLQKLNDADSWCLFCRWAFKNRIDRSCPQELESLGREIMVKCDGLPLAIVVVGNMLSFKKQDMEEWSKCNDQLT…	927	Reported annotation
CNL	LOC4344767	NC_089042.1	+	rna-XM_015795014.3	ATGGAGCTGGTTACAGGGGTGCTGGGCAGTTTGCTCCCCAAGCTGGGCGAGCTGCTCAAAGACGAGTATGACCTGCAGAGGGGCACGAGAGAGAAGATCAAGTCTCTGTCGCGGGAGCTCGAGAGCGTGCACGCTGTCCTCCGTATTGTCGGCGAGGTGCCATCGGAGCAGCTCGACGAGCTGGTCAAGCTCTGGGCACGTGATGTGAGGGAGCTGTCCTATGACATGGAGGACATCGTCGACACCTTCTTGGTGCGTTTCAATGACGGTCATGAGCCCGATGACCCACGGGTGCTCAGGCGCCTCCGCAAGAAGATGAGCAAACTGTTCAAGAAAGCCAAGGATCGCCGCGAGATTGCTGGCGCGATACGAAGAATCAATGAGAAGCTCCAGGAGGTG…	2946	XP_015650500.1	MELVTGVLGSLLPKLGELLKDEYDLQRGTREKIKSLSRELESVHAVLRIVGEVPSEQLDELVKLWARDVRELSYDMEDIVDTFLVRFNDGHEPDDPRVLRRLRKKMSKLFKKAKDRREIAGAIRRINEKLQEVATRRARYRVDSIVTKPAGPVSIDPRIQALYKRSTELIGVDGPMDKIINMLSPRNDIHLSDKKKIISIVGFGGLGKTTLAKAVYDKLKPDFDCGAFVPVGRNPDMKKVLRDILIDLDKQNYMHSNTTTTLDERQLINGIKDLVEKKRSIVIIDDIWDKKSWELIRCALQDSNCGSRVVVTTRISEVATHAGCVYNMEPLSRDDSEKLLYTRIASAEGKCLTRPSAVACEKILNKCDGVPLAIITIASLLANKPEEDWSEVYNSIGFG…	981	Reported annotation
CNL	LOC4344769	NC_089042.1	-	rna-XM_015794620.3	ATGGAGCTGGTGATGGGGGCAATGGAAAACCTGATCCCCAAGTTGGGTGAGCTGCTCAAGGAAGAGTACGTCATGCAGTCGGGCGTGAGAGAGAAGATCCAGTCTGTCTCACGGGAGCTCGAGAGCATCCACGCTGCTCTCCGCAAGATCGGCAAGGTGCCATGGGAGCATCTTGACGATGAGTTGAGGCTTTGGGCGCACGACCTTAGGGAGGCGTCGTATGACATGGAGGACATCATCGACTCCTTCCTTGTGCGCGTCGACGGCCATGAGGCAAGTGAAGTTCACTGGTTCAAATGGTTCTTGGAGAAGATGACCAACCAGTTCAACAAGATCAAGGCTAGCCATGAAATCGGTGTCGCAATGAAAGAAATCGATGAGAAGCTCCAGGAGGTGGCT…	3153	XP_015650106.1	MELVMGAMENLIPKLGELLKEEYVMQSGVREKIQSVSRELESIHAALRKIGKVPWEHLDDELRLWAHDLREASYDMEDIIDSFLVRVDGHEASEVHWFKWFLEKMTNQFNKIKASHEIGVAMKEIDEKLQEVATRHARYTIDNIAINPAGPATVDPRLLSMYKTLAELVGIEGPMDELMKMLDIDLPTKKRKIEIDVSVRKPKMVSIFGFGGLGKTTLAKAVYDKLKPSFDSGAFIPVGQNPNIRKVFRDILMDLDKQSYNDLNLKLLDERQLINKLQEFLQKKRCFVVIDDIWDKDSWRLIRCALQDSNHESRVVTTTRIYEVATQVGEVYKMHPLSHDESKKLLYTRIISGEGESLRSTSVEACDKILKKCGGVPLAIIIIASLLANKPREYWSEVY…	1050	Reported annotation
CNL	LOC4344770	NC_089042.1	-	rna-XM_015794621.3	ATGGAGCTGGTGACAGGGGCGATGGGGAGCTTGCTCCCGAAGCTAGGTGAGCTGCTCAAGGACGAGTATGACCTGCAGACAGGCATGAAGGAGAAGGTCAAGTCTCTCTCACGGGAACTCGAGAGCGTGCACGCCGTCCTCCGCAAAGTCGGTGAGGTAACACCAGAGCAGCTTGATGAGCTGGTGAAGCTCTGGGCACGCGATGTCCGGGAGCTGTCCTATGACATGGAGGACATCGTCGACACCTTCTTGGTGCGTATCGACAGCTCCGAGACCGATGACCGGTCTGTGCTTAGGCACCTCCGGAAGAAGATGAGCAGACTGTTCAAGAGGACCAAGGATCGTCGCAAGATCGCTGGCGCGATCAAAGAAATTGACAAGAAACTCCAGGAGGTGGAA…	3126	XP_015650107.1	MELVTGAMGSLLPKLGELLKDEYDLQTGMKEKVKSLSRELESVHAVLRKVGEVTPEQLDELVKLWARDVRELSYDMEDIVDTFLVRIDSSETDDRSVLRHLRKKMSRLFKRTKDRRKIAGAIKEIDKKLQEVEARRARYTVDSIITKPAGPASIDPRLQALYKRSTELVGIDGPVDKVIKMLSLGDDRNMKIVSVVGFGGLGKTTLAKAVYDKLKPDFDCGVFVPVGRVPDIQKVLRDILIDFGFKVSDVMILDERQLIDKLQNFVQKMRCFIVIDDIWDKKSWELIRCALQDCKCGSRVVATTRISEVATHVGDVYKMQPLSRDDCEKLLYARIVDSEGKCLDSPSVEACDKILKKCRGVPLAIITIASLLASKPMEDWPVVYNSIGFGHEGNDDVAN…	1041	Reported annotation
CNL	LOC9269960	NC_089042.1	+	rna-XM_015794206.3	ATGCTCAGCGTCGACAAGAGAGAGAGacaagagatcgatcgatcagccatGGTGGGCGCGCTTGCGAGCGCTTCCACGGGGGTGATGAACTCCGTCATCGCGAAGCTCTCCAAGCTGCTGGAAGACGAGTACGCCAAGCTCAAGGGCGTGCAGCAGCAGATCGCCTTCCTGCGTGACGAGCTCCGCGCCATGAACGCCACGCTCCGCGTGCTGGCCGATGTAGAGGAAGACCTCGACCCCCCCGTGAAGAGGTGGAGGGACAAGGTCCGTGAGCTCACATTCGACATCGACGACTGCATCGACTCGTTTGAGGTCCGTGTAATAAGCCATCAGCAGGAGAGAGGCGAGGGCCTCATCAAGGGGATCATTCGCAAGCTGAAGAAGCTGAGAGCTCGCCAT…	3054	XP_015649692.1	MLSVDKRERQEIDRSAMVGALASASTGVMNSVIAKLSKLLEDEYAKLKGVQQQIAFLRDELRAMNATLRVLADVEEDLDPPVKRWRDKVRELTFDIDDCIDSFEVRVISHQQERGEGLIKGIIRKLKKLRARHEIANQIEALKAHVVEESKRHKRYDLLKPWSSSSATFTIDPRLPALYEEVDKLVGIKGPREHIIEWLTNKRSDRSREDLKVVSIVGCGGLGKTTLANQVFKEIRHQFDCSAFVSVSRNPDIKKILRDMLKEVNSLDNTQPWSPNDDERQLVNKLRDTLQDKRYLVVIDDVWATEAWETIKLALLSNNCDSRIITTTRNTAVASKCSYHGGYVYHMEPLSFVDSKRLFFKRAFGSENLYYPHLEEVSNGIIKKCGGLPLAVITISSLL…	1017	Reported annotation
CNL	LOC107281895	NC_089042.1	+	rna-XM_066303336.1	ATGGAGGCTGCTATTGTGAGCGTTTCCACGGGGGTGATGAAACCCCTCCTTTCCAAGCTCTCCAAGCAGCTGGAGGAAGAGTATACCAAGCTCAAGGGAGTACGCGTGCACAAGAAGATTATGTTCATAAGAGATGAGTTGAGTACCATGAGAGCTGCACTCCAAATGTTGGCGGATTCAGAAGAGCTCAACCCTCGAATGAAAGATTGGAGGGACAAGGTGCGTGAGCTAGCCTACGACATGGAGGATTGCATTGATGCCTTCACGTCTCGCGTTGATCACAACAACGATGGATCGACCGGGTTCAAGGAGTTCTTTCACAAGTTCAAGAAACTAAAAGCTCGCCATAAGATTGCCAATGAGATCGAAGAACTCAAGACCCGCGTGATGGAGGTAAGC…	2979	XP_066159433.1	MEAAIVSVSTGVMKPLLSKLSKQLEEEYTKLKGVRVHKKIMFIRDELSTMRAALQMLADSEELNPRMKDWRDKVRELAYDMEDCIDAFTSRVDHNNDGSTGFKEFFHKFKKLKARHKIANEIEELKTRVMEVSERHKRYDFVNQELTKSSSFAIDPRLHALYVEVDRLVGIEGPTKHIIDKLITNEDEDSYRQLKVVSIVGFGGLGKTTLANQVYHALRSQFLCSAFISVSRKPNLEKVLRKIAQGVTLPTGKIPDGDIHQLVDKLRTYIQDKRYFIVIDDLWGTEEWKSIRLALFNNKCGSRIITTTRSAAVASFSCCDGGYVYLMEPLNFADSKRLFLKRAFGSEELLYPHLEEVFHGILEKCGGLPLAINTISSLLVDQHAKEEWDRMLTAIGSAL…	992	Reported annotation
CNL	LOC4344848	NC_089042.1	-	rna-XM_015793425.3	ATGACGGAGGGCGTGGTGAAGTTCGCCGTGGACAAGCTGGAGTCGATGGCGGCGCAGGAGCTGAAGCTGCAGACGGAGGTCGGGAAGAAGGTGCTCGAACTCCGCCACGAGCTCGAGTGGCTCcgcaccttcctccgcgacgcCGACCGCAAGCGccgcggctcctcctcctcctccgccaccggcggcgccgccgccgccgcgtacgACGAGCTGATCGAGGTGTGGGTGCGGCAGACGCGGGAGCTGGCGCACGACGCGGAGGACCTCCTGGAGGAGTTCGTCCACCGGGGGGAGCTCCACTGCCATGGCTGCTTCGacctcccctccttcctccgctggctccgccactccgccgccggcgtcttCGCCCGCCACGCCATCTTCGACGGCATCGAG…	3096	XP_015648911.1	MTEGVVKFAVDKLESMAAQELKLQTEVGKKVLELRHELEWLRTFLRDADRKRRGSSSSSATGGAAAAAYDELIEVWVRQTRELAHDAEDLLEEFVHRGELHCHGCFDLPSFLRWLRHSAAGVFARHAIFDGIEDINKRIEQMKQQRKECNLEKLPCASKPHRKKYTDWSSLTELEIEDNLVKIGDYDEIKRLVLDQSRQRTVINLTGKSGIGKTTLASYLYRRSSIRKHFACTAWVHVPRKFRFADLLHDVIRQANASSGHDDDELAAAAADDDVRRRGGMEAERLVKARLAAALQGRRYLVVLDDVRSREEWAFFLAALPAGLAGSCVLVTTQVKISEESAAEQSGGVVRTRELGKLRPEQAAELFRRRVYGHGEPDPKKMEQLKKVVDSMTKGSNLP…	1031	Reported annotation
CNL	LOC107276215	NC_089042.1	-	rna-XM_066303513.1	ATGGCTCTAGCCCGCAGCACGGCGATGGGCGTCGTCACCTccctcggcctcggcggcgtccactcctccatcgccgccgccgagcatgAGCTCAGCCTTCTCCGCGGCCACCTCCGCAGCGGAGGAGCCTCCTGCCGCggcgcggacgacgacgaccaagaCCCCATTGATAGCTGGGCCAATCAGGTCCGTGACGTGGCCTTCCAGCTCGACGACATCACCGACGAGTGCTGCTTcctctccggctccggctccggccatGGCTTCGCGCGGTACTGCGCCAACGTCCCGACCTGGATCGCCCTCTCGAGGAGGCTACGCAAGGTGCGGGAGAAGCTTGGCCAGCTGTTGGAAGCGGCGAATTACCAGCGGCAACGCGTCGACGTGATGAATAATTTT…	2217	XP_066159610.1	MALARSTAMGVVTSLGLGGVHSSIAAAEHELSLLRGHLRSGGASCRGADDDDQDPIDSWANQVRDVAFQLDDITDECCFLSGSGSGHGFARYCANVPTWIALSRRLRKVREKLGQLLEAANYQRQRVDVMNNFVSCGELRREDDAVAAGRRMAENARSMDKEEIIGFSDHREVLVRWLLAEDAAEPRRRTLLAVCGMGGVGKTTLVASVYKEVTAPAAAPASHHFDCDAWVTVSQRFTMEDLLMKILRKLNLNTVGRRAGTGRRRRRSATDVGDGGGDTDYGSLVAALRERLANKRYLIVLDDVWDETLWDGLERAMPDGDGVAGSRVVITTRKSGVAMAAAPERTMALEPLPTHQGWALLCSVVFKDVPGHRCPSHLREVAGDMLERCRGLPLAIVAV…	738	Reported annotation
CNL	LOC4344910	NC_089042.1	-	rna-XM_015794234.3	ATGGCAGAAACCGCGGTGAGTGCATCTAAGGGTGTGATAGGTGCCCTTTTTGAGAAGCTCACTAAGCTGGTGGAGGACAAGTGCACCAATCTCGTAGGCATGTCAAAAAATATTGTGTTCCTTAAAGATGAGCTCCCAACCATGAGCGCGCTACTCGAGAAGCTAGAGGATGCAGATGAACTTGATCCAGTGGTGAAGGCTTGGAGGAACCAGGTCAGGGAGATGGCATATGATATTGAAGATTGCATCGATGACTTTGTGCACCACGTGGGAGGTGGTGATGTGGAAGCTGGCTTCATCGATAAGGTTTCTCACTTTCTCAGAACTTTGAGGGCCCGTCTTGAGACTGCCGAGCATATCAAGGATCTCAAGATTCAGCTAATAGAGATAAATGAACGG…	2805	XP_015649720.1	MAETAVSASKGVIGALFEKLTKLVEDKCTNLVGMSKNIVFLKDELPTMSALLEKLEDADELDPVVKAWRNQVREMAYDIEDCIDDFVHHVGGGDVEAGFIDKVSHFLRTLRARLETAEHIKDLKIQLIEINERHKRYKFDLDDTPSSSFVAIDPRLPALYSEAANLVGIEGPREQVIKWLTDADQQIMVLPIVGFGGLGKTTLAKEVYQKIGQQFNTTEFVSVSQRPDVTRFLKGIQSKLPIRLSSEYCEVKDIIDNIRAYLQHRRYLFVVDDLWDAPTWNIIRSVFPENGMGCRIIVTTRSEDVARWVCCNHRRFIYRMEPLSDENSRWLFFNRIFGSEDGCPSQFREISAQILKKCSGLPLAIITIASLLANQPAPHKKEYWESIRNSIGTWGSGTN…	934	Reported annotation
CNL	LOC4344922	NC_089042.1	+	rna-XM_015792567.3	ATGGCTAGGTCCGCGGGGATTGTGGTGAGCGCATCCATGGGGGTGATGAAACCCCTGCTTGCAAAGCTAACCACTCTGATGGGCGACGAGTACAAGAAGCTCAAGGGGGTCAGGAAGCAGGTGTCCTTCCTTAAGGATGAGCTCACCACCATGAGTGCTTTTCTTGAGAAGCTAGCTTTCATGGATGATGATGGTGGTGAGCTCGATCCGCTGGTGAAGGACTGGAGGAACCATGTCAGAGAGATGACCTATGACATCGAGGACTGCATCGATGACTTCATGCATCAGCTTGGTGGTGGTGCTGATGCATCTGGTTTCCTCCAGAAGACGGCTCGCCGTCTCAAGACGCTGCGCGTGCGCCATCAGATTGCCAACCAGATCGACGAGATCAAGGCTCGT…	2811	XP_015648053.1	MARSAGIVVSASMGVMKPLLAKLTTLMGDEYKKLKGVRKQVSFLKDELTTMSAFLEKLAFMDDDGGELDPLVKDWRNHVREMTYDIEDCIDDFMHQLGGGADASGFLQKTARRLKTLRVRHQIANQIDEIKARVIEVNQRRKRYELDGCSNSRASDPVVVDPRLTSLYQKADNLVGIDGPTEELIQLLTDAGQQKLMVVSIVGFGGLGKTTLAKQVYDKIGQQFDCKAFVSVSQRPDIARLLSTIQSKLNIQESSQAHEVQDIIDGIRYYLGNKRYLIVVDDLWKREAWDIISCAFPENANGSRVIVTTRVEDVACWACSNHQYIHRMKPLNSEDSKRLFFKRVIRSKDGCPSQYEEVSAEILKKCGGLPLAIITIASLLACEQARIMQEWESIRNSLG…	936	Reported annotation
CNL	LOC9270064	NC_089042.1	+	rna-XM_015793214.3	ATGGCCAGCGGGATGGTGGTGAGCGCATCCATGGGGGTGATGAAACCCCTGCTTACAAAGCTCACCGTTCTGATGGGCGATGAGTACAAGAAGCTCAAGGGGGTCAGGAAGCAGGTGTCCTTCCTTAAGGATGAGCTCACCACCATGAGTGCTTTTCTTGAGAAGCTAGCTTTCATGGATGATGATGGTGGTGAGCTCGATCCGCTGGTGAAGGACTGGAGGAACCATGTCAGAGAGATGACCTATGACATCGAGGACTGCATCGATGACTTCATGCATCAGCTTGGTGGTGGTGCTGATGCATCTGGTTTCCTCCAGAAGACGGCTCGCCGTCTCAAGACGCTGCGCGTGCGCCATCAGATTGCCAACCAGATCGACGAGATCAAGGCTCGTGTGATC…	2808	XP_015648700.1	MASGMVVSASMGVMKPLLTKLTVLMGDEYKKLKGVRKQVSFLKDELTTMSAFLEKLAFMDDDGGELDPLVKDWRNHVREMTYDIEDCIDDFMHQLGGGADASGFLQKTARRLKTLRVRHQIANQIDEIKARVIEANQRRRRYELDGCSNSRASESVAIDPRLTALYQKADNLVGIDGPTEELIQLLTDAGQQKLMVVSIVGFGGLGKTTLAKQVYDKIGQQFDCKAFVSVSQRPDIARLLRTIQSKFNIQESSQAREVQDIIDDIRYYLGNKRYLIVVDDLWKQEAWNIIHCAFPENSNGSRVIVTTRVEDVACWACSNHRYIYKMKALDSDDSKKLFFNRVFGFEDGCPSQYEKVSAEILKKCGGLPLAIITIASLLACRPARIMQEWERIRNSLGTP…	935	Reported annotation
CNL	LOC4345108	NC_089042.1	+	rna-XM_026027650.2	ATGAGCACTTGGCAGTTGGCAAGTTACAAGGATCCTCTTTTCCCTTCTTGCTGGAAAAAACGATCCAAAAGTCCAAATCAACCAGCCAAAGTTTGCAGGATTTCCAGTTTGATCAAGCAACGGAGTGACAAGAGAATGGCAGAGACTGCAATTCTTCTAGCCATAAAGAAGATAAGTATAGCTGTGGCAGGAGAAATGTTAAGCCTGTCAAGACCCATTATTGCAAAAAAATCTGAACTAGTCGTAGCACTTCCGACTAACATGGAATTGGTGAAGGATGAACTTGAGATTATAAATGCATTTCTCAAGAAAGTTAAAACTCGGGATTGCCGTGATAATGTCTTGGAAACTTGGATAACCCAAGTCAGGAGGTTGGCATATGACATTGAAGATATTGTG…	2340	XP_025883435.1	MSTWQLASYKDPLFPSCWKKRSKSPNQPAKVCRISSLIKQRSDKRMAETAILLAIKKISIAVAGEMLSLSRPIIAKKSELVVALPTNMELVKDELEIINAFLKKVKTRDCRDNVLETWITQVRRLAYDIEDIVDQFIYVVGEHQGKGFWGNLKKFVKKPESLFSLDRVATEVEKVKLKLKELSSRRDRWVQSTICRPDAEIPNYDDEQGVYQFRHSQVPDYDDNELVGVDEYRETLTKLLYSEHCSLRIVAVCGMGGLGKSCLVYNVFKRERSHFDCSSWISVSQSCKMDDIFRNMLNQLLGDSSEVNYDTSRMGIEVLKEELKRFLEDKSYIIALDDIWRAPVLLEIRDTLFNSGKGSRLIITTRIDEVAAIAEDACKINLEPLSKYDAWILFCRKVF…	779	Reported annotation
CNL	LOC9267061	NC_089042.1	+	rna-XM_066303678.1	ATGGCCGGAGTTGTGGGGTTGTTGGCCATGGCCGTGGTGAGGGAAGCGGGCGCTAAGCTAGGCACTGCCATTGGAGAGCAAGTGATGATGATGTGTGGCTTCAAGGAAGACCTGGAGGACATGAAGGACATGCTGGAATCCATGGCGGCGGTGCTCAAGGATGCAGAGAGGCGGTCGGTTacggaggagtcggtgctgcTGTGGCTGAAGCGGCTCAAGAATGCGGCCTACGACATCTCTGACATGCTCGACGGGTTCCAGGACAAATCGAAgccgacgacgaggaagggGATAACGATGCTCTCTTGTTTTGCAATTGCACCCAAGATTTCCATGGCTAATAAGATGAAAAAGATGAGAGATCAACTGAGAAAGATCAAAGAGGGTCATGAGGCTTTT…	3459	XP_066159775.1	MAGVVGLLAMAVVREAGAKLGTAIGEQVMMMCGFKEDLEDMKDMLESMAAVLKDAERRSVTEESVLLWLKRLKNAAYDISDMLDGFQDKSKPTTRKGITMLSCFAIAPKISMANKMKKMRDQLRKIKEGHEAFRLTPDSTPYNEHHRPDPRETTSKVIQSSIIGRDKERKQVVSLLSASDEEDTVILPIYGFGGIGKTALAQLVFNDTQFRGYDHRVWVYVSQVFDLKKIGNTIISQVSNEGNKNEYTRENINGRLCDLLEDKNTLIVLDDLWETNDFHLNELNLMLNTKGKIKVLVTTRNEDVAKKICTHKPYRLNPLDSTMCWNIIKQRSNLEARGDKDQIEQVGWVIAKKCGGIALAAHALGFLLSGMDLVEWRALSNSDIWTEAFSDNSVLPSLK…	1152	Reported annotation
CNL	LOC4345194	NC_089042.1	-	rna-XM_015793556.3	ATGGCGAAGGCGGTGGTGCTGCCGCTGGTTAGCAAGCTTCAGGAGGTGGCCCTGAGCGAGGGGAGGGCGCTggttggcgtcggcggcgagatcAACCGCCTCCGCGACAAGCTCATGTGGCTGATGGCCTTCCTCCAGGAGGCGGACCCCCAGAGGCGGgcggccgacgccggcggcgagctcatgCGCGTGCTCGTGCACCAGACCCGCGACGCCGCGTTCAGCGCCGAGGACGCCCTCGACGACTACGCCGTCCGCGTCGACCTGTCCCGCTACCCCGGCTggtcgcgcgccgccgtcggcttCCTCGCCGGCATCACCACCCAGCTGCGCGTCCGCCACAGGCTCTCCAGCGACATCGCGGCCATCCATGCCCGCTTTGAGGAGATCGTCGGCAAC…	2748	XP_015649042.1	MAKAVVLPLVSKLQEVALSEGRALVGVGGEINRLRDKLMWLMAFLQEADPQRRAADAGGELMRVLVHQTRDAAFSAEDALDDYAVRVDLSRYPGWSRAAVGFLAGITTQLRVRHRLSSDIAAIHARFEEIVGNKDKYRLEGSAPSSLLTWTASAASSSESILWGTSKPPIIGRDDQQQELEAMLLSSAGCLAVIYVVGDSGVGKTILVNSVCSKPSVREHFKERIGVKVGKDAGISNILSLISKELKKENNESDNENPRSKIQRRLGEECYLIIIDGRQMSIADWNAVIHALPKNERGSRVVLITKIKPQFLDHPMNDVHEIKLTCLNQTDCRKLFHMRLHGKEEDEQNQTYLPIYYQRVYDITGGSPLAVILLAGLMHNKEYPHEWDRVLKYLESAKE…	915	Reported annotation
CNL	LOC107275487	NC_089042.1	+	rna-XM_015793787.3	ATGGAGGGAGCTCTAGTGAGCACAGCAACCGGGGCCTTGAAGCCCGTCCTTGCGAAGCTAGCCGCTCTGCTTGGTGATAAGTACACGATCTTCAAGGGGCTGCACAAGGAGATCAAGTCTCTCTCTACCGAACTCATGGCCATCCATGCGTTCCTTCTCAATATGTCAGAGGAGGAGAATCCTGATGCCCAAGACCAGGCTTGGATGACGGAAGTAAGGGAGCTATCCTACGACATGGAGGACATTATTGACGAGTTCATGGTCCATGTTGATGATGAATCTGCCACTCCAGATGGGTTCATCAGTAAGTGTAAGAAATCGCTCGCAAATATGAAGACTAAACGTCGAATTGCCAAGGCAATAGAAGATTTCAAGAGCCAAATCAACATTGTCGGAGAA…	2730	XP_015649273.1	MEGALVSTATGALKPVLAKLAALLGDKYTIFKGLHKEIKSLSTELMAIHAFLLNMSEEENPDAQDQAWMTEVRELSYDMEDIIDEFMVHVDDESATPDGFISKCKKSLANMKTKRRIAKAIEDFKSQINIVGERHARYRSEKTICRTSNTIIDHRALSIFEHASNLVGIEGPKNEVIKLLSDDDGCESKQQHPKVVSVVGFGGLGKTTLAYQVYQQLKGNFSCSVFVSVSRNPDMMRILRTILSEVTQRDYAVTEAGDEQQLIIKISNFLSKKRYFVVIDDIWNVEIWNIIKGAFSMNSRCSKIITTTRISDVARSCCSSFRGHLYNIRPLDTVHSRTLFHRRLFNPQEKCPSHLEEVSDQILKKCDGLPLAIIAISGLLANKLRTKDQWEHVKNSIGC…	909	Reported annotation
CNL	LOC107276515	NC_089042.1	+	rna-XM_015793393.3	ATGGAAGGGGCTATAGTGAGCATAGCCACCGGGGCATTGAAGCCCGTCCTCATGAAGCTAGCCACTCTGGTTTGCAATGAGTACATGATCTCCAAGGAGGTGCACAAAGAGATCGAGACCCTCTCTAGCGAACTCACGGCCATCCATTCATTTCTTCTGAAGATGTCAGAGGAAGAGAATCCTGATGCCCAAGATCATGCTTGGATGATGGATGTAAGGGAGCTATCCTACGACATTGAGGATATTATTGATGAGTTCATGGTCCGAGTTGATGATGATTCTGCTAATCCTGATGGGTTTATCAGCAAGTGTAAGAACTCGCTCGCGAAGATGAAGACTAGAAGTCGAATTGCCAAGGCAATCAGAGATTTCAAGAGCCAAATCACGAAGGTTGGAGAT…	2760	XP_015648879.1	MEGAIVSIATGALKPVLMKLATLVCNEYMISKEVHKEIETLSSELTAIHSFLLKMSEEENPDAQDHAWMMDVRELSYDIEDIIDEFMVRVDDDSANPDGFISKCKNSLAKMKTRSRIAKAIRDFKSQITKVGDRHARYRTRETVLRTNNRIVDHRALSIFELASNLVGIDEPKNEVIKLLSSNDGCESMQQQPKVISIVGFGGLGKTTLAYQVYQELKGKFDCSAFLSVSRNPNMMRILRTILSEVAQRDYALTEDGYEQQLIIKISNFLSNKRYLIVIDDIWKVEIWNIIKGAFSMSSQCSKIITTTRINDVARSCCSSFSGHVYNIRPLNMVHSRHLFHRRLFNSEEKCPSHLEEVSDQILKKCDGLPLAIIAISGLLVNKPMTKDQWDHVKNSIGS…	919	Reported annotation
CNL	LOC4345409	NC_089042.1	-	rna-XM_015793627.3	ATGGAGGCTCAAGGTGCCATGGACTCCCTCCTAAAGAAACTCACCAATCTGCTTGTTGAGGAGTGTGCTCGACTGAAAGGAGTCCGCCGTGAAATCCGCTTCCTCCGGTCAGAGCTGAACAACATGCACGCCCTTCTCCAAAAGTGTGCTGCAATGGAGAACCCTGACATCCAAGTGAAGACCTGGACAAAGGAGTTGAGGGAGCTCTCACACGACATCGAAGACTGCGTGGACGAGTATGTCCACGGAGTTGACACCAATGACCACCACGGTCACGGAGGCATCAAGGAGTTCTTTCGCCGATGTGCTCGGCGTTTGAAGACACTGTGCACTAGGCACCGCATTGCAAAGCAGATCCAAGAACTGAAGGCCCGTGTTGTCGAGGTCAAAGACCAGAGG…	2901	XP_015649113.1	MEAQGAMDSLLKKLTNLLVEECARLKGVRREIRFLRSELNNMHALLQKCAAMENPDIQVKTWTKELRELSHDIEDCVDEYVHGVDTNDHHGHGGIKEFFRRCARRLKTLCTRHRIAKQIQELKARVVEVKDQRERYKLDDVAGSSYTSLTIDPRMGALFTEEAHLVGIDGPRDDLVSWLMEGEAEHLNHRKVLSIYGFGGLGKTTLANEVRRKIGPQFGCAALVSVSQKPDFKKILWGILSRITPKGTNLVRDLRETWDESETMLIEKIREILQDKRYFIIIDDIWSASAWDVLKCALPENKNGSRVITTTRIESVAKACCSLPSDRCYKIEPLSELHSRMLLFKRVFGHVDGCPVQITHVSDDILRKCTGLPLAIVSIASLLASRSNTKEQWEKVSTS…	966	Reported annotation
CNL	LOC4345465	NC_089042.1	-	rna-XM_015792778.3	ATGCCTACAAATAGCGAAAACAAAGCGGAACCACAAGTCCACTACTCTGAGTACGAGCACGAGCACCCCCACAAGCTTTGTAGCTCTGCTCTGCTCAGTAGGCAAACAGATCTCAGCAAGATGGCCGAGGTGCTGGCGAGTGGTGCTACCGGGTTGATCACATCACTCCTGGGCAAGCTCGCCAGCCTGCTCGATGACGAGTACACCCTGCTCCGCGAGGTGCGCGGCGACGTGGAGTTCCTCCAGGCCGAGCTGAGCGGCATGGACGACTTGCTGGTACGGCTTGTGGAGATGGAGAAGAATGGACACGGCACCAAGAAGTGGAGGGTGAAGCTGCGCGAGCTCGCCTACGAAGTCGAGGACGGCATCGATTCCTTCACACACCGCCTTGGCTCTGCC…	2898	XP_015648264.1	MPTNSENKAEPQVHYSEYEHEHPHKLCSSALLSRQTDLSKMAEVLASGATGLITSLLGKLASLLDDEYTLLREVRGDVEFLQAELSGMDDLLVRLVEMEKNGHGTKKWRVKLRELAYEVEDGIDSFTHRLGSARDRAGFVRGFMKQLNLMVRHQVARQIQELRDQIEVECARQMRYTQLGGGGSSSIDAAVADQIDCRVKALYVDPDHQLVGMDGPVASIVELLTMEEDESSARQLRIVSIFGPGGLGKTTLANQVHRKIKGQFDYAALVSVSQRPIRDILTKIAPSVIPTDSSSSLDTCQLIEIVKDFLQDKRYLIVFDDIWSTKMWENLMSVLPRNNKKSRVITTTRMSNVASSRSPRSNGHIYEMESLNDADSKELFSKIIFDHKGKCPKALDEIA…	965	Reported annotation
CNL	LOC4345466	NC_089042.1	+	rna-XM_015792595.3	ATGGCGGAAGTGAGCGCGGCAATGGGGTCAAATCGTTCCGTCCGCAAGAAGCTTGCGGCGTTGCTGTCCGACGAGCGCAAGGATTTCATACGGGTGCGTAGCAAGGTAAAGCCTCTGATTGATGCTCTTGAATCTGTCCATGCCTGCTTTGAGAAATTGTCGCTCGAAGATGAGAAGAATCTTGATGCGTTACAAGAAGCCTGGATGATGGATTTACGGGAGCTGTCCTATGACATGGAGGATAGTCTTGACAGGTTTCTTGTCAAATCTGCTGCTGAACCGGGTAGCTGTAAGAAGCTCTTCAAGATCTTGTTAACGAAGATCAAGGGTAGCACCAATGGGATTGTTAAGGTGATCCAAGATATCAAGATGCCAGTCGAGGAGCTCAACGAAAGGATG…	2925	XP_015648081.1	MAEVSAAMGSNRSVRKKLAALLSDERKDFIRVRSKVKPLIDALESVHACFEKLSLEDEKNLDALQEAWMMDLRELSYDMEDSLDRFLVKSAAEPGSCKKLFKILLTKIKGSTNGIVKVIQDIKMPVEELNERMNRFKLSDDRHVTYDPIKIDSRVTALYVDASHLVGLDGPKLELIKMLRIEDEPEPSKKLVVVSIVGLGGLGKTTLANQVYHHLKPEFDCSAFVSVGQNPDVLKILDNILSGLTHQPYATTGSTVQVLVEKTRRFIADKRYLVLLDDIWNARDWDILRCSLPNNHLGSRIITTTRIVDVARSCCSHKEDHIYKMGPLSDLDSQRLFFRRIFGSDDGCPTQLKRISMDILKRCRGLPLATLTLASILADVPMLAEKWKQVHNSIGLATP…	974	Reported annotation
CNL	LOC107281949	NC_089042.1	+	rna-XM_066303770.1	ATGATTGAGGCAGCAGAGACCATGGAGAAAGCGGTGATAACTGCCTTCGTGAACACTGTCATGCCGCCGCTGTTTAAGGTGCTGTCAGGCAGTTGTAAGATGGTCATGAACGTGATCGATGATAGCGACTCAATGAGACGTAAACTAGTTCTGCTCGCAGCTTCCATGGACGACGACCTCCGGCGGACGAAGAACCCCACGGCCGCCGCCAAGGTGTTCGGCGACCAGCTGCGCGAGCTGACGCACGACATGGAGGACTGCATTGAGCGCTTCCTCCACCGCGTGTCCTGCGCCGAGGGAGCGTCGCGGGCGCGCCGGCTGGGGCGCTTCCTGCTCACCATCTGCACACGCTACCGGTTCGGGGACAAGATCAAGGCGCTTAACAGGCGCCTCGAGGAG…	2892	XP_066159867.1	MIEAAETMEKAVITAFVNTVMPPLFKVLSGSCKMVMNVIDDSDSMRRKLVLLAASMDDDLRRTKNPTAAAKVFGDQLRELTHDMEDCIERFLHRVSCAEGASRARRLGRFLLTICTRYRFGDKIKALNRRLEELTNERLCQFVYDKPPPPPPLAPAAAQQREHVQLNPVGVEGAKGDILAMLEESPEELRVIAIVGFGGSGKTTLAKAVFRSTDDDRIRVFRSCRAWVDRAKEKNAGEIFRSLLQQFGYRGQGLLVDDEQYLQAQLMDYLRGRRMYWNFTYYIEYFIEDRKTTHSLNLAPGRWLEQLAYSLLLYLLLPEICQKFVRYLIVIDDIGNGQWNSIKSAFEENSRNNGSRIIVTTTIKSEANTCCGNGKGFIYQMQNLEDQYCKTIALGEAPS…	963	Reported annotation
CNL	LOC107281953	NC_089042.1	-	rna-XM_066303801.1	ATGGTAGGAGTAACAGCCATCGCATTGATGGGGGTGACGAACTCCCTCCTTGGGAAGCTCACCGTTCTACTTGGGAGGGAGTACAGCAAGCTCAGAGGTGTTCAAGCCGGCATCACATCCCTGAGAGACGAGCTGATCATCATGAAGGCTGCACTTGAGGACTTATCACAGTTGGAGGACTGTAACTCACAGGTGAAGTTGTGGATACATCAGTTGCGGGAGCTATCCTATGACATTGAGGACTGCATCGACATTTTTCTGCACAGCCTAGACCATGGAAGTGTTAGTGATGGGCTCATTAACAAGATTATTAGTTGGCTCAGGACACTGAAAGTGTACAGACACACTGGTAAGCAGATTGCTGCACTGAAGGAACGTGCTGTAGAGGTAAATGACCGA…	2967	XP_066159898.1	MVGVTAIALMGVTNSLLGKLTVLLGREYSKLRGVQAGITSLRDELIIMKAALEDLSQLEDCNSQVKLWIHQLRELSYDIEDCIDIFLHSLDHGSVSDGLINKIISWLRTLKVYRHTGKQIAALKERAVEVNDRRKRLKLDVDILTSKAVAIDPRLPALFEEADRLVGIDGPRDELVEWLTKGNGFAQNRKVISIVGFGGLGKTTLACQVYQMIKSQFDCTAFVSVSRNPNINKILRDILSEVLYTSNPMSDYQKDHFWRIKENLNQPLEDHQLINMIKEYLKNNRYFIVIDDIWSKSAWQVIQCAFPYNSNASRIMTTTRIQDVAQSCCFTHEDYIYDIKPLGSDDSRKLFLKRIFGNEDNHPTELKEVTDEILRKCSGLPLAIINIASLLSTKPVTKH…	988	Reported annotation
CNL	LOC4345556	NC_089042.1	-	rna-XM_015795051.3	ATGGTTGGAGCAACGGCAAGCACTTTGATGGGGGTGATGAATCCACTCCTAGGAAAGCTCTCTACCCTACTCGAAGAGGAGTATGGCAAGCTTAAAGGTCTGCATAGTGGGATCGCCTCTCTGAGAGATGAGCTACGTAGCATGGAGGCTGCTCTGGAGGACTTATCACAGTTGGAGGAACCCAGCCAGCAAGTGAAGGAGTGGATGCATCAATTGCGGGAGCTTTCTTACGACATTGAGGACTGCATCGATGTCTTCGTGCAACACCTTGGTCAGGATGATGCTCATGATGGGCTTATTAGCAAGATTATTGGTTGGATCAGGACGATGAAAGTTTGCCATCATACTGCAGGGCAGATTGGTAAGCTGAAGGAGCATGCTGTGGAAATTAGTGACCGG…	2880	XP_015650537.1	MVGATASTLMGVMNPLLGKLSTLLEEEYGKLKGLHSGIASLRDELRSMEAALEDLSQLEEPSQQVKEWMHQLRELSYDIEDCIDVFVQHLGQDDAHDGLISKIIGWIRTMKVCHHTAGQIGKLKEHAVEISDRRKRLKLDIVPSSSAYVPIDPRLSAFFEEAGRIIGIDVPRDELIEWVTSDTNKRRVISIVGSGGIGKTTLANQVYQKVRSRFSWTVFVSVSRSPNIIRILSDILSNIIKTNNTTSDDQKQLMQRIKEYLNRKSLEYHELVNMTREFLENKSYFVLIDDVWSKQAWKDIQCAFPSNNNASRIMMTTRIQDVAKSCSFPHESHVYSMKHLGVDDSKRLFLKRIFGHENACPLELKEVTSDILKKCGGLPLAIVNIASLLATKPATKQEW…	959	Reported annotation
CNL	LOC4345557	NC_089042.1	-	rna-XM_015794729.3	ATGGTCGGAGCCACGGCGAGTGCTTTGATCGGGGTGATGAATCCCCTCCTCACGAAGCTCTCCGGCCTGCTCGAGAGGGAGTACGGCAAGCTCAAGGGGGTGGGCCGCGAGGTCGCGCTCCTGCGAGACGAGCTGAGCAGCATGAACACCGCGCTGGAGGCGGTCTCCGATTCGGAGGAGGAGCCCAGCTCGCAGGTCAAGGAGTGGATGCGCCAGCTGCGGGAGCTGTCCTATGATGTAGAGGATTGCATCGACGTCTTCGTGCACCGCCTTGGCCACCATGACCCCGGCGACGGGCTCTTCCGCAGGACCAAACGCCGGCTCAAGGCTCTCCGGAGCCGCCACTGCATCGCAGGCCAGATCGCCGAGCTGAAGGATCGTGCCGTGCTGGTCAATGAC…	2886	XP_015650215.1	MVGATASALIGVMNPLLTKLSGLLEREYGKLKGVGREVALLRDELSSMNTALEAVSDSEEEPSSQVKEWMRQLRELSYDVEDCIDVFVHRLGHHDPGDGLFRRTKRRLKALRSRHCIAGQIAELKDRAVLVNDRRKRYELDAAASSSAAIAIDSRLPALFEEMDRLVGIEGPRDELVEFLTGGINLAPQRRVVSIVGFGGLGKTTLANQVYQHIKSQFDRTAFVSVSRNPNVNKILANILIGILETRKLSSVHQKQHSDTIEDLKHKTFEDCKLISLIRENLQNSRYFIVIDDIWDKAAWRDHLRFAFPENNSASRIITTTRINDVAIACHFSHEDFVYAMKPLSSENSEALFFRRIFSSKEKCPPELEEVADDILKKCDGLPLAIVSIASLLSCKPVT…	961	Reported annotation
CNL	LOC9271308	NC_089042.1	-	rna-XM_015793871.3	ATGGCGGAATCGCTAATCCTCCCCATGGTGCGCGGGGTGGCGGCGAAGGCCGCCGATGCACTCGTACAGAGAGTCACCGGCGCGTgcggcgccgtcgacgacgaccgccgCAAGCTGCAACGCCAGCTGCTGGCCGTCCAGCGCGCGCTGGCCGACGCCGAGGCGAAGAGCGAGACCAACCTCGCCGTCAGGCGCTGGATGAAGGACCTCAACGCCGCCGCCTACGAGGCCGACGACGTCCTCGACGACTTCCGCTACGAGGCGctgcgccgcgacggcgacgccaccgccggcaaGGTACTCGGCTACTTCACCCCGCACAACCCACTCCTGTTCCGCGTAACCATGAGCAAGAAGCTGAGCAATGTCCTCGAGAAGATGAACAAGCTGGTTGACAAG…	3633	XP_015649357.1	MAESLILPMVRGVAAKAADALVQRVTGACGAVDDDRRKLQRQLLAVQRALADAEAKSETNLAVRRWMKDLNAAAYEADDVLDDFRYEALRRDGDATAGKVLGYFTPHNPLLFRVTMSKKLSNVLEKMNKLVDKMNELGLSVDRTESPQELKPPYLQMHSAALDESSDIVGRDDDKEVVVKLLLDQRYEQRLQVLPVIGIGGSGKTTLAKMVYNDTRVRDHFQLKMWHCVSENFEAVPLLKSIVELATNRRCQVPDKDTIELLRRQLEGAIGSRRFLLVLDDVWNEDENKWKDELRPLLCSAAGGHGSVVVVTTRSQQVASIMGTMRSHELACLNDDDSWELFSKKAFSEEVRETAELVTIGRLIVKKCKGLPLALNAMGGLMSSKQQLHEWKAIADSAR…	1210	Reported annotation
CNL	LOC4346203	NC_089042.1	-	rna-XM_015795222.3	ATGGCAGAATCGCTGCTCCTCCCGGTGGTGCGCGGGGTGGTCGGCAAGGCGGCCGGCGCGCTCGTCCAGAGCGTCACTCGCATgtgcggcgtcgacggcgatcGCCACAAGCTGGAGCGCCAGCTTCTGGCCGTCCAGTGCAAGCTGTCCGACGCCGAGGCGAAGAGCGAGACCAGCCCCGCCGTGAAGAGGTGGATGAAGGACCTCAAGGCCGTCGCGTACGAGGCCGACGACGTCCTCGACGACTTCCACTACGAGGCACTGCGCCGCGACGCCCAGATCGGCGACTCCACCACCGACAAGGTACTCGGCTACTTCACGCCGCACAGCCCCCTCCTGTTCCGTGTTGCCATGAGCAAGAAGCTGAACAGTGTCCTCAAGAAGATCAACGAGCTGGTT…	3555	XP_015650708.1	MAESLLLPVVRGVVGKAAGALVQSVTRMCGVDGDRHKLERQLLAVQCKLSDAEAKSETSPAVKRWMKDLKAVAYEADDVLDDFHYEALRRDAQIGDSTTDKVLGYFTPHSPLLFRVAMSKKLNSVLKKINELVEEMNKFGLVERADQATVHVIHPQTHSGLDSLMEIVGRDDDKEMVVNLLLEQRSKRMVEVLSIVGMGGLGKTTLAKMVYNDTRVQQRFELPMWLCVSDDFNVVSLVRSIIELATRGNCTLPDRIELLRSRLHEVVGRKRYLLVLDDVWNEEEHKWEELRPLLHSAGAPGSVVLVTTRSQRVASIMGTVPAHTLSYLNHDDSWELFRKKAFSKEEEQQPEFAEIGNRIVKKCKGLPLALKTMGGLMSSKKRIQEWEAIAGSKSWEDVG…	1184	Reported annotation
CNL	LOC112935982	NC_089042.1	-	rna-XM_066303272.1	ATGCTTTGCCTTTCATCTTCATTAATTCCACCGTGCTTTGCAGCTGAGAACGCCTCATGCTGTGACTGTAATGCTGTGCAACGCAACATGGCGGAATCGCTACTTCTCCCGGTGGTGCGTGGGGTGGCCGGCAAGGCGGCCGACGCGCTCGTCCAGAGCGTCACTCGCATGTGCGGCATCGACGGCGACCGCCGCAAGCTGGAGCGCCAGCTTCTGGCCGTCCAGTGCAAGCTGGCCGATGCCGAGGCGAAGAGCGAGACCAACCCCGCCGTCAAGCGCTGGATGAAGGACCTCAAGGCCGTCGCCTACGAGGCCGACGACGTCCTCGACGACTTCGAGTACGAGGCGCTGCGCCGCGAGGTCAAGATCGGCGACTCCACCACCCGCAAGGTACTCGGC…	3660	XP_066159369.1	MLCLSSSLIPPCFAAENASCCDCNAVQRNMAESLLLPVVRGVAGKAADALVQSVTRMCGIDGDRRKLERQLLAVQCKLADAEAKSETNPAVKRWMKDLKAVAYEADDVLDDFEYEALRREVKIGDSTTRKVLGFFTPHSPLLFRVTMSRKLGDVLKKINELVEEMNKFGLMEHVEVPQLPYRLTHSGLDESADIFGREHDKEVLVKLTLDQHDQQNLQVLPIVGMGGLGKTTLAKLIYNDPSVQEHFQLKMWHCVSENFEVGSLLKSIVELATNRRCQLINTIELLRRQLEEAFGRRRFLLVLDDVWNDEENKWADDLKPLLNSVGGAGSVIVVTTRSQRVASIMGTLEPYELRCLNEDDSWEVFSKRAFGKQVQEQAKLVSIGTRIVKKCRGVPLALK…	1220	Reported annotation
CNL	LOC9268330	NC_089043.1	+	rna-XM_015795712.3	ATGGCAGAAGCCTTGGTATTTATCGTTCTTCAAAAGATTGGTGCTGCTTTAGGGAGAGAAGCACTCAATGTCGTAGGCACACAGTTACAAAAACAGCCACCAACTTTAGTTGATGTTGAGAATAACATGAGGCAGCTTAAAATCGAGTTTCATGTCATGAAAGCTTTTCTCACTCAGCAGCAAATACATTTCTCACAAGATAGAGCCTACGATGCTTGGCTTGATGAAGTAAAGAATGTTGCACATGAAGCTGAGGATGTGATTGATGAGTATGTCTATCTAGCTGGGCAGACAGCCAAAGAAACAAGCAAGCTAAAGAAACTGTTCCATTGCTCCAAAACTACCAGTGATTGGCACATTATTGCAACACAACTTTCACAAATCAAATCTCGCCTTCAA…	2844	XP_015651198.1	MAEALVFIVLQKIGAALGREALNVVGTQLQKQPPTLVDVENNMRQLKIEFHVMKAFLTQQQIHFSQDRAYDAWLDEVKNVAHEAEDVIDEYVYLAGQTAKETSKLKKLFHCSKTTSDWHIIATQLSQIKSRLQNLTNMKARYGISANDSEDGSTSSHESLKELTSDSAYFDTEDDMVGNKEESEKVMKLLIHGEETRTVISICGMGGLGKTTLARAIYKKNEIRKNFDCFSWITISQNYKVEDLFRRILKQFLDMNENIPDQTDIMYRVSLVERLRNYLQDKKYLIFLDDMWSQDAWILLDRAFVKNKKGSRIVITTRNEDVASIANNGCSFKPKYLPWGDAWDLFCRKAFHRLDQNGCPQVVMHWAEKIVSKCEGLPLAIVAIGSLLSYKQIDEAEWK…	947	Reported annotation
CNL	LOC4346678	NC_089043.1	+	rna-XM_015755392.3	ATGGCGATGATCCTGGATGCATTTGCATCCAGCCTTGGTGACATACTCATTGAGACAATGAAAGAGGAGGCAAGTTTGATGCTCGGTGTCTCTGATGAGATCAGAAAGCTGTATGACACCCTGAACAGCCTCAAGAAATTCCTACAAGACGCAGAGAAGAAGCACATCACCAGCAGCTATGCACAAGACTGGGTCAGGAAGCTGAAGGGTGCAATGTATGAAGCGTCTGACATCACTGACCTTGTTCAGATCAAGGCCGAGGAGCGGCGCATATCCATGGACACCTCTTCGGGCTGCTTCCACTCCTTTCTGCTTTGCTTGCAGGATCCTCTTTTTGCCCACAGGATAGGAAGCCAAATCAAGTCAGTTAACCAGAAGATGGATGATTTATGCAAGCAA…	3237	XP_015610878.1	MAMILDAFASSLGDILIETMKEEASLMLGVSDEIRKLYDTLNSLKKFLQDAEKKHITSSYAQDWVRKLKGAMYEASDITDLVQIKAEERRISMDTSSGCFHSFLLCLQDPLFAHRIGSQIKSVNQKMDDLCKQAAQLNFITNLTDGNGKHKVIDKTAPGLVPRDAVGKKLEQDTRMLVEVLTKEEKASGGESNNVHVVANSDTESNNVTVVAILGIGGIGKTTLAKKIYSDQAVEDSFNTKIWLSVTQDFNEVDLLRTAIVAAGGDHCGAQEKSLLEPILVSALTAKKFLLVMDDIWNQKPWEKVLRVPTIKAGARGSRVLITTRNEGVAREMNAVHLHHVSKLGPQEAWAMLKEQLDLSGPETKRLKESGMKIVEKCDGLPLAIKVVGGVLCKRNKTE…	1078	Reported annotation
CNL	LOC9266360	NC_089043.1	+	rna-XM_015757070.3	ATGGAGGCAGCAATTGTATCAGGGATCACCAAAGAGGTTATCACGTCACTGAAAACTTCAGCCGTTAATGAGATAGCTAAATTGGTGTGTGTCAAAAAGGAGATCAAGAACCTCACCGTAACATTTGACGATATCTGTGCTCAAATAAGAGGCGCAGACCAGATTGTTGCACACTCTGAAGCAACAAACTACAGGCTCAAGCTGCTGAGAGAATATGCCTATGAGGCAGAAAACATCATCGATCTCTTCAGTATTGAACTTGGGGGAATGCAAGAACCACGACTGCAGGAACGAAATGCTTCATCTGTATGTAGATGTTGCAGAGAAGTTGGTGTCAGATACAAGGCGGCAAATGATATCCAAGAACTAAACAAAAAATTAGAGAGAATTACGCCAACA…	3195	XP_015612556.1	MEAAIVSGITKEVITSLKTSAVNEIAKLVCVKKEIKNLTVTFDDICAQIRGADQIVAHSEATNYRLKLLREYAYEAENIIDLFSIELGGMQEPRLQERNASSVCRCCREVGVRYKAANDIQELNKKLERITPTLLQELCREDRQSNITTPQHDEFITIGRNIANECDNLFRLLRGNQAGQCLFAIVGAVGVGKTTLAQKIYHDTKNNFRTRLWVHVSNDSRNLGIWRGESFLGTGETAVQRVVLREYLINDRYRRLLLVIDNVWEENGWNQFLGQDFCRGGDTVLLVTTRHECVARTMGIARCHRIRRLSEDDGWLLLRTTANLRETEATGNIQDVGRRIVQKCSGLPVAVRTIGYHLRGKTLEDEWESVYLEDFVATYPEIRNSIDASYMKLSYRLKR…	1064	Reported annotation
CNL	LOC112936484	NC_089043.1	+	rna-XM_026020546.2	ATGATGGCTTCCTCACTATTCTCCTACTTTTTTGGGATGAAATCCAGAATATTATCACCTGCGCTTCCTCAACAATCATATCTGTCATCAGCTGAACTACCATCTCTGACTGATCATGTCAACGAGGAGGTGGCCAAGCTGGACAGAACTGTGCGCCGAATCACCGCGGTGTTGGTTGATGCAGATGAAAGGGAAATCGCTGACGAGACTATGAAGCTTTGGATCTCTGAGCTCAAGCAAGTGACATGGGAAGCTGAGGGGATACTTGAAGATTACAGCTATGAGTTGCTCCGCAGCACCACCGTCCAGGAAGAGAAGGTAACAGACTATACAGACTTTCGACCAAACAATCCCTCTTTTCAACAGAATATACTAGACAGGATAAGCAAGGTTAGGAAA…	3114	XP_025876331.2	MMASSLFSYFFGMKSRILSPALPQQSYLSSAELPSLTDHVNEEVAKLDRTVRRITAVLVDADEREIADETMKLWISELKQVTWEAEGILEDYSYELLRSTTVQEEKVTDYTDFRPNNPSFQQNILDRISKVRKFLDEICRDRVDLGLIDQEGLCRKESRISRCTSSLLDPLEVYGREDEKKLIISSLLDGCLTFKKRRLKEHEYETCKAGAVRLISIVAMGGMGKTTLARLVYNDARVQNHFDIQAWVWVSEVFDEVRLTKAAIESVTAKPCDLTELEPLQRQLHEEVKGKKILLVFDDVWNEDTIKWETMKRPFSAVATGSHMIITTRNENVSTIVQAKKVIHLGGLQKDDSWALFCKLSFPDNACRETELGPIGRKIVEKSDGVPLVLKTLGAMLSL…	1037	Reported annotation
CNL	LOC9272502	NC_089043.1	-	rna-XM_026020098.2	ATGGTTGGCGCCGAGATGCTTGTGGCCGCGGCGGTGAGCCAGGTCGCCCGGAAGATCAACGGCATCGTCGGCGTCGCGCAGGGCGAGGTGAAGCTGTGCTGCAATTTCAGCGACGATTTGGAGGGCATCAAGGATACCTTGGTGTACCTGGAAACCCTTCTGAAAAACGCCGAGAACAACTCCTTCGGAAGCGACAGGGCCAACCTGCGACACTGGCTCGGCCAGATCAAGTCCCTGGCTTACGACATCGAAGATATCGTTGATGGGTACTACTCTTCCAAGGAGCAGTTCGATGGGGGCAGCTATGCTCAGAAGGGGTCATTATTCTGCTCACTATCGAATCCAATGCTTCTGAAAGGTAGCATGGTTTATAAGATGAAGTCCAAGAGGGAGATGTTA…	3075	XP_025875883.1	MVGAEMLVAAAVSQVARKINGIVGVAQGEVKLCCNFSDDLEGIKDTLVYLETLLKNAENNSFGSDRANLRHWLGQIKSLAYDIEDIVDGYYSSKEQFDGGSYAQKGSLFCSLSNPMLLKGSMVYKMKSKREMLQQRQQLPNQYHFLSHINSAVNFEEKQTTSYRNTDIAIVGRDADLDNLMDILMENSAEELSIISIVGPVGFGKTSLAQFVFNNTGTEVFSFRIWVHVSMGNINLEKIGRDIVSQTTEKIEGNMQLQSIKNAVQRVLNKYSCLIILDSLWGKDEEVNELKQMLLTGRHTESKIIVTTHSNKVAKLISTVPLYKLAALSEDDCLKIFSQRAMTGPGDPLFREYGEEIVRRCEGTPLVANFLGSVVNAQRQRREIWQAAKDEEMWKIEED…	1024	Reported annotation
CNL	LOC4346750	NC_089043.1	+	rna-XM_015756683.3	ATGGCCACAGCCGGTGCCGCCGTGGACCGGCTTCTACGGCGGCTAGCCGCAGATGCTGGTCGTTTGAAGCTGCCCTCGAGCATAGACGAGGATATGGCGCAGGTACGGCGGACCCTGGCAAGGTTGCAAGATGTGCTGCTAAGCGTGGAGGGGAAATACTTCAAGATGAGCATGGAGGCGCAGGAATGGATGAGGAAGATCAATCAGATTTCCTATGACATCCAAGATCTACTAGATGAATTTGAGGACTGCAGTGAGGCCGGATCTCAAAGGGGCAGTTCCTGGATTGCAAAGGAAATATTGTTGTGTTCCTCAAGTCCTTGTTTCTTTAATAGTAGTAGATTGCAAAGAATAAGGATAATCAAAAGAAAGTTAGATCTGTCAACAGAAGATTCTGTT…	3150	XP_015612169.1	MATAGAAVDRLLRRLAADAGRLKLPSSIDEDMAQVRRTLARLQDVLLSVEGKYFKMSMEAQEWMRKINQISYDIQDLLDEFEDCSEAGSQRGSSWIAKEILLCSSSPCFFNSSRLQRIRIIKRKLDLSTEDSVVLSLMQHSPSNLKHCNEPVIFDGYKILGRDNDRENVKNLLFQNDADKFSIIPIVGLAGIGKTALARLIFQDYGEEWNFDQRIWICIDRKLELNKIANDIISQVNKKEETISEFVLNDQIHNNLQFMKNRLQEVLSDKSSLIVLDGLISTDKNQLIELKEMLRGTEKCTKIIVTTSSEVSADLIGTVPSYKLHPLSDDDCWGIFCQRAFDNGAGNMDRAEIGRQIVKRCEGIPMAAYSLGSMMRNKDDNAWLWARDKEIWELPKVFA…	1049	Reported annotation
CNL	LOC107278148	NC_089043.1	+	rna-XM_015756832.3	atgccgccgccgagcctGGCCAACGCCACGGGGCTCAaggccctcctcgccggcgggcaGGGCCAGGTCATCGGCGGCAACGTCGTCGGCGCCCTCCGCGCTAGAGGACATGTCACGATCCTCGCGGCCGTCGTCTCCAACGTTACCTACGAATGCCTCTCGCCCGAACACGATGTTGTTGACGACCCTGGCAAGGTGCCAGCCGCCGTTACAGAGAGCCATAGTAGAATGGAGCCACTCAGCTGCACCACACCGGAAATGAAAATGGAAACCGATGCTGTACAGCTCAAATGTGATTGGCCCATGCAGCAGTCTGATGATACCAATTTACGTCTCCACAGAGACAAACAGTGGGCGGTGCAGGACAAACGGCAGGTGCTTCAGAGGACTCTCACTGAA…	3267	XP_015612318.1	MPPPSLANATGLKALLAGGQGQVIGGNVVGALRARGHVTILAAVVSNVTYECLSPEHDVVDDPGKVPAAVTESHSRMEPLSCTTPEMKMETDAVQLKCDWPMQQSDDTNLRLHRDKQWAVQDKRQVLQRTLTEMHTFIKHAEWWFHKDVFAQVLQDAKDAVNCAEDLLDEINYHELQNKVEGHAILFHVQDYHETKIDKIQGKLEHLVRQMEQLGLYDERQQFIIESINREDDLFGEEQTIFGRQKEMSELIELIVLQENSPTDKQVTEVHAVSDSKRAKLENVSVLPIVGSGGVGKTTLAILVFNERRVRDHFDLLIWICVSDGFDEKKLMKRLAWSVAENEMKTDDLGCLQRILTNGIIHHTRRVLLVLDDVQTDACREDCHGWKNFLAPLKYARSG…	1088	Reported annotation
CNL	LOC4347381	NC_089043.1	-	rna-XM_015755270.3	ATGGCAGAAATTATCGTTCTTTTTGTCATAAAAAAGATAGGAATAGCTGTGGCAGGTGAAACACTGAAGCTAGCTAAACCCTTGCTTGCAAACAAAACCGAGTTAAAGAAAGCTGAGCTAGTAACAGCACTTCCAGTTAACATGAAACTGATAAAAGATGAACTTGAGGTTATCAATGCATTTCTGAAGGAACTTGGCATGAATGGATGCAAAGGTGAAGTTGTAGAAACTTGGGTAAGGCAAGTACGGAGGTTGGCGCATGATATGGAAGATGTTGTGGATGAGTTTATGTATGTTATTGGCAAAAACAAAGAGAGAGAGTCACGAGCTTATGTGAAGAAAATTATCAAGAAACCTAAACCTTTATTTTCACTTGATGAAATTGCTACTAAAGCAGAT…	2883	XP_015610756.1	MAEIIVLFVIKKIGIAVAGETLKLAKPLLANKTELKKAELVTALPVNMKLIKDELEVINAFLKELGMNGCKGEVVETWVRQVRRLAHDMEDVVDEFMYVIGKNKERESRAYVKKIIKKPKPLFSLDEIATKADRINRQLMELSKRLGRWTQPILSGGSIPATKYDTEQQQLYLPGHDYSITDAELVGIDKNRQTLIESLCLEDCSLRIIAVWGMGGLGKSTLVNNVYKKEATVSNFNYRAWLSISQSCRVLDIWRNMLKELCGKESREFDAENMSSTELKVELTKILDQKRYLIILDDVWLATDFLKIREVLVDNGLGSRVIITTRIEEVASIAENGCKISLEPLDNHDAWLLFCRKAFPKIEDHICPPELEQCGMDIIDKCDGLPLALVAIGSLLSFK…	960	Reported annotation
CNL	LOC4347382	NC_089043.1	-	rna-XM_015755243.3	ATGGCTGAAATTGCCGTTCTTTTTGTCATAAAAAAGATAGGAATAGCTGTGGCAGGAGATACACTAAAGTTAGCTATACCCCTCTTTGCAAAAAAGACCGAGTTAAAGAAAGTTGAGCTAGTAACAGCACTTCCAGTTAACATGAGACAAATAAAAAAGGAACTTGAAATTATCAATGCATTTCTTAAAGAACTTGGCATGAATGGGTACAAAGGTGAAGTTGTAGAAACTTGGATAAGGCAAGTTCGGAGGTTGGCACATGATATGGAAGATGTTGTGGATGAATTTATGTATGTTGTTGGCAAAAACAAACACAAGAAATCATGGGCTTGTGTGAAGAAAATTATCAAGAAACCTAAACCTTTATTTTCACTTGATGAAATCGCCACTAAAGCAGAT…	2862	XP_015610729.1	MAEIAVLFVIKKIGIAVAGDTLKLAIPLFAKKTELKKVELVTALPVNMRQIKKELEIINAFLKELGMNGYKGEVVETWIRQVRRLAHDMEDVVDEFMYVVGKNKHKKSWACVKKIIKKPKPLFSLDEIATKADMINTELVELSKRLDRWTRPLSSGIYVPPTNYNSEQQLYLPGYDYSINDNELVGIDKNRQTLIESLRLEDCSLRIIAVWGMGGLGKSTLVNDIYKNEAIVSNFNCHAWLCISQSSKMHDIWQNMLKELCGEDNRGVDAENMNNRELRLELAKILRQKRYLIILDDVWLAADLLKIREVLVDNGLGSRVIITTRIEEVASIAEDGCKIRLEPLNNHDAWLLFCRKAFPKTENHMCPPELHQCGMDIVNKCGGLPLALVTIGSLLSLKP…	953	Reported annotation
CNL	LOC4347586	NC_089043.1	-	rna-XM_015756750.3	ATGGACTCACCTTATTATCTACTTTTGCAACAAACATTGAGGATGACCTTATCTTATAAGACGTTTGCTAATGCACTCATAGAcaaagcagagcagagcagagcaaggAGAGAGATGGAAGCGACGGCGGTGAGCTTGGCGAGGACGGTGCTCGACGGCGTGCTCGGCGGCGCGGGCtcggccgtcgccgacgaggcggcgctCCTGCTGGGCGTGCCGCGGGAGGTGGACTTCATCCGGAGCGAGCTCGAGATGATGCAGTCCTTCCTCAGGGCGACCTCCGGCTGCGCCGGCGACACGGCGAGGACGTGGGTGAAGCAGGTGCGCGACCTCGCCTACGACGTCGAGGACTGCCTCCTCGACTTCGCGCTgcacgcgcacgcgcacgcctcgtcgtcc…	3051	XP_015612236.2	MDSPYYLLLQQTLRMTLSYKTFANALIDKAEQSRARREMEATAVSLARTVLDGVLGGAGSAVADEAALLLGVPREVDFIRSELEMMQSFLRATSGCAGDTARTWVKQVRDLAYDVEDCLLDFALHAHAHASSSSCAPPLWLRPWRLAERHRVAARIRELKASVEELNQRNHRYHVVPVLAAGDQQQQQHEPPAAPPPARGEQHHLRFRDWQVIGRGEEESELAKLISSGGDDDAETRRRVVSVWGMGGMGKSSVARSVYNDPAIVDGFDCRAWVTVPHPLDSAGEFKRRLVAQLETEVDGGGGGDDVSAWLRQKRYLIVVDDVRSLEEWEHIEPCLVESDAGGGRVIVTTRQVDVAQRCVRGMEHAYELKTLAAPHDMRLLCQKVYKDPEYTLQLHMLE…	1016	Reported annotation
CNL	LOC4347587	NC_089043.1	-	rna-XM_015756755.3	ATGGAGGCAACGGCGGTGAGCTTGGCGCGGTCGGTGCTGGACGGCGTGCTGAACAGGGCgggctccgccgtcgccgacgaggcggcgctGCTGCTTGGCGTGCGGCGGGAGGTGGAGTTCATCCGCGACGAGCTGGACATGATGAGATCATTCCTCAAGGTGGCCACGGCGAACCCCGACGCCGACGACACCGTGCGGACGTGGGTGAAGCAGGTGCGCGACCTCGCCTACGACGTCGAGGACTCCCTCCTCGACTTCGCGCTCTTCGCCGACAcgttgtcgtcgtcctcctcgtcgtcgtggtGGCTCCCGTGGCGCATCGCCGAGCGCCACCGCGTCGCGGCGAGGATCCGGGAGCTGAAGGCGAGCGTCGAGGAGCTCAACCAGCGCTTCCTTCGG…	2892	XP_015612241.1	MEATAVSLARSVLDGVLNRAGSAVADEAALLLGVRREVEFIRDELDMMRSFLKVATANPDADDTVRTWVKQVRDLAYDVEDSLLDFALFADTLSSSSSSSWWLPWRIAERHRVAARIRELKASVEELNQRFLRYRIVVEHPRASRGGGASDDQQQLHDHDGQYYSAELAFQESDIIGRAREKAEVTALVLSGCGGGDVVGGGALGVVSVWGMGGMGKSSLVRMVYNDPELLDAFDCDAWVTVPHPLDSADEFVRRLRRHLAVGKDQDVHAYLREKRYVIIVDDLHSREEWEHIWPVLHVDGGKGSRVVVTTRREDVARHCAGLVREGHGHVYELRPLGREESKDLFCQKVYKSTEYILEKEMEDLAGPILKRCRGLPLAISTIGGLLANRPKTGIEWIK…	963	Reported annotation
CNL	LOC4348009	NC_089044.1	-	rna-XM_026020940.2	ATGGAGGTCACAGCAGGGGCGATGAGAGCTCTCCTCCCCAAGCTTGCTAAGCTGCTCAAGGATGAATACAACCTTGAGAAGCATGTGAGGGAAGGGGTCAAGTCTCTGGAGATAGAGCTCACGATGATGCATGCTGCACTCCGTAAGGTGGCTGAGGTGCCCCTAGACCAGCTAGATGATCAGGTCAAGATCTGGGCATCCAAGGTGAGAGAGATCTCGTACGACATGGAGGATGCCGGTGATGCATTCATGGTACGTGTGGAAGATGACTCCCATAGTGGGCCCAGTACCTTCAAGAACAGAGTCAAGAGGCCTATTAAAAAGATAAGCAAATTGTTCAGAAAGGCAAAGGAGCTCCATCAGATTGCTGATGCCATCAAGGAAGCCCAAGCCCTCGCG…	2652	XP_025876725.2	MEVTAGAMRALLPKLAKLLKDEYNLEKHVREGVKSLEIELTMMHAALRKVAEVPLDQLDDQVKIWASKVREISYDMEDAGDAFMVRVEDDSHSGPSTFKNRVKRPIKKISKLFRKAKELHQIADAIKEAQALAQQMAGLRERYSGLELQNSGMVTSTIDPRLTALYIDATDLVGIDHAREELIKTLTEGEDSSKQQLKIISIVGFGGPGKTTLARAVHEKIEAQFDCSAFVSVSRNPDVRMIFKKMLHQLDKVKYANINESSRDEIQLIDELREFLQDKRYFIIIDDLWDERVWDYIKCAFPKDNLGSRLIITTRNVNVSKACCSANNDIIYKMKPLSEDDSKKLFYKRIFPHGNGCPCELEEVSNEILKKCGGVPLAIITIASLLANKELQTKDQWFT…	886	Reported annotation
CNL	LOC4348035	NC_089044.1	-	rna-XM_015758928.3	ATGGCTGAATATTTGGTTGGGCCACTGCTCTCCAAGGTGCTGGAGAAGGCTTCCAGCTTTCTTGTAGACATGTACAAGGTGATGGATGGCATGGAGGACCAGCGTGAGACTCTGGAGCGCTTGCTTCCAGCCATCCTCGATGTCATCCAAGatgcggaggagaagaaaaatcaTCGATCCGGTCTAGTTTGCGCTTGGCTCAAATCACTCAAGAAGGTGTCCTACGAGGCAATTGACGTCTTCGACGAGTTCAAGTACGAGTCGCTCTGGCGTGAGGCCAAGAAGAAAGGGCACCGCAACCACACTATGCTTGGCATGGACTCTGTAAGCCTCTTCCCTTCTCGTAATCCTATTGTCTTCCGATATAGGATGGGCAAGAAACTGCGAAAGATCGTGGAG…	3813	XP_015614414.1	MAEYLVGPLLSKVLEKASSFLVDMYKVMDGMEDQRETLERLLPAILDVIQDAEEKKNHRSGLVCAWLKSLKKVSYEAIDVFDEFKYESLWREAKKKGHRNHTMLGMDSVSLFPSRNPIVFRYRMGKKLRKIVEKIKELVSEMNSFGLVHQQETPKQWRKTDSIMVDFDKDIVIRSRDEEKKKIIRILLDKANNTDLTVLPIVGMGGLGKTTFAQLIYNDPEIEKHFPLRRWCCVSDVFDVVTIANNICMSTERDREKALQDLQKEVGGKKYLIVLDDVWERDYDKWGKLKTCLKKGGMGSAVLTTTRDAEVARIMVTGEVEVHNLENLGEIYMKEIILRRALTLPNNDEHFGILCKIVHRCHGSPLGAKAFGSMLSTRTTMQEWNDVLTKSNICNEGED…	1270	Reported annotation
CNL	LOC4348039	NC_089044.1	-	rna-XM_026020952.2	ATGGCTGAGGTTGTTATCGGACCACTAGTTTCCATGGTGAAGGAGAAGGTTTCCAGCTACCTTCTAGACCAGTACAAGGTTATGGAAGGCATGGAGCAGCAGCGCGAGATCCTGGAGCGCAAGCTGCCTGCCATCCTGGATGTCATTGAAGATGCGGAGGAGAAGGGAGCTTTTCGACCTGGAGTAAGCGCTTGGCTCAGAGCACTCAAGAAGGTGGCCTATGAGGCAAATGATGTCTTTGATGAATTCAAGTACGAAGCCCTCCGGCGCGACGCAAGGAAGAAGGGGCAGTTCAACATGCTCGGCATGGACGTTGTAAGCCTCTTTCCTTCTTATAACCCTATCATGTTTCGTAATAAGATGGGTAAGAAGCTACAAAAGATTGTGGGGAGCATTGAG…	2583	XP_025876737.2	MAEVVIGPLVSMVKEKVSSYLLDQYKVMEGMEQQREILERKLPAILDVIEDAEEKGAFRPGVSAWLRALKKVAYEANDVFDEFKYEALRRDARKKGQFNMLGMDVVSLFPSYNPIMFRNKMGKKLQKIVGSIEVLVSEMNSFGFIHRQQAPPSNQWRQTDSIMADSEKDIIRRSRDEEKKKIVKILHNHASSNRDLLVLPIVGMAGLGKTTFVQLIYNEPEIKNHFELWRWCCVSDDFDVGNIANSICNSTEKDHEKALQDLQEAISGKRYLIVLDDVWNREADKWEKLKTCLKLGGKGSAILTTTRDSQVARIMITGVVEAYNLEKLGEEYTKEIIQTRAFSLAGSDELSEIVQKFVDRCQGSPLAAKAFGSMLSTKTSILEWKNIIAKSDICNEKTG…	861	Reported annotation
CNL	LOC9270570	NC_089044.1	-	rna-XM_015759407.3	ATGGAGTTGGTGGTTGGTGCTTCGACTGCCACCATGGACTCTCTCCTGGGCAAGCTGGGCAACCTTCTCGCCCAGGAGTATGATCTGATCAGGGGCGTCCGTGGTGACATCCAGTACATCAGTGACGAGCTCGCCAGCATGAAGGCCTTCCTTCTTGACCTCGCCCGGGAAGACCCTGACAACAGGAAGAAGCACTGGATGAAGCAGATCCGCGACATGGCATATGACTGTGAGGACTGCATAGATGACTTTGCTCACCGCCTCCCCAACGATTCCTTGGATGCAAAATGCTGCCCCTGGATAGTCACACTAGTGTATGACCTCTGGACGTTCGGGCCTCGCCGTGAGATTGCATCCAGTATTGCTGAGCTTAAGGTCCGGGCGCAGCTGATTGCTGAC…	3072	XP_015614893.2	MELVVGASTATMDSLLGKLGNLLAQEYDLIRGVRGDIQYISDELASMKAFLLDLAREDPDNRKKHWMKQIRDMAYDCEDCIDDFAHRLPNDSLDAKCCPWIVTLVYDLWTFGPRREIASSIAELKVRAQLIADRRIRYGVENPNTQKGKGPPDATSYDIAEDQLASHELGMNEPVGMEKAMKDLEEWVDGTACQEPAVVSIVGFGGVGKTTIAMALYKKVMYQFDCRAWVTVSQNYDLDAVLNDILKQIDPDYRQQCSSKTGTSENIKTLARFGSKLKRDVQRTGSLRQSSPRSIEETSNLKRTETTDNKLESQIKKLLDKKRYIILVDDIWSAKTWKTISDYLLLTDNKERSRIIVTSRFQAVGSTCCRPENKDLLYPISFLSPRDSKELFNRSVSES…	1023	Reported annotation
CNL	LOC4348044	NC_089044.1	+	rna-XM_015757509.3	AtggaggccgccggcgccggggaagcCGTGGCCATGACAGCAGCAGCCACGGGTGCTTTGGGTCCTGTCATCGAGAAGCTCGGCGATTTGCTTCGCAATGAGCACATGGCTGCTCTGGAGGGAAGCCGCGGAGACATTGAGTTCATCAAATCTGAACTCGAGCCGCTGCGCTCCCTCCTCCTGAGGATATGGGATAAGGAGGATCGTCTTGACGCGGCGTGCAAGGAGTGGATGGCGGAGGCGAGGATGCTGTCCTACGACATGGAGGACGCCATCGACGGCTTCAGGTTCATGCTTGCTGTGGAGGCTGCTGCTGCGACGAGCCCTTTCGAGGGAATGAGAAATCAGGTGCAGGAGCTGGTAAACCGTTGCTGCGAGAAGCAGTGGATTACAGAGGCC…	3657	XP_015612995.1	MEAAGAGEAVAMTAAATGALGPVIEKLGDLLRNEHMAALEGSRGDIEFIKSELEPLRSLLLRIWDKEDRLDAACKEWMAEARMLSYDMEDAIDGFRFMLAVEAAAATSPFEGMRNQVQELVNRCCEKQWITEAIIDADAPAALSSSPSLPRKNASELVEVDEKKAELIKLLKHKERVCIHGSAGMGKTTLAGLAYQAVSEQFDCRTFVSVCPSQSMMHVLTSITSEVIASAIIKAISDKQRELTVNNNTAPTTQGTGEADEQCLIDSILELLTYRRQVTDSSAPVAGTGIADGAKTDGSALPTTDTATLASTGIADTKTDGSSVALAGTGGIGDAKTESAPHAATGADNTKKALIDRISTRFVTNKRKLNASAQLAGAGVDDDKQYLVNIVLKLLGEKR…	1218	Reported annotation
CNL	LOC4348062	NC_089044.1	-	rna-XM_015759416.3	ATGGCAGAAGCAGTGATACTTTTAGTTGTGAAGAAAATTGGTGCTGCTCTAGGAAATGAAGTAATCAACCAAGCAAGTTCACTGTACAGAAACTTGTTTGCACAGCTTGCAGAACTCCAAGGCAGCATGAGCCGCATATGTCGTGAGCTTAGGTTGATGCATGAATTTCTTTGCAGAATGGACGTACGCAATCGAAATGATCAGGCATATGAAATTTGGGTGGATGAGGTGCGGAAGCTAGCACATGGAATTGAGGACATAGTAGATGAGTATCTACACTTAGTAAGGCAGAGACATGACAAAGGATGGAGCTTTTATCTGAAGAAGGGAATCAATCAACCTGAAGCTTTGCGTTCATTAAACCGGATGGTCTGCCTCATAAAGGAAGCAGAGTCCAGT…	2778	XP_015614902.1	MAEAVILLVVKKIGAALGNEVINQASSLYRNLFAQLAELQGSMSRICRELRLMHEFLCRMDVRNRNDQAYEIWVDEVRKLAHGIEDIVDEYLHLVRQRHDKGWSFYLKKGINQPEALRSLNRMVCLIKEAESSLVHLFQVKDRWIPNASPGYANNSGYIVEKSQHLASTSRSICEDLVGIEENRDTLFNWMREDGMACSTIVLHGMGGLGKTALTANVYKHEQEYYDCHAWVSVSQTYSLMELLKKLSVQLFHEENIQSNIGSIDIINLQEILRRFLEEKKYLIVLDDVWTPEVIIDMSRALAQNFKGSRLLITTRIGNVAEFASEGRVLTLEGLSEGKSWELFCKKAFRREANHECPTELKNLATQMLNKCKGLPLAIVSVGSLLSVREKNPTEWRRI…	925	Reported annotation
CNL	LOC4348157	NC_089044.1	-	rna-XM_015757565.3	ATGGCCGAAGTACTTCTGTCAAGTTTTGCCGTGTCAATTAttggaaaaataattttgtttgtTAGTGAACACGGTTTGATGGGGATTAAATCAGACAGGAGTGTGCATCAAGAACTGGGGAAGCTACAGAATTCGTTGCAAGCTATTAGTGGAGTTCTTCTAGACGCAGAGAGGAAGCAGAGTACTTCTAGTGCACTCAAGGAATGGCTGCGAAAACTGAAAGATGTCATGTATGACATAGATGACATTTTGGACGATGCGTCAACTGAAACTTTGAAGCGCAGAGTTAGCAAAGATGTGGTTACTCAAACCAATTGTGTACATATTTCTCGATTGAAATTGAGAAGAAAATTGctcaaaaggaagaagaaatggAGCAGCAGAATAAGAGAAGTTCAT…	2415	XP_015613051.1	MAEVLLSSFAVSIIGKIILFVSEHGLMGIKSDRSVHQELGKLQNSLQAISGVLLDAERKQSTSSALKEWLRKLKDVMYDIDDILDDASTETLKRRVSKDVVTQTNCVHISRLKLRRKLLKRKKKWSSRIREVHEKLNEIAASKKDFGLTDWTVGGQCSEEPERESYSFVYQPDIIGRDDARDEIVSKILRAAEHHDIFVLPLLGLGGIGKTELANMVYHDQQIRERFSKMMWACVSNKFNLKNILQDIIESASGESCKHLNLEHLQNKLRGILQNGNYFLVLDDLWTRDVNEWRELRNLLSSGARGSVIIVTTRENVVASMVGTSDPYKVGALPFHECMQIFTRVAFRQGEENKYPWLLKIGESIVKKCAGVPLAIKSLGSLLFTMRDETQWLRVKEDH…	804	Reported annotation
CNL	LOC107278580	NC_089044.1	+	rna-XM_015757357.3	ATGGCAGAGGGTGTTGTTGGAATTATAATTCTGAAGCTTGGTTTAGCCTTGGCAACAGACACAAGTAGGGTTGGTAGAAACTGGCTCTGCCATGAGGCTTCTGCTCTTGCTAGAATCTTTAGTCAGATCCGTGATATGAAGGAGGAGTTGGAGAGCATGCAATCCTTCCTACAAGGAGCTGAGAGGTTCAAGGATACTGACAATACCACGGCCAACTTCATCAAGAAGATCCGTTGCATTGCTTTCGAGATTGAGGATGTTGTTGACGAGTTcacctccaagatggaggtgaAACAAGGTGGGTTGGCTTCAAAGATAAAGCAGAGGATTTGTCACATTAAAACTTGGCACCGTCTAGCATTCAAATTTCAAGATATCAAACTAAAGCTGGAGAATGTT…	2754	XP_015612843.2	MAEGVVGIIILKLGLALATDTSRVGRNWLCHEASALARIFSQIRDMKEELESMQSFLQGAERFKDTDNTTANFIKKIRCIAFEIEDVVDEFTSKMEVKQGGLASKIKQRICHIKTWHRLAFKFQDIKLKLENVDRRKVRYDMTGLVKNAEQSDANCRYTDHTSYFPTEEDLVGIDDNKKLLMNWLRCDSQLQSVITSVCGMGGVGKTTLVAHVYNNVKVDFDSAAWITVSKAYQVEELLRQIIKGFNSNDLKSELRVDIVDMEKRTLVEIIRDYLKRKRFLLVLDDVWGVDMWFKIREAFPANSIGRFVITSRVHDIALIATGNHKIELKPLEAHHSWELFCKXAFWNEDRICPLDLQNLAQRFVDKCNGLPIAIACIGRLLSCKSPCYSEWENLYKEL…	917	Reported annotation
CNL	LOC136353793	NC_089044.1	+	rna-XM_066305022.1	ATGGCAGAAGCTGCAGTAGTCCAGGCCCTCATCAAGATTGGCACGACTTTTGGAGACGCGGCATTGCAATCGCTCAAAGACATCATAAAGAAAGAAGTAGCTCTGTTACAGGAACTACCAGAGCTCGCAAAATCCATTGGGAGGGAACTGGACATGATCAATAGCTTCCTTATGCAAGTGCGGGCGAAGATCCACAGCACTGACAATGAAGTTCTGAAACGCTGGGTGGTGAGAGTACGCCAGGTGGCCTACCATGTTGAGGACATAATAGATGAGTACTCCTACAATGTTGCTCTGCTGCAGGAGGAAAGCTATTTAAGTAGAATGATGCGTGCGACCTACTATGGTGTAACTTTCCATGGCATTGCTACTGGACTGAAAGATGTACAAAATGATATC…	2745	XP_066161119.1	MAEAAVVQALIKIGTTFGDAALQSLKDIIKKEVALLQELPELAKSIGRELDMINSFLMQVRAKIHSTDNEVLKRWVVRVRQVAYHVEDIIDEYSYNVALLQEESYLSRMMRATYYGVTFHGIATGLKDVQNDIKQLSDTKTKFAEFFNELHSNTGSNTQSHLSRDRSLHTVKEGIVGMTEEVDLLNSWLSPNDLTRVVLSVWGLFGLGKTTLVRKVYESVKEQKIFDCYSWIEVPHEYNNDVMLRQLIRDLSQDQSQIPGNLDSMYGSQLVDILCVVLSGRRYLIVLDNVWDADAFHGISSFLIDNGNASRIIITTRTSDVASLAQDTYKLKLKPLGDEAAMELFCRRAFHNKDMRCPPHLKDLCEQIVRKCGGLPSAIYAIGNVLAVREQTEVAWKIM…	914	Reported annotation
CNL	LOC107279164	NC_089044.1	+	rna-XM_066304484.1	ATGGCTGAAGGCGTTGTAGGAGCCCTGATTGGGAAGTTGGGTTCTGCCTTAGCAAATGAGGCAGCTAGCTTCGCCTCATCAATTGTCTGCCATGAAGCGTCTGCTCTTGCAAGGCTCTTTGGTGAGATCCATGAGGTCAAGGAGGAACTGGAGAGCATGCAAGCCTTTCTCCATGGCGTTGAGCGGTTCAAGGACACGGATGAGACAACCGGCATTTTCGTCAAGAAAATGCGGGGCCTCACTTTCGAGATCGAGGATGTCGTCGATGAGTTCACCTACAAGCTGAACGACAGGCATGGAGGGATTGCAGCCAAGATGAAGAAGAGGATCACCCATGTTAAGACCTGGCACCGTCTTGCGCACAAGCTGCATGAGATCAAGGCCAAGCTTGAAAGAGCT…	2751	XP_066160581.1	MAEGVVGALIGKLGSALANEAASFASSIVCHEASALARLFGEIHEVKEELESMQAFLHGVERFKDTDETTGIFVKKMRGLTFEIEDVVDEFTYKLNDRHGGIAAKMKKRITHVKTWHRLAHKLHEIKAKLERADRRNVRYIMRGFDQESARRSTDHSKYKYEAFYVAREDNLVGIKTNKELLLNWLGDDLEQSSMITTVWGMGGVGKTTLVSHVYHTIKVDFDATAWLTVSNSYQVEDLLKHITSEFGIPSNATKLMENIHNHLQGKRYLLILDDVWGVDVWFNIRDAFPMDKNSRFVITSRNHQVALLATKNCIIEMKPLEEEHSWQLFCKEAFWKHEQKICPADIETLAHKFVDRCKGLPIAIACIGRLLSCKTPTYSEWEDVYNELEVQLTNNVII…	916	Reported annotation
CNL	LOC136351201	NC_089044.1	+	rna-XM_066304591.1	ATGGCGGAGATGATCGCCGTCTCCCTCTCGGCAAAGGTTGCCGGCGCGCTGTCGAGACCCGTGGCCATCAAGCTCTGCTCTCTCGCCGGGATTCCCTCAGGCATcagggcggcggcgcaagaCCTCGAGCTCCTCcgcgccttcctccgcttcgtCGACacccggcacggcggcggcgacgcgctcgCCGACGCTTGGGTTGACCAGGTACGCGACGTTGCCTTCGAACTCGAGGACGTCGCGGACGAGTACACCTTCCTCTCCGGCCACACCtccttgcgccgccgctgcgctAACGTAGCCGCCTGGCTCACGCTCTCCAGGCGGCTGCGGGTGGCGCGGGAGAGGCTCCGCGAGCTCTCGGCCACCAAGGAGCAGTACGGCATCCGTCCTGCTGCC…	1947	XP_066160688.1	MAEMIAVSLSAKVAGALSRPVAIKLCSLAGIPSGIRAAAQDLELLRAFLRFVDTRHGGGDALADAWVDQVRDVAFELEDVADEYTFLSGHTSLRRRCANVAAWLTLSRRLRVARERLRELSATKEQYGIRPAAQASISAAAGEGEDPVAVIGRRLAERSHFVEEDEIVGFAAHTRLLMKWLTGDADPQRMRLLVCGMGGVGKTTLVTNVYKKVAASSHFDCHAWVTVSKSFTTEDLLRRIAKEFHRDVLAGMPWDVDKMNYRSLVEALRGHLSNKKYLLVLDDVWDARAWYEIREAFADDGTGSRIIITTRSQEVASLASSDNIIRLEPLSEQEAWSLFCKTTFKEDADQECPNQLKHLATKILERCYGLPLAIISVGNLLALKERTLFAWKNVHDSLV…	648	Reported annotation
CNL	LOC107279827	NC_089044.1	+	rna-XM_015765361.3	ATGGCAGAGGGTGTTGTGGCCTTGCTGATACTGAAGCTTGGTTTGGCCTTGGGGAGAGAGACTTCAATCTTAGGTGCAAAGAAGCTCTTCCATGAAGCAACTGCTCTTTCACGGCTCTTCCAAGGAATCCGCGAAGTCAAGGAGGAGCTGGAGGGCATGCAATCCTTTCTCCGAGGTGCCGAGCGGTTCAAGGACACGGATGAAACCACTGCCAACTTCATCAAGAAGATCCGTGACCTCGCTTTCGAGATCGAGGATATTGTCGATGAGTTCACTTACATGCTGGAGGATAGATCACATGGAGGGTTGGCCTCCAAGATCGTAAAGAGCATCAGACATATCAAGGCATGGCGTCATCTCGCATCCAAGCTGGAATACATCAAGCTCAAGATAGAGAGT…	2766	XP_015620847.1	MAEGVVALLILKLGLALGRETSILGAKKLFHEATALSRLFQGIREVKEELEGMQSFLRGAERFKDTDETTANFIKKIRDLAFEIEDIVDEFTYMLEDRSHGGLASKIVKSIRHIKAWRHLASKLEYIKLKIESADRRKVTYDMRGISSVAGNIDDCSTSSGNFAREEDLVGIGKNGELLTHWLKNNLEQQRSIITTVWGMGGVGKTTLVAYVYYAVKTEFDAAGWVTVSKSYLIEDLLKQIIRGFINNDPQEDLYNHIDFSTMRITNLIEHIRNYLHGKRYVLILDDVWAVDVWFKIRAAFPSDSTGRFVITSRIHEVALLATGNCIIQLEPLGPQHSWELFCKEAFWKNEEKVCPPELEIVAQKLLDRCSGLPIAIACLGRLLSFKEPSYDVWENLYK…	921	Reported annotation
CNL	LOC107276258	NC_089044.1	+	rna-XM_015757419.3	ATGGCTGAGGGCGTCATTGGCTCGTTAATCCTGAAGCTAGGTGATGCCTTGGGTAATGAATCTTGCCAGCTGGGATCGTCATTGCTCGTTTATGAGGCATCTGCTCTGAAAGGCCTGTTTGGCGAGATACGGATGATCAAGGAGGAGCTGGAGAGCATGCAGGCCTTCTTCTGCACCGCTGAGCGGTTCAAGGATACTGATGAGACAACAGTTGCATTCGTGAAGCAGATCAGAGGCCTTGCATTCGACATCGAGGATGTTATCGATGAGTTCACCTACAAGTTGGGAGAAGATCGCGAAGGCATGTTTCTGCTGAAGGCATTCAGGAGGATCAGACAGATCAAGACATGGTATCGGTTGGCCAACAGTCTGCAGGATATCAAAGTTAGCCTCAAGAGT…	2772	XP_015612905.1	MAEGVIGSLILKLGDALGNESCQLGSSLLVYEASALKGLFGEIRMIKEELESMQAFFCTAERFKDTDETTVAFVKQIRGLAFDIEDVIDEFTYKLGEDREGMFLLKAFRRIRQIKTWYRLANSLQDIKVSLKSAAERRCRYDLKGVRRERKLMRLGSLNQRSTESVHFKREADLVGIAENKQLLMDWLKDEEQQHMIITVWGMGGVGKTTLVAHVYSAIKTDFDTCAWITVSNSYEADDLLKQIVAEFRKNDRKKEFPKDVDVTDYRSLVETIRLYLEKKRYVLVLDDVWSVNVWFDIKDAFSGGKHGRIIFTSRIYEVALLAPESQKINLQPLQNHYAWDLFCKEAFWKSENRSCPVELHPWAQRFVDKCKGLPIAIVCIGRLLSFKSANLLEWENVY…	923	Reported annotation
CNL	LOC4348212	NC_089044.1	-	rna-XM_015759577.3	ATGACAGCATCAGTAGTTTCCTCAGTTTTGCAGAGGCTTGGTGACCTTGTCATCCAAGAAGCTACCTTTTTAAGTGATGTTCCTCGACAAGTATCATCCATGAAAGCAGAACTGAGCCAGATGCAATGCTTCTTAAATGTTGTGGATGCCAAATGTTTGGAAGGAAACAGCATGATGAAAAATCTGGCCAGTAATATTCAAGACGTGGCATACCGGGTGGAAGAGGTTATTGACAATGCTCATTTCATTTTTAGGAGGAGAAAGACTTCTGTATCAAAATATACTCACATCTTTGGTGATTCCATTGACCTCCGTGAGGTTGGCAAAAACATACAAGTTATAAGAAAGGAAATTAGTGAGATTTTTGAGCGGTACAACAGATACAACGCAGTTAATTCT…	2685	XP_015615063.1	MTASVVSSVLQRLGDLVIQEATFLSDVPRQVSSMKAELSQMQCFLNVVDAKCLEGNSMMKNLASNIQDVAYRVEEVIDNAHFIFRRRKTSVSKYTHIFGDSIDLREVGKNIQVIRKEISEIFERYNRYNAVNSSTSTEAQPIFREDEDFYAQRLVPPGLDQGMDIVGFDHEIAQIKSYLLDQNNMNLTVISIVGQAGAGKSTLAKLAYSSVITEGYFHKYGWVSISPKYSALEVLRDLVRQIRGTGKISERKSMHLNFYGETEVSKLIFDFLKEERYLIVLDDIWTTDTWDKIKSVFPDKGNGSRIILTTRDMEVGQHPKTKVQIHTPDLLDEDKSWELFQKKAFPHDVQFTELEVVGKKLSKKCNGLPLALVVLGCFLSRNHNIHTWEKMVASVDWEI…	894	Reported annotation
CNL	LOC107277604	NC_089044.1	+	rna-XM_026020670.2	ATGGCTGAGGCTGTGATTCTTTTAGCTGTCAAGAAGATTGGTGTTGCCCTGGGGAATGAGGCAATCAATCAGGCCACTTCatatttcaaaaaatttgtcaCACAACTGACAGAGCTTCAAGGTAGCATGGGACGCATCAAGAGAGAGCTTAGGCTGATGCATGAGTTTCTTTCCCGAATGGATGTCCGCAATCGCAACAATCAGACATATGAAATCTGGGTGGAGGAGGTCAGAATGTTAGTCCATCGGATTGAGGACATCGTGGATGATTACTTGCATCTTGTTGGCCACAAACAAGACACTGGATGGGGTACCTATCTGAAGAAAGGATTCAAGAGACCAAATGTTCTGTTCTCTTTAAACAGGATAGCTTCATCGATCAAGGACGCTGAGGCCAAT…	2802	XP_025876455.1	MAEAVILLAVKKIGVALGNEAINQATSYFKKFVTQLTELQGSMGRIKRELRLMHEFLSRMDVRNRNNQTYEIWVEEVRMLVHRIEDIVDDYLHLVGHKQDTGWGTYLKKGFKRPNVLFSLNRIASSIKDAEANLVHLFQAKERWVWMAGGRATGSKSSSYIIETSRHLANISRSLDEDLVGVDENIRKLHEWLTSDELQREVIALHGMGGLGKTALAANVYRNEREKFECHAWVSISQTYSIKDVLKCLVTELDLKKKIQGNIGDMDTATLQNELKKFLMDQKYLIVLDDVWVPETVNDLFSIFVSNLKGSRVLVTTRIDGVAHLAFPDKRITLEPLSEKKSWELFCKTAFPRDKNHECPTKLTVLAQQIVSKCEGLPLAIVSVGRLLFVRDKTEEEFR…	933	Reported annotation
CNL	LOC4348469	NC_089044.1	-	rna-XM_015759006.3	ATGGAGgccccgcccctcgccgccCCGATTTGTGCTTCACAGGGAGCCATGGGATCCCTTCTTGGGAAGATGGAGGAGCTGCTTGTGGCTCCCGATGGCAGCAGGCTACCCAAGGGGGTGAAGGATCGGATGCTCCTCCTGGGAGGCGACCTTGGAGTGGTCGCCGCGTACCTCGCCGATCTGTCGGAGCTGGAGGACCCTCCCCCGACGGCCAAGCGCTGGATGAGAGAGGTGCGCGAGCTGTCCTACGACATCGAGGACTACATCGACGAGTTCTGCGCAGCGCCGCGGCCTGGCCGCCGCGCGAACACCATGGCCAGATTCGTCTGCAGAATCGGCCGTGTCAAGGTTGCTCGTCTTCCCAAGAGGCTCAAGAGGCACCAGCAGATGGGGAAGATG…	3894	XP_015614492.1	MEAPPLAAPICASQGAMGSLLGKMEELLVAPDGSRLPKGVKDRMLLLGGDLGVVAAYLADLSELEDPPPTAKRWMREVRELSYDIEDYIDEFCAAPRPGRRANTMARFVCRIGRVKVARLPKRLKRHQQMGKMVSQFRIYVEEAIERHGRYGLDCCDHRRRYVSFGPMLPSRPYGEEDAQLVIDGRVSEFIERLANDEDQKLKVVSVVGSSGIGKTTLAKLLYNRIGGQFDCRAFVRISRKPDMKRVFREMFFQLQRKQPPDDYKELALIDSIREYLQDRRYLIIIDDLWAASVWDLINQAFPEVILSSRIVIITQVEDLALTCCCYDTEYIFEMKPMDDEHSTTLFLQRFFGFVSDCPQQFKEVSNKIVQICGGLPLATISLASLLASQPVILMDLCL…	1297	Reported annotation
CNL	LOC4348470	NC_089044.1	+	rna-XM_015758545.3	ATGGAGACCGCGGTGCTGAGCGCCGTGCTCAGAACGCTGGGGCCGAAGCTCTACGCGTTCCTCCGTGACGGGCACGACCTGTTGCGGCGGGACCTGGAGCGCGACGTCCACTACATCCGGAACGAGCTCGCCATGATCGCCGCCGCGATCGAGGAGCacgaccgccgcccgccgcccgccgcaggCGACGTGCGGAGCGCCTGGATCCGCGGCGTGCGCGACCTGGCCTGCGACATGGAGGACTGCGTCGACCGCTTCGTGCACCGCGCCACCGGCCACGGCCTGGCCTCCATGGGCGCCCGCGCCAAGTTCGCCGCCGTGATCCAGGAGCTCAGGAGGAAATCCGAGGAGCTGTCCCGCCTCAGAGCCAgttacgccgccgccgccggcgagcccagC…	2997	XP_015614031.1	METAVLSAVLRTLGPKLYAFLRDGHDLLRRDLERDVHYIRNELAMIAAAIEEHDRRPPPAAGDVRSAWIRGVRDLACDMEDCVDRFVHRATGHGLASMGARAKFAAVIQELRRKSEELSRLRASYAAAAGEPSCWVATGSSALTLPASSSEAHTLASDIVGMDGPRDEILELIGETQGQLKVISIVGFGGLGKTLLARQIYESDAVAAQFHPRIWVRAAGKNAEDVLMDILQQLGMPVHHCHASNLVVNLRNCLESKRFFVVIDDMQREYWNSSFRNAFPSDTGLSSIVIVTTAIQSIANACSSRNSHVYVMRTLNEEHSRQLFLKEASWKDYPPGSEAILKKCDGLPLALVTTAQFLQSRCQQQPLGCAKLCDNLGKHLVTEDTLARMKRVLVHHYSS…	998	Reported annotation
CNL	LOC9270182	NC_089044.1	+	rna-XM_026020922.2	atggccgtgGTGCTCGGCGCGTTCGTGCCGGACACCGCGGCGCAGTGGCGCAGCGTGGTGAAGGGGGAGGTGGCGCGGCAGCTGggcgtggaggcggaggcgaggaagCTGGGGGCGAGGCTGGAGAAGGTGGGCGCCGCGGTGCGCGACGCCGAGGCGCGGGTGGCGCGCGGGAGCGACGCCGCGGCGCGGTGGCTCGCCAGGGTGCGCGCCGCGGCGTACgaggccgacgtcgccgtcgaccggtgCAGGGCCACGGCGCGCCGCCTGACGAGGGGCCgggagcagcagctgcagcagcataACCAGGCACTGCCATGGCTGCTGTCCACCTGCTGCGACgtggccgagccgcgccgcgacATCGCCGCCGACCTCAAGAACGTCAGCCAGAAGCTC…	4893	XP_025876707.1	MAVVLGAFVPDTAAQWRSVVKGEVARQLGVEAEARKLGARLEKVGAAVRDAEARVARGSDAAARWLARVRAAAYEADVAVDRCRATARRLTRGREQQLQQHNQALPWLLSTCCDVAEPRRDIAADLKNVSQKLKSIIKEQRQLQLQASVADHTDDHPRKILRHRKSEPTDIDIVGTAMEDDARRLVRRLTQPDSGGVVAIYGPDGIGKTTLAKVVFDSERVKRRFETRSWVHVSRGCVEDGKREAALLSQVVEAVVDGGGATTGAETVAELERMLAALVANRRFLLVLDEVRNGGEWEELVRRLLERGGRGSKVLVTAVTAGVARDMGAGHVHRVNRLGEDDGWALLRVAACVADDGGAALRGVGRRIVGKCGGVPLAIRAVAGVLRTREAIAEEWAVV…	1630	Reported annotation
CNL	LOC4349442	NC_089044.1	-	rna-XM_066304581.1	ATGGGCCCGAcccaagtcgggccgtgccgtgcttgggtcgggccaaaaaggcgtgccgtgggccgggccttatggccaactatacTTGTGAGCACGGTTGGGCAGCTGCTGGGTGAGGAGTACCGGTAGCTCAGCGGCGTCCGCGGCGAGGTCGCGGAGCTGCGGGACGAGCTGGCCACCATGAACGCGCTCTTCCGGATGTAGTCTgaggccgacgacggcgccgccgtggacCACTTCATCCGGGAGTGGATGAAGCAGGTGCGCGAGCTCGCCTACGACGCCGAGGACTGCGTCGGCCTCTATTGGCTCCGCATCAGGTGCCGCCCGGGCGACGGCGTGCGCGGCAGGTTGAAGCACCGCCTCCAGACCTACCGCGAGCgccgctgcctcgccgcc…	2766	XP_066160678.1	MGPTQVGPCRAWVGPKRRAVGRALWPTILVSTVGQLLGEEYRXLSGVRGEVAELRDELATMNALFRMXSEADDGAAVDHFIREWMKQVRELAYDAEDCVGLYWLRIRCRPGDGVRGRLKHRLQTYRERRCLAAEISALSISERHARYGVNRDALADALVELLIKQQLVGEQHVKVFSIVGFGGVGKSTLGEEVCRLLEMEFPYRAIVSVSQAFDPTSRDRRSDLMELLKRVFRQVVEVKAENEILLNGRRRTFAPKYLIMVDDIWTIRAWEAIQSVLCDNNRGSRIIVTTRIEAVAKACSPAIGGHHIHHTQPLEFEDSKKLFLSRTFVNKECPEELEDVMENILKRCGGLPLAIVSIASVLAGYTSPGSKDKWESIYKSIGSHMESNPTLEGMRQILA…	921	Reported annotation
CNL	LOC107276208	NC_089045.1	-	rna-XM_015760309.3	ATGAATGCTGTCCTCCTCAAGGTCGGTGAGGTGCCTCCAGACCAGCTCGACGAGCTGGTCAAGCTCTGGGCAGGGGATGTCAGGGAGCTGTCCTACGACATGGAGGACGTCGTCGACGCTTTCTTGGTGCACATCGATGGTCCTGAGCCTCTTGACACACACATGCTCAGGCGCTTCCGGAAGAAGATGGCTAATTTCTTCAACAAGTGCAAGCATCACCATAAGATCGCTGGAGCTATCCAAGACGTGAACAAGAAAGTCGAGGAGGTGGCTGCAAGGCGTGACAGGTACATGGTGGACAACATTATCGCCAAGGTTACAGGTCCTGTTACCATCGATCCTCGCCTTCAGGCGCTATACAAAAAGACGACAGAGCTTGTTGGCATTGAAAAGCAGAGT…	2769	XP_015615795.1	MNAVLLKVGEVPPDQLDELVKLWAGDVRELSYDMEDVVDAFLVHIDGPEPLDTHMLRRFRKKMANFFNKCKHHHKIAGAIQDVNKKVEEVAARRDRYMVDNIIAKVTGPVTIDPRLQALYKKTTELVGIEKQSEKLVKILSLGDDVHASDEKMKIVSIVGFGGLGKTTLSKAVYDKHKLAFDCGAFVPVGRDPDMKKVLRDILIDFDYMNPNVMILDERQLINELRKLIQNKRFLFVIDDIWDKKSWELIRCALQHSNCGGRVVVTTRIFEVATHIGDIYKMQPLSRDDSEILLYSRINDGEDRFLDSLSTEACDKILKKCGGVPLAIITIASLLASKSGEDWSNVYNSIGFGERGNDIVENTRRILSFSYYDLPSHLKACMLYLSLFREEYGIEKNLL…	922	Reported annotation
CNL	LOC4350057	NC_089045.1	-	rna-XM_015760974.3	ATGGCCGCCGCAGCGATTGGAGGGATGCTTGCCTCGGCCGCCATCAAGGAGACGACGAGAAAGCTGGGTTCCGCCATCGGAGGTGAGATCAAGCTGCACAGGGACTTCAGGAGGGACCTGGAGTGCTTCAGGAACACCCTGGAATCAATCGAAGCGGTGATGGAGGACGCGGAGAAGAGGTCCATCAAGGAGAAAACGGTGCAGCTGTGGCTGAATCGGCTCAAGAACGCCTCCTATGACATCTGCGACATGCTCGAGGAGTTTGAGGCCAAAACTGCTACACCAGCTGCACGAATGCTGTCACGTAAGCTCTTCCATCACCCCAAAATTACCAAGTTTACCATGGTTCATAAGATGAAGGAGTTGAGACTAGAACTGAAGGATATTACAGATCAGTAT…	3924	XP_015616460.1	MAAAAIGGMLASAAIKETTRKLGSAIGGEIKLHRDFRRDLECFRNTLESIEAVMEDAEKRSIKEKTVQLWLNRLKNASYDICDMLEEFEAKTATPAARMLSRKLFHHPKITKFTMVHKMKELRLELKDITDQYHNFGFKQGSTFSEQHVPDKRETSPKEYEAFIVGRTEQKNFILSCLFDNIKDKIIILPIYGIGGIGKTTFAKMVFNDTRLNDYSKVWVYVSQAFDLNKIRSSIMSKLSKEESQLSNQTNPAEPFGDKKIMVVLDDLWEIDQSELDRLRAILVNDVGIGSKVIVVVTTREKEIANKFCTVAPFELPPLTDDMCWTIIKQKVEFDTRPDKDQLEQVGREIALKCGGVALAAQALGYMLRSMTVNRWNTVKNSDIWNENNSEDRSNQHHN…	1307	Reported annotation
CNL	LOC4350060	NC_089045.1	-	rna-XM_066305444.1	ATGGCGCAAGTCGGTGGCATGCTTACCGCGGCCGTCCTCAAGATTGTGGCCGAGCAGATTGGTTCCATCATCGGTGGTGAGATCAAGCGGCTGTGCAACCTCAACGATGACCTAGAAGACATGAGGATGACGCTGGAATCTGTCTTGGCGTTGCTCAAGGACGCCGAGAGGCAGTCAGTTAAGAGCGTGGCGGTGTTGCTGTGGCTGAAGCGGCTCAAGTTCGCTGCATATGACATCTCCGACATGATTGATGAGTTCGAAGCAGATGCCATGACCAAAGCAGTTGCACCAAAGTGTGCAACTATCAGCTGTTGTTTTACAGCGTGGTCCAACATTAAAATGGCCAAAAATATGAAGAAGATGAGGGTGCAACTTGAGAAAATCGCGAAACAAAACAAG…	3885	XP_066161541.1	MAQVGGMLTAAVLKIVAEQIGSIIGGEIKRLCNLNDDLEDMRMTLESVLALLKDAERQSVKSVAVLLWLKRLKFAAYDISDMIDEFEADAMTKAVAPKCATISCCFTAWSNIKMAKNMKKMRVQLEKIAKQNKDFNLMPESSSTVQVLYDDRATSPNVEESVIVGRAQDKQRILFYLSDKILTQDFIILAIYGMGGIGKTTLVQLVFSDTKFREYSLVWVYVSQVFDLNKIESSIISQLPKMDLSMSDSEVAPTNRNILIVLDDLWENNGFKLDKLKLKLKVRTGAKVIVIVTTRDEDIARRFSNVEPYKLEPLTDGICWNIIKQKSAFEDRGDKERLEQTGREIARKCGSVALAAQSLGYLLHSKRLDEWESVKDNDIWNESTLEDASSPHHVLASLK…	1294	Reported annotation
CNL	LOC4350103	NC_089045.1	-	rna-XM_015762129.2	ATGGAGACCCTGAGCTCTGTCACTAATATCGTCGTGGGGAAGCTCTTCGCGCTACTGGAGAAGAAGTACGAGCAGTGGAGGGGCCTGGAGGACAGCATCGGTTTCATCAAGCGGGAGCTCCGCGTGATCCATGGCTTCCTGCACGACCAGCTCCCGCGGGATCGGAATGGGGAGGATCCGCCGATCAGCGCCGTGCAGGCCACATGCATCGACGAGCTCCGGGATCTGGCGCACGACATCGAGGACTGCCTCGACCGCTTCCTGCCCTGCGCCGCGTGCGAGCGCGATTCGTcgttcctccgccgcctcgcggcGGACTCTCGgttcgccggcgaggtcgagagGCTCAAGTCGCGGCTGGAGGAGGCGCACGAGCGGAGGGCTAACTACGGCGTCAAC…	2931	XP_015617615.2	METLSSVTNIVVGKLFALLEKKYEQWRGLEDSIGFIKRELRVIHGFLHDQLPRDRNGEDPPISAVQATCIDELRDLAHDIEDCLDRFLPCAACERDSSFLRRLAADSRFAGEVERLKSRLEEAHERRANYGVNGVAGSAAAAGGSSSGSANTTDYMAQSCGLVGINVPRQELLDLLLLEDVEGRPERMRVISIVGFGGSGKTTLARAVYDCPDIAGQFDGRAWVVASKHRDDTMGLLSALLGQIRQEDDQRFNQIPQDDEQRFQLQSQVQADIRQHLNAKRYLLVFDDIEEKQWNCIKSTFPTETRSRVLVTTTIKPVANACSHGTGSVYNMRTLNVNHSKDLLQSVLKEYSPELELDLPSILEKCDGLPLALVSVGNFLWRERITECYRNQVCCNLGH…	976	Reported annotation
CNL	LOC4350105	NC_089045.1	+	rna-XM_066305624.1	ATGGATGCTCCGGTACTTAGTTCTTCGCTTGCCCTTGGTGCCATGAGTCCCCTGCTCGGTAAGCTCGATGAACTCCTTGCTAGTACGGAGCACACGGCACCGAGCATCCAGCAAATCAGAGCCAATCTTGGCATCACAAGCACACGCCTGGTCGAGCTCTCCATGTTGCAAGATCCTCCCCTCGTGGCCAAGTACTGGATGAAGGATGCGCGCGAGCTGTCCTATGACATGGAGGACTGCCTCGACCTCGAccaggtcgccggcggcggcgaggaggcggattGGATCGATCGCATCGCTGGGTTCAGATCTCGCGTGGAGGAGGCCAATAGACGGTACGAGAGGTACAATCTTGATTCCATCCTTGGCTCCTCCACAAACATTCCAATCGACCACCGC…	4350	XP_066161721.1	MDAPVLSSSLALGAMSPLLGKLDELLASTEHTAPSIQQIRANLGITSTRLVELSMLQDPPLVAKYWMKDARELSYDMEDCLDLDQVAGGGEEADWIDRIAGFRSRVEEANRRYERYNLDSILGSSTNIPIDHRLKPAVGKPAMEHVGMEGPMDELRRWLTDEAQELKVVSIVGVGGVGKSTFAQKLWRKLGGQFDCRAFVHTAKKPDMRRILRSILSQVRPRQQPEVCEVHNLLEDLRKHLLDKRYFIIVEDLWDTSVWDVVSRAFPKGNCGSRIVTTTKFEEVALTSCGYHSKYVFKIKPLSEDLSKELIVRRVFVSGKGCPQQCSAILDEITNKCGGLPLALNIIASLLSCQHEVLEHWKHARDFLCNSLRTNPTFDEILKQVVNLCYNSLPHCLKT…	1449	Reported annotation
CNL	LOC4350109	NC_089045.1	-	rna-XM_015762365.3	ATGGCGGAAGCTGCACTACTTGCTCTCTCAAAGATTGGTTCTTATGCAGCAATTGAAGCGACCATGGTTGCTAAATCCAAAATTTCTAATCTAATGGAGCTCTCAGCTACTGTGCAACGGATACGGAGGCAATTTTTGATGATGAACTTCTTTATACGGAAAATGGGTGCCTCTTACCTCAGCGATGAGCTCCTCAAGGGATGGATCGCAGAGGTGCGAATGCTGGCGTACCGTGTTGAGGATGTATTGGACAGCTTTTTCTACCATTCTATTCAATTCAAGAAAGATAAGTTCCTGAATAAGATTGTTAAGGGATCGCACTATGCTGTTGTTTTTAATGGAATTGCTGATGAGTTAATTCAAATAGAGAAGGATATTGAGCATGTTTCAAAGTTGAAG…	3033	XP_015617851.2	MAEAALLALSKIGSYAAIEATMVAKSKISNLMELSATVQRIRRQFLMMNFFIRKMGASYLSDELLKGWIAEVRMLAYRVEDVLDSFFYHSIQFKKDKFLNKIVKGSHYAVVFNGIADELIQIEKDIEHVSKLKDMWVHPVSQLIPTQVTVSEQRFPLYNFPQLMKDEDLVGMDNYRQHLKQLLGPKIPALGVISLWGMGGMGKTTLVINVYEHHKEEFDINVWLTVSQAFTVEALLRKLLLEIRTCKLAMADGLVNQRQQASNDIDNLGVSQLKRELQEALTQKRYLVVFDDVWDRRAYDGIHDVFVDCRNGSRIVITTRRGDVAALAHKGCQLKLNPLELKDALLLFCKKAFPNSNDLEYPLKLQELATDIAKKSKDSSLTECPSELKELATDIAKKC…	1010	Reported annotation
CNL	LOC9271293	NC_089045.1	-	rna-XM_066305631.1	ATGGAGGCCGCGCTTTTGAGCGGATTCATCAAGGCCATCCTGCCGAGGCTCTTCTCCCTCGTCGACGATAAGCATAAGCTCCACAAGGGCGTCAAGGGCGACATCGATTTCCTCATCAAGGAGCTCCGCATGATCGTCGGCGCCATCGACGACGACCTCTCCCTcgaccaccccgccgccgccgccgtacagaCGCTATGCATGGAGGACCTACGCGAGCTCGCCCACGGCATCGAGGACTGCATCGACGGCGTCCTGTACCGCGCCGCCAGGGACCAGCAGCAGTCACCGGTCCGCCGCGCCGTCCAGGCCCCCAAGAAGCTCCAGAGAAACCTGCAGCTTGCCCAGCAGCTGCAGCGGCTGAagaggatggcggcggaggcgaaccAGCGGAAGCAG…	2991	XP_066161728.1	MEAALLSGFIKAILPRLFSLVDDKHKLHKGVKGDIDFLIKELRMIVGAIDDDLSLDHPAAAAVQTLCMEDLRELAHGIEDCIDGVLYRAARDQQQSPVRRAVQAPKKLQRNLQLAQQLQRLKRMAAEANQRKQRYTAAAPGQHGQVYSSAAAQVDEPWPSCSSASDPRIHEADLVGVDADREELLEQLAERQPEQLKVIAIVGFCGLGKTALAAEAYNRETGGGRFERHAWVCAGHRSAREVLGELLRRLDADGRSFHGDSDAGQLCVDIRQQLEKNRYFIVIDDIQTEDQWKSIKSAFPTDKDIGSRIVVTTTIQSVANACCSANGYLHKMSRLDKNCSKQLLSKKACPERYSHYKQPDSAAILKKCDGQPLALVTIGEFLQANGWPTGPNCEDLCNR…	996	Reported annotation
CNL	LOC4350112	NC_089045.1	+	rna-XM_066305630.1	ATGAGTTCTTCTTCCCTTGGCGCCATGGATGCTCCGGCGAGCTTTTCCCTAGGTGCCATGGGCCCTCTCCTCAGGAAGCTCGATTCGCTTCTGGTGGCTCCCGAAATCCGGCTGCCTAAGCCATTGAAGGAGGGAATCGAGCTGCTCAAGGAAGATCTAGAAGAGATAGGCGTCTCCCTGGTGGAGCACTCCGTGGTCGATTCACCAACCCACAAGGCAAGATTCTGGATGGATGAGGTGCGTGACCTCTCCTACCACATCGAGGACTGCATCGACACCATGTTTTCGATgcgctccggcggcgacgacggcaagccCAGATCCGAGCGCCGCCACAAGGTTGGCCGTGCGAAGATCGACGGTTTCTCCAAGAAGCCCAAGCCGTGCACAAGGATGGCT…	3375	XP_066161727.1	MSSSSLGAMDAPASFSLGAMGPLLRKLDSLLVAPEIRLPKPLKEGIELLKEDLEEIGVSLVEHSVVDSPTHKARFWMDEVRDLSYHIEDCIDTMFSMRSGGDDGKPRSERRHKVGRAKIDGFSKKPKPCTRMARIAELRALVREASERLERYQLGDVCGSSSPVVFTADGRARPLHHGVSANLVGVDEFKTKLNRWLSDEEGPHLKVAAIVGPAGIGKTALATELYRDHRWQFECRAFVRASRKPDMQRLLGGILSQVQRRQRSSDAYADSTVQSLIDNLREHLQDRRYLIIIDGLWETAVWNIANSAFPDVNSFSRILITADIEQVALECCGYKYDYIMRMEPLGSLDSKKVFFNKVFGSEDQCPPELKEVSNTILEKCGGLPLAIISIAGLLGSQPE…	1124	Reported annotation
CNL	LOC136354095	NC_089045.1	+	rna-XM_066305736.1	ATGGCAGAGGCGGTGCTCCTTGCCGTCTCGAAGATTGGCAGCGTATTAGGAGATGAAGCCATCAACTTTGTCATTGAAAAACTGTCTGCAAAAGTAACTGAACTGAGAGAATTACCAGAAAATGTGAAGCATATCGGGAGGGAACTGAGAATGATGAACAAAGTAATAGAAGATTTGGATGCCAAGAATGTCAGCATCAATGTTGTCAAGGGATGGATTGACGAGCTGCGGAAGCTTGCCTACCATGTTGAGGATGTGATGGACAAGTACTCATACCACGCTTTTCAACTGCACGAAGAAGGATCACTGACAAGGTTCTTCAGAGGCGGACATCATGTTAAAGTTTTCAGTGAAATTGCTAGTGAGATTACCAAGATAAAGGATGAGATCGAGCATGTT…	2727	XP_066161833.1	MAEAVLLAVSKIGSVLGDEAINFVIEKLSAKVTELRELPENVKHIGRELRMMNKVIEDLDAKNVSINVVKGWIDELRKLAYHVEDVMDKYSYHAFQLHEEGSLTRFFRGGHHVKVFSEIASEITKIKDEIEHVQRLQQNWFPSVQMVQGNPSAIDRQGSQSCLPDLVQDDDLVGIKENRRKLIGWLDCNELDNTVITVSGMGGLGKSSLVANVYERVKKSFGVAAWIVVSQTYTIDALLRELLRKIGYTEDPLSAAMDKMDTHDLKSEIRKKLQGYNSCLVVLDDVWKKDVYDQIHDIFKNLQASRVIITTRRDDVALLAPSKRHLALQPLCKADALDLFCRRAFSNRQDKKCPPELQEVATSIVDRCKGLPLGIVSMGSLMSSKLTEHAWTQTFNQFR…	908	Reported annotation
CNL	LOC136354131	NC_089045.1	-	rna-XM_066305810.1	ATggtaatatgtttattttattcAGCACAAATGGCAGAGGCGGTCCTCCTTGCTCTAACGAAGATCGGTGATGCTTTAGCAAATGAAATCGCTAAAGAATTGATTGCCAAACTGTCTGAAAAGATAGGCACGGCATACCTCACTGATGAAGTCGTCAAGGGTTGGATTGGGGAGGTGAGGAAGGTGGCCTACCGTGTTGAGGATGTCATGGACAAATACTCGTACTACTCTGTGCAAATGGCGGAAGAATGGTTCCTTAAAAAATACTTCATCAAAGCATCACATTATGTTATTGTTTTCACTGAAATTGCTAATGAGGTAGTCAAGATAGAGAAGGAAATCAAACAAGTTATAGAACTGAAGGATCAGTGGTTGCATCCATCCCAGCTTGTTTCTGAC…	2856	XP_066161907.1	MVICLFYSAQMAEAVLLALTKIGDALANEIAKELIAKLSEKIGTAYLTDEVVKGWIGEVRKVAYRVEDVMDKYSYYSVQMAEEWFLKKYFIKASHYVIVFTEIANEVVKIEKEIKQVIELKDQWLHPSQLVSDPLTEMERQRSRDSFPELVKDEDLVGIEDNRRLLTEWLYTDELDSKVITVSGMGGLGKTTLVTNVYEREKINFSAHAWMVVSQTYTVDALLRKLLWKVGYTEPPLSSNIDKMDVYDLKEEIKRMLKVRKCLIVLDDVWDQEAYFQIRDAFQNDQGSRVIITTRKNHVAALASSTCHLDLQPLSDIHGFDLFCRRAFYNIKDHECPTELVKVAKSIVERCQGLPLAIVSIGCLLSSRSRSHYVWNQAYNQLRSELSKNNHVQAILNMS…	951	Reported annotation
CNL	LOC4350120	NC_089045.1	-	rna-XM_066305177.1	ATGGAAGTTGCCATGGCTGTCGCTGTGACTGGTGCCTTGGTTAGTACTTTGAGCAAACTCGCTTCGGAGAAGCTTTATAGTTTAATCGAGAGGAAGTATGAGAAGTGGAAGAGTGTTGAAAAAGATATACTTTTCATCAAATCAGAACTCCGCATGATTCTTTCTACCGTGGAGCCTCGGTTATCCCGTGAGATGCCTCCGAATTCCATGGAGGCCATGAATACACTGCGCGACTTGGCATACAACATCGAGGATTGCCTCGACCAGTTCCAGCTTTGCTGTGATTGCGAGGGCTATGACAATGTATCCTTCTTATCTAAGTTCCCAGCGGAGATCCAGTCTCTAATTAACGAGACGTTGCGCATTCGTGAGCAGACAAAATTTTATGCGGACATGAGC…	2841	XP_066161274.1	MEVAMAVAVTGALVSTLSKLASEKLYSLIERKYEKWKSVEKDILFIKSELRMILSTVEPRLSREMPPNSMEAMNTLRDLAYNIEDCLDQFQLCCDCEGYDNVSFLSKFPAEIQSLINETLRIREQTKFYADMSQPMASGSAANKATSRAPLAKPVLTLGIMKAKNELRNILVDHVEGEQEQMRAICIVGFGGSGKTRLAREVYDSFQDGHTFPTRAWVDAWMYKDDYKGLLIDLLKRLPKLEDRITGDSDVEQLRTEISNYLNTNRSLVVFDDIDEQQWDDYILPEETRSRIIVTTTSQAAANNCRSDGGYIYNMKTLDENDSKALLKAMFKKRPTYFDREVATPIVGKCDGHPLALVSVAKYLKMGNDLRENCTKVCGSLGSQMEEQSAFQELRRVLM…	946	Reported annotation
CNL	LOC9267892	NC_089045.1	-	rna-XM_015760915.3	ATGGCAGAGGCAGTCCTCCTTGCTCTAACGAAGATCGGTGATGCTTTAGCAAATGAAATCGCTAAAGAATTGATTGCCAAACTGTCTGAAAAGGTTAATAATCTGAAGGATCTGGATGAGAAGATTGAGCAAATGAGGAAGCAATTGACAACCATGAACAACGTTATATTGCAGATAGGCACGACATACCTCACTGATGAAGTCGTCAAGGGTTGGATTGGGGAGGTGAGGAAGGTGGCCTACCGTGTTGAGGATGTCATGGACAAATACTCGTATTACTCTGTGCAAATGGCGGAAGAATGGTTCCTTAAAAAATACTTCATCAAAGCATCACATTATGTTTCAGTTTTCACTGAAATTGCTAATGAGGTAGTCAAGATAGAGAAGGAAATCAAACAA…	2727	XP_015616401.2	MAEAVLLALTKIGDALANEIAKELIAKLSEKVNNLKDLDEKIEQMRKQLTTMNNVILQIGTTYLTDEVVKGWIGEVRKVAYRVEDVMDKYSYYSVQMAEEWFLKKYFIKASHYVSVFTEIANEVVKIEKEIKQVIELKDQWLHPSQLVSDPLTEMERQRSRDSFPELVKDEDLVGIEDNRRLLTEWLYTDELDSKVITVSGMGGLGKTTLVTNVYEREKINFSAHAWMVVSQTYTVDALLRKLLWKVGYTEPPLSSNIDKMDVYDLKEEIKRMLKVRKCLIVLDDVWDQEAYFQIRDAFQNDQGSRVIITTRKNHVAALASSTCHLDLQPLSDIHGFDLFCRRAFYNIKDHECPTELVKVAKSIVERCQGLPLAIVSIGCLLSSRSRSHYVWNQAYNQL…	908	Reported annotation
CNL	LOC107278689	NC_089045.1	+	rna-XM_066305761.1	ATGGCAGAGGCAGTACTCCTTGCTCTCACAAAGATCGGTAATGTTTTAGCGGATCAAGTTGCCAAGGACTTGCTTGCCAAACTATCTGAAAAAGTTAATAATCTAAGGGATCTGGATGAGAAGATTGAGCAAATGAGGATGCAACTGGCAACCATGAACAATGTTATATGGAAGATCAGCATGACATGCCTCACCGATGAAGTTGTCAAGGGTTGGATTGGGGAGGTGAGGAAGGTGGCCTACCGTGTTGAGGACGTCATGGACAAATACTCATATTACTCTGTGCAAATGGCGGAAGAATGGTTCCTTAAAAAATACTTCATCAAAGGATCACATTATGTTTTGGTTTTCACTCAAATTGCTGATGAGGTAGTCAAGATAGAGAAGGAAATCAAGCAA…	2724	XP_066161858.1	MAEAVLLALTKIGNVLADQVAKDLLAKLSEKVNNLRDLDEKIEQMRMQLATMNNVIWKISMTCLTDEVVKGWIGEVRKVAYRVEDVMDKYSYYSVQMAEEWFLKKYFIKGSHYVLVFTQIADEVVKIEKEIKQVVELKDKWLPLCPFVSHPLTEMERQRSQDIFPELVKDEDLVGIEDNRRLLTEWLYYDELDNKVITVSGMGGLGKTTLVTNVYEREKTNFSAHAWMAVSQTYTVDALLKKLLRKVGYKGEIDKMDVYDLKEEITRVLKDRKCLIVLDDVWDQEAYFKICDAFQSNQQSRVIITTRKNHVAALASSACRLDLQPLDGNQAFDLFCRRAFYSTKDHECPSELVEVAASIVDRCQGLPLAIVSIGSLLSSRPRTHYVWNQTYKQLRSELS…	907	Reported annotation
CNL	LOC4350121	NC_089045.1	+	rna-XM_015760912.3	ATGGAGGCTGTAATCCTTGCTGTCTCAAAGATTGGTTCAGTTTTAGTGGAGGAAGCCACCAAAGCTGCTATAGCCAAGCTATCTGAAAAAGTTGCAAATCTGAAGGAACTACCGACAAAGGTTGATGAAATAAAGAAGGAACTGGAGACAATGAACAATGTTATAAAAAAGATGAGTACAACACATCCCATCGATGAGGTTGTCAAGGGTTGGATTGTAGAGGTGCGGGGCCTGGCCCACCATGTTCAGGATGTAATGGACAAATATTCATACCATGCTCTTATGTTGGAAGAAGAAAGTTCCATGAAAAAGGTATTCACTAAAAAGAAATATGTCACAGTTTTCAGTGATATTGCGGAAGAGATTATCCAGATAGAGAAAAAGATTGAAAATGCTGGG…	2739	XP_015616398.1	MEAVILAVSKIGSVLVEEATKAAIAKLSEKVANLKELPTKVDEIKKELETMNNVIKKMSTTHPIDEVVKGWIVEVRGLAHHVQDVMDKYSYHALMLEEESSMKKVFTKKKYVTVFSDIAEEIIQIEKKIENAGKRKERWLQQPDLIPNPLTYIERKQFQDCLLAQDYLVGIEGNRKLLTEWLYSSEQGNTVITVSGMGGLGKTALVNNVYEYEREKNNFDAFSWIVVSQTYNGVDLLRKLLRKIGVVETTPTIGYPEQTNLSDLDPRDLKNIIKERLKDRKFLVVLDDVWNREAYTLIEDAFLSCQTSRIIITTRQDDVATLAYPTHRLKLKPLEHNDAFDLFCKKTFYNSMHSKCPQDLEKLAHNIVDRCEGLPLAIVSIGGLFSSVKLESYIWNEMY…	912	Reported annotation
CNL	LOC4350125	NC_089045.1	+	rna-XM_015762416.3	ATGGCAGAAGCTGTGCTGCTTGCCATCTCAAAGATCAGTACAGCTTTGGGAGATGAAGCCACCAGGGCTGTCATAGCCAAACTCTCCGGAAAAGTATCTAACTTGAGGGAACTTCCTGACAAAGTTGAGTATATCAGAAGGGAATTGCGTCTCATGAAAGATGTAATACAAGATTTAGATTCCACAAATACCAACATGAATGTTGTCAAGGGTTGGATCGACGAACTGCGGAAGCTGGCTTACCGTGTTGAAGACATAATGGACAAGTACTCATACTATGCTTGTCAACGGCAGCAAGAAGGATCAGTGATGAGATGCGTAAGAGGAGCACATTATGCAGGTGTTTTCAGTGAAGTTGCTAGTGAGGTAATGAAGATAAAGGGTGATGTTGAACAGGTT…	2742	XP_015617902.1	MAEAVLLAISKISTALGDEATRAVIAKLSGKVSNLRELPDKVEYIRRELRLMKDVIQDLDSTNTNMNVVKGWIDELRKLAYRVEDIMDKYSYYACQRQQEGSVMRCVRGAHYAGVFSEVASEVMKIKGDVEQVKRQQMEWLPTVQLISRTPTDIETPRSQGRRKLLECGDPVGIEYNRKRLLELLYPEEPGHKVITVSGMGGLGKTTLALDVFEREKIKFPVHAWITVSQTCTILSLLRQLVSPLIPMEQESSESKEDLINKMGVHELTKELNRRTENCTSCLIVLDDVWDQNVYFEIQGMLKNPQASRIIITTRMEHVAVLAPSECHLKIQALGEIDAFNLFCRRAFYNTKDHRCPLDLENVAASIVSKCKGLPLALVTMGGLMSTKLQTEHAWQQMY…	913	Reported annotation
CNL	LOC4350127	NC_089045.1	+	rna-XM_066305156.1	ATGGCAGAGGCGGTCCTCCTTGCTCTCACGAAGATCAGTGATGCTTTAGCAGATGAAATCACTAAAGAATTGATTGTGAAACTGTCTGAAAAGGTTAATAATCTGAAGGATCTGGATGAAAAGATTGAGCAAATGAGGAAGCAATTGACAACCATGAACAACGTTATATTGCAGATGGGCATGATATACCTCACCGATGAAGTCGTCAAGGGTTGGATTGGTGAGGTGAGGAAGGTGGCGTACCGTGTTGAGGACGTCATGGACAAATACTTGAATTACTCCATGCAAATGGCGGAAGAATGGTTCCTTAAAAAATACTTCATCAAAGGATCCATCCTTAAAAAATACTTCATCAAAGGATCACATTATGTTTTGGTTTTCACTCAAATTGCTGATGAG…	2844	XP_066161253.1	MAEAVLLALTKISDALADEITKELIVKLSEKVNNLKDLDEKIEQMRKQLTTMNNVILQMGMIYLTDEVVKGWIGEVRKVAYRVEDVMDKYLNYSMQMAEEWFLKKYFIKGSXILKKYFIKGSHYVLVFTQIADEVVKIEKEIKQVIELKDQWLHPSQLVSDPLTEMGRQRSRDSFPELVKDEDLVGIEDSRRLLTEWLYADELDSKVITVSGMGGLGKTTLVTNVYEREKINFSAHAWMVVSQTYTVDALLRKLLRKVGYTEPPLSCNIDKMDVHDLKEEIKRMLKGKKCLIVPDDVWDQEAYFQIRDAFQNDQGSRVIITMRKNHVAALASSTCHLDLQPLSDIHSFDLFCRMAFYNIKDHECPTELMKFAKSIVERCQGLPLAIASIGCLLSSRSRS…	948	Reported annotation
CNL	LOC4350132	NC_089045.1	+	rna-XM_015761360.3	ATGGCAGAGGCTGTAATGCTTGTGGTCTCAAAGATTGGCTCCGTTTTATTAGAGGAAATCACCTTCACAGTGATAAGCAAGCTATCTGAAAAGATTACTAATCTGAAGGAATTGCCGGTCAAGGTTAAGGAAATAGGGAAAGAACTGAACATGATGAACACTTTTATAAAAAGGATAAGTACAACCGATCTTACAGATGATGTCAAGGCCTGGATTGCTGAGGTGCGAGAGCTGGCCCACTGTGTTGAGGATGTACTTGATAAATATTCATATCATGCTCTTAAATTGGATGAAGAAAATGCTGTGAAACAAATCTTCACCAAAGCTAATTATATCAAAGTTTTCAGCGAAATTGCTGATGAGATTACCCAGATCGAGGGGAAAATTGAGAATGCTGTA…	2718	XP_015616846.1	MAEAVMLVVSKIGSVLLEEITFTVISKLSEKITNLKELPVKVKEIGKELNMMNTFIKRISTTDLTDDVKAWIAEVRELAHCVEDVLDKYSYHALKLDEENAVKQIFTKANYIKVFSEIADEITQIEGKIENAVKRKDRWLQLSELTPYPLADVQRKQSRDCLLELVQDDLVGIEDNRKQLTKWLYSDEQGSTVITVSGMGGLGKTTLVANVYEQEKMNFNVYHWIVVSQKYDIAELLRKMLRKCWSLEHTQLADLDAHDLKSAIKERLKDSKCLVVLDDVWNREVYTQIGDAFQNQKASRIIITTRQDQVASLANITRQLKLLPLKHNDAFDLLCRKAFNASMGCKCPQELEKLADDIVDRCQGLPLAIVSIGGLLSSMPPTKYVWNETYKQLRSDLAN…	905	Reported annotation
CNL	LOC4350133	NC_089045.1	+	rna-XM_015762148.3	ATGGAGGCTGTAATCCTCGCTGTCTCAAAGATTGGTTCTGTTTTAGTGGAGGAAGCCACCAAAGCTGCTATAACCAAGCTATCTGAAAAAGCTACAAATCTTAAGGAACTGCCATCAAAGGTTGAGGAAATAGAGGATGAACTGAAGACGATGAACAATGTTATAAAACAGATGAGTACAACAAATCTTACAGACGAGGTTGTCAAGGGTTGGATTGCAGAGGTGCGAGGTCTGGCCCACCGTGTTCAGGACATAATGGACAAATATTCATACCATGCTCTTAAATTGGAAGAAGAAAATTCTGTCAAGAAACTCTTCACCACACCGAATTATGTCACGGTTTTCAGTGAAATTGCTGAAGAGATTAGCAagatagagaaaaaaattgaaaatgttgcA…	2706	XP_015617634.1	MEAVILAVSKIGSVLVEEATKAAITKLSEKATNLKELPSKVEEIEDELKTMNNVIKQMSTTNLTDEVVKGWIAEVRGLAHRVQDIMDKYSYHALKLEEENSVKKLFTTPNYVTVFSEIAEEISKIEKKIENVAMRKKRWQQQSQHTPNPLADIERKRSQDCLLAPDDLVGIEDNRKLLTDWLYSKEQDNTIITVSGMGGLGKTTLVNNVYEREKNNFEVSTWIVVSQSYDVVDLLRKLLRKIVPDDQTQLLDLDAHDLKIRIKEKLKDENFLIVLDDVWNREAYTQIADAFPNFQASRIIITTRQGDVATLAQSARQLKLNPLEHTDALELFCRRAFYRNCKCPQNLEKLTNDIVVRCQGLPLAIVSIGGLLSSLPPENQVWNETYKQLRSELTKNNNV…	901	Reported annotation
CNL	LOC4350154	NC_089045.1	+	rna-XM_015762169.3	ATGGCAGGAGTTGGGGAGAAGATGATGGTTAGCGCCTTGACGGGGGTGATGAGCCCCGTGCTCGGCAAGCTCGCCGGCCTCATGGAGCAGGAGTATTCCAAGCTCAGGggcgtgaggaagaagatggagcaGCTCAGGAAGGAGCTCATCACAATCAACCTCGCGGTGGAGCAGTACGCGTCCATGGATGACGACCCGGACAAGCTGAGGAGGGCATGGGTAAAGGAGATCCGGGAGCTCGCCTACGACATCGAGGACTGCATAGATCTGTTCGTCCACCGCTCCAACCACGAATtctccgccggcggtggcgtcaGGAGGCTCCTCCTCGACAGCATCAGTAAGCTTCGGGGGCTTCACCATCGCCACAAGTTCGCCGCCCAGATCCAGCAGCTCAAG…	3000	XP_015617655.1	MAGVGEKMMVSALTGVMSPVLGKLAGLMEQEYSKLRGVRKKMEQLRKELITINLAVEQYASMDDDPDKLRRAWVKEIRELAYDIEDCIDLFVHRSNHEFSAGGGVRRLLLDSISKLRGLHHRHKFAAQIQQLKNTAGEIHERNLKYKADGCSSAATPPHTEIDPRLPALYEEAERLVGIERQMEEIITRFLVLESTPTNKCSIISIVGQGGLGKTTLARQVYLRIRGEYKCSAFLSVSQRPNMNSLLRDMLSKFQRSSRDQDSDQQIGASSDQQLIDHLRAYLEDKRLKDPQDKGYLVVIDDIWSTTAWKTIQCALPTTIHASRIIITTRINNIAESCCTPCKGFVYKMEPLSRQNSEILFVKRIFGANSTCPSQLKEIMNEILDKCDGLPLAIVTLAS…	999	Reported annotation
CNL	LOC4350156	NC_089045.1	+	rna-XM_015762174.3	atgggaggaGTTGGGGAGAAGATCATAATGAGTGCCTTGTTAGGGGTGATGAGCCCTTTGCTTGGCAAGCTAGGTAACCTGATTGAGAAAGAGTATGCTGAGCTAAAGGGCGCGAGGAAGAAGCTAGAGCAGCTCATGAAAGAACTCATGGCCATCAACCTTGCGCTGGAGAAGTACTCAGGCATGGAGAATTTTGATGTGCAAGTGAAGGCTTGGACAATAGAGATGCATGAGCTGGCCTATGACATGGAGGATAGCATAGATCTCTTCAGTTACTGCATAGACCACGAGCCAGTGAGCACCACCATGGGAGTCAAGAGGGTCATCCTCAAGATCCTTCGCAAGTTGAAGAAGATTCACCATCGACACAAGTTTGCTAAGCAAATGCATCAACTTCAA…	2790	XP_015617660.1	MGGVGEKIIMSALLGVMSPLLGKLGNLIEKEYAELKGARKKLEQLMKELMAINLALEKYSGMENFDVQVKAWTIEMHELAYDMEDSIDLFSYCIDHEPVSTTMGVKRVILKILRKLKKIHHRHKFAKQMHQLQVLANEAYNRQKRYKLEEGSSSNSFVEIDPRLPALYVEVQKLVGIEGPSKEIIEQLIGEEPTWHRRVVSVVGSGGSGKTTLAKQVYERIRGQFSCAAFVSVSQKPNINNLLRELLSRIGSNSESLGARELYSDQQLIDKLRACLENERYLVVIDDIWQKSAWETIQCALPKNNHASRIITTTRIKSVGQFCCTSDEGFVYQMKPLTKSDSENLFLKRTFSSEENSPSQLQEVINKILYKCDGLPLAIITLASLLADKPRRKEEWERV…	929	Reported annotation
CNL	LOC4350158	NC_089045.1	+	rna-XM_026021417.2	ATGGGAGGGGTTGTCGAGCAGATCGTGGTGAGCGCCCTAACGGGGGCGATGAGCCCTCTTCTCAGAAAACTCACCAACCTCATAGAGAAGAAGTACATGGAGGTCAAGGGCGTGAGGAAGAAGCTGGAACAGCTCACGAAGGAGCTAATGACCATCGGCATCGCGCTGGAGAAGTACGCGGCCATGGACAGTCCAGACGTGCAGGTGAAGGCCTGGATGGCGGAGATGCGCGAGTTGGCCTACGACATGGAGGATAGCATAGATCTCTTCACCTACCGTATCGACCATGAGCCAGCTGACACAACCAATGGAGTCAAGAGGGTTCTCCACAAGACCCTCCGCAAGGTGAAGAAGTTTCATCATCGCCACAAGTTTGCTAAGGAAATCGAGGAACTTCAT…	2130	XP_025877202.2	MGGVVEQIVVSALTGAMSPLLRKLTNLIEKKYMEVKGVRKKLEQLTKELMTIGIALEKYAAMDSPDVQVKAWMAEMRELAYDMEDSIDLFTYRIDHEPADTTNGVKRVLHKTLRKVKKFHHRHKFAKEIEELHVLVNEAYERQKRYRIEEGTSSKLCREIDPRLPALYVEKEKLVGIQGPMKEIINWFGSEEVEPIGQRKIVSIVGQGGLGKTTLANQVYQKIKGQFSFSAFVSVSQKPNMDNLLRELLSQIKSNEPTESYSDQQLIDKLRTCLKDERYLIVIDDIWKRSAWKTIQCAFPINKHASRIITTTRIKSVAQSCCGASDEGFVYQMKPLNKSDSENLFLTRTFGAEKKCPSQLEGIISDILYKCDGLPLAIITIASLLADKPRTREEWERVL…	709	Reported annotation
CNL	LOC107279244	NC_089045.1	-	rna-XM_015759712.3	ATGGCAACCATACTAGATTCTTTTGTTGGATTATGTATAAAAAAGGTACAAGGCATTGTCATGGAAGAGGCAATATTGATACTAGGTGTGGATGAAGAGCTCAAAGAACTGCAGAGGAGGATGAAACAAATACAGTGTTTTCTCCATGATGCAGAGCAGAGGAGGATAGAAGAAGAGGCTGTTAACAATTGGCTTGGTGAGCTGAAGAACGCTATCTATGATGCAGATGATATTATTGACATGGCCAAATTTGAGGGCAGTAAGCTTCTAGCAAATCACTCTTCACTCTCTCCATTGCCgataaaatatatttcatgTTGTAACCTCTCTGTTACGTCTTGCGTTCGCAATGTTTGGACTCATCGCAAGATTGCGCTCCAGATTAGAAGGGTCAACTAT…	3012	XP_015615198.1	MATILDSFVGLCIKKVQGIVMEEAILILGVDEELKELQRRMKQIQCFLHDAEQRRIEEEAVNNWLGELKNAIYDADDIIDMAKFEGSKLLANHSSLSPLPIKYISCCNLSVTSCVRNVWTHRKIALQIRRVNYNLQRISIDKTFLALENVKATYRVLAPSKRHTSHLVEPNLVGKEIKYATSRLVEMILTHREEKAFKVAIVGTGGVGKTTLAQNIYNDQRVKGNFSKHAWICVSQEYSEVNLLKELLRNMGVHERQGETVGELQSKLASTIKDESLFVVLDDVWQSEVWTNVVRTPFHDAAKATILVTARDELVVRRVGAEHLHRVEMMSTDVGWELLWKSMNIKEEKEVETLQHIGTKIVSKCGGLPLAIKVIASVLATKEKTKNTWEKVIESSAWS…	1003	Reported annotation
CNL	LOC4350187	NC_089045.1	+	rna-XM_015761928.3	ATGGCAGAAGTGGTGGTGTTGGCGGGCTCAGGGTGGGTCGTGTCGCCAATCATGCGGAAGATCATCAACGATGCTAAAACATACCTTGGCAAGGACATGGCACAGGAGCTGGACGATCTTGAGACCACCGTCATACCACAGTTCAGGTTCGTGATCAAAGCGGCAGAGAGGAGCCCCCGCCGGATGGAGTTAGAGCGCTGGCTTTGGAAGCTCAAAGCAGCCTTCTATGATGCCGAGGACCTGCTCGACATGCATGAGTACAAACTCCTCCAGCGCAAAGCAACTGGAAACATTTCTATGCCCTCAACCTCCAACTCTCGCCTTGCTTTGGTGTCTACCGCGTCCAATTTGCTCCCTGCCAACAGAAGACTACTCCGTAAGTTGACAGAACTGAAGAAC…	4050	XP_015617414.1	MAEVVVLAGSGWVVSPIMRKIINDAKTYLGKDMAQELDDLETTVIPQFRFVIKAAERSPRRMELERWLWKLKAAFYDAEDLLDMHEYKLLQRKATGNISMPSTSNSRLALVSTASNLLPANRRLLRKLTELKNILVEAKNFHREFLSAGTTAAAITGPHVNSSSSTITTSLPTSKVFGRDADRDHIISFLCNPDDTNTSGERNYCTSAIVGHGGAGKTTLAQYIYNDERVVNHFDVRMWICISRKLDVHRHTAEIMESATNNNRVVHFTNLNNLQCALRGVLQESQRFLLVLDDVWFYGFQDEEEWAKLLAPLVSQQRGSQVLVTSRSGRLPAPLCCKQVFPLQNMKDTEFLALFKYHAFSGAGMREQHRSEELLDIAGRIAQKLGQSPLAAKVVGSQL…	1349	Reported annotation
CNL	LOC4350204	NC_089045.1	+	rna-XM_015760390.3	ATGGAAGCAGCGATAGTGAGTGCTTCGACGGGAGTGATGCGTTCCCTCCTCGCCAAGCTCACAAACCTTCTTGGTGGTGAGTACAAGCTACTTAAGTGGCTCCGTAGGGAGATGGAGTTCCTCGAGAGCGAGCTCCGTAGCATGAGCATCttcttggagaggttggaggacACGCAAAAGCTTCACCCCCAAATGAAGGATTGGAGGGATCGAGTACGCGAGTTGGCATACGACATTGAGGATTGCATCGACGACTTCATACTACAGCTTGATTCCAAGGATGCGAAGGTTGGGTTTGGGCAAAAGCTTCTTGCATCCCGTAGGATTGGCCACATGATTCGAGAACTCAAGGCGCGTGTAATGGAGGAGAGTGAGAGACAAAGGAGGTACATGCTTGAT…	2757	XP_015615876.1	MEAAIVSASTGVMRSLLAKLTNLLGGEYKLLKWLRREMEFLESELRSMSIFLERLEDTQKLHPQMKDWRDRVRELAYDIEDCIDDFILQLDSKDAKVGFGQKLLASRRIGHMIRELKARVMEESERQRRYMLDGLASGPSVRVKVDPRLSALYVDEDRLVGIDAPRDEIIGRLLDKRRSASAKQVMTISIVGCGGLGKTTLANQIYCKIKGKFECAAFASVFQNPNTKKVLTNILSQVATTAAVEDDEQAIINKLREYLSDKRYIVIVDDIWDMQIWKFIECALVKNCRGSRIITTTRIHDIAKLCCSSHGDYIYEMKPLGVIDSKILFDKRIFDPEERRPPQLTEVSEEILKKCGGLPLAIISISSLLASKPKSKDQWDRVKVSLSSTLERTPDIETM…	918	Reported annotation
CNL	LOC112936977	NC_089045.1	+	rna-XM_026021657.2	ATGGAGCATGCCATGGTGAGCGTTGCGACGGGTGTTGCGAGTGCCGTACTCGAGAAGATCTCCACCCTGATGGAGAAGGAGTACAGCAAGCTGAAGGGTGTGCGCGACGAGATTATCTCCCTCAAGGACGAGCTAAGCAGCATGAATGCTTTCCTCCTGAAGCTGTCAGATATTGAAGAACTCGATGTTCAGGTCAAGGAATGGAGGATCCAAATCCGAGAGCTCTCCTACGACATCGAGGATTGCATTGACGGTTTCATGCACCGAGTCAATTGTAGCTCAGACAGCTCTAATACGAAATGTTTCTTCAGAAAGGTAATTCACCAGGTGAGGACACTTGGAGCTCGTCACGCAATCTCGAACGACATACTGAAGCTGAAGGCTCGCGTTGATAGCGCA…	1986	XP_025877442.2	MEHAMVSVATGVASAVLEKISTLMEKEYSKLKGVRDEIISLKDELSSMNAFLLKLSDIEELDVQVKEWRIQIRELSYDIEDCIDGFMHRVNCSSDSSNTKCFFRKVIHQVRTLGARHAISNDILKLKARVDSASERFKRYNIDPAITSSSAIVPVDPRLPALYAEAESLVGIDEPTNDIIKWLTEGDGDLVQKLKVVSIWGPGGLGKTTLARQVYDKIGRQFDCQAFVSVSQKPDMRKVFRNILISVTGVEYIGIEAWDEERLINKLRDFINCRLFQLKYLRLSEVSISKLPEEIGELQQQETLELEHTKINGLPKSITRLKNLMFLRADYTSLPEGVGNMKALQKLSWIKVNTSAPSTTLHEMGSLTELRYLDINWCIGDMCSDMKSYTESFGSSIIK…	661	Reported annotation
CNL	LOC4350249	NC_089045.1	+	rna-XM_015759828.3	ATGGCGGGTGCACTGGTGAGCGCCTCTACGGGGGTCATGGAGTCTCTCCTTGGCAAGCTATCCAGTATGTTGGAGAAAGAGTACGCCAAGAAGAAAGCGGTAGAGAAGGATGTGCTGTTCCTGCGAAACGAGCTGAGCAGCATGAACACCGTGATGCAGAAGTACGCGATGTTGAGTGAGCCCGACTTGCAAGTGAAGGCTTGGATGAAAGAGGTAAGGGAGCTGGCCTACGACATCGAGGACACCATTGACGCTTTCATGGCTCGGAGTGAAAAATCCAATGAGCCTACAGGTATCAGAGGATTTATCATCAACAATATCCTGAAACTGAGAGAGCTGCTCTCAAGCTGTACTATTTCTCAAGAGATTGAAAAACTCAAGAACCAAGTTCTCGAGGTG…	2775	XP_015615314.1	MAGALVSASTGVMESLLGKLSSMLEKEYAKKKAVEKDVLFLRNELSSMNTVMQKYAMLSEPDLQVKAWMKEVRELAYDIEDTIDAFMARSEKSNEPTGIRGFIINNILKLRELLSSCTISQEIEKLKNQVLEVNDRRKRYKLDVSVSMGTGCESIDPRLPAFYSEVGGLVGIDGPRDKIIKLLRENAADEDCGFVNRLKMVSIAGFGGLGKTTLAKQVYEKIKWQFDCAAFVFVSQIPDMKRVLLDLLCGLGASGNTWDDEKQLIDKIREFLHDKRYIIVIDDIWSISSWEILKCVLPENNSGSRIITTTRILDVSMICCSTFNGSIYRIKPLSDDDSRRLFCRRIFHGEHSCPSHLEELSKAILRKCGGLPLAILHIASLLATKSNTKEEWELVLNSI…	924	Reported annotation
CNL	LOC4350251	NC_089045.1	+	rna-XM_015762094.3	ATGGTGGGAGCAACGGTTTCAGCTTCAGCGGGGGTGATGAACTCTCTGCTTGGGAAGCTCTCCACCTTGCTGGACAAAGAGTatacaaagcacaaaaatgtgGAAAAGGATGTGATGTTCCTGCAAAGGGAGCTACCCAGCATGGAGGCTGTGCTGCAGAAACATGCAATGCAGGACGAGCTTGATGTTCAATTGAAGGCCTGGGTGAGTGAGTTGAGAGAGCTGGCATATGACATTGAGGACTCCATTGATGCTTTCATGGTGCGCATTGAGCACTATAGTGATGAGTCTGCTGGAATTAAGGGGTTTATGAGTAAGAAAATCCACAAGCTCAAGAAGCTCCGTTGTCACCATAAATTTTCGGCGGTGTTTCTTGAACTAAAAGAGCGTGTCGTTGAA…	2970	XP_015617580.3	MVGATVSASAGVMNSLLGKLSTLLDKEYTKHKNVEKDVMFLQRELPSMEAVLQKHAMQDELDVQLKAWVSELRELAYDIEDSIDAFMVRIEHYSDESAGIKGFMSKKIHKLKKLRCHHKFSAVFLELKERVVEANERRRRYEVDGSTSGTTTSDCLLIPGCQHYSGLDELVGIKGPRDCIIKLLTYEADSGPSRQQLKVVSIVGCGGLGKTTLANQVYKEINGQFDCKAFVSMSQKPDMRKILMDLLSQILGNGSPMCFDEQRLIDKLREFLKDKRYLIVIDDIWSTSAWEIVKSAFPDNNLRSRIITTTRIMDVAKSCSANLQEYVYTIKPLNHQDSSKLFVKKIFPSGCGVPQHLKEVSNAILKKCGGLPLAILIIAGLLASKYDRKDEWEAVHNSI…	989	Reported annotation
CNL	LOC4350261	NC_089045.1	+	rna-XM_015762553.3	ATGGCAGAGACGGCGATCACGGCGGTGCTGTCCAAGTTCGGGGAGCTGGCgtcgcgggaggcggcggtgctggTGCAGGTGGGCAACGACATCATGCTGTTGCGCGACCGCCTCGAGTGGCTGCAGGCCTTCGTCCGCGACGCCGACCGGAGGCGCCGGCTGGCCTCCGACGACTTCACCCGGGTGTGGGTGCGCCAGACGCGGGacgtcgccttcgacgccgaGGACGCCCTCGACCACTTCTTCCACAAGGTCGATCTAGAGGCCCAGGGTTACCGTGGTTGGAGAATCTGGCGCAGATACTTAACCGGCTGCACCACGCAAATCTCTGTTCGACATGATTTATCAGGCCAGATAAAAAGAATCAAGAGCAGACTAGACCAGATATCAGAGAATCAC…	2601	XP_015618039.1	MAETAITAVLSKFGELASREAAVLVQVGNDIMLLRDRLEWLQAFVRDADRRRRLASDDFTRVWVRQTRDVAFDAEDALDHFFHKVDLEAQGYRGWRIWRRYLTGCTTQISVRHDLSGQIKRIKSRLDQISENHKEFKIEHTPGAWTSSITEVAAWDNIGDAPVGFDGYLRALENHLLSHEHTPQQRFISILGETGIGKSTLMLTICNKIIKDHENHFDKLIWYNMPPNSSANDLLKQVYERAPDKVPSEGEDTDITKKLRSFLHDKRYLVILGGINSITVLNCVKASLPDNRNGSRVVLILEPESQEVAKHADTLNKKVDADSKNISGSTIQLGRLNESQSAELFCRRVYGYNYTKPRGYKVSYNEQVFKITGGHPLAIVVLAGLLRSKEMPVEWDSVL…	866	Reported annotation
CNL	LOC107279290	NC_089045.1	+	rna-XM_015760420.3	ATGGCACACACCATGGTGAGCGTTGCCACAGGGGTCCTGTGCCCTGTGATTGGGAAACTCTCTACTCTATTGCAGATGAAGTACAACAGGCTGAAGGGAGTAGATAGTGAGATCCTCTCCCTGAAGGATGAGCTAAGTAGTATGAACGCTCTACTCCTGAAGCTAGAGGACATCGATGACCTCGATATCCAAGTGAAGGAGTGGAGGGACCAGATCCGGGAGTTGTCGTATGATATTGAGGATAGAATTGATTATTTCATGTTCCAGGTAGATGGTGATGCCCACAGGCGTGAAAGCATGAAAGGTTTCTTGCAGAAGAGCATTCGACAACTGCGGATGCTTCGAGCACGCGACAAGATGGCTGATCAAATAATAAAGTTAAAGGCTCGTGTTGACATG…	2874	XP_015615906.1	MAHTMVSVATGVLCPVIGKLSTLLQMKYNRLKGVDSEILSLKDELSSMNALLLKLEDIDDLDIQVKEWRDQIRELSYDIEDRIDYFMFQVDGDAHRRESMKGFLQKSIRQLRMLRARDKMADQIIKLKARVDMASERRKRYNFDETLSSSIGVVPIDPRLPALYVEEENLVGIDTPRVELIRFLTEGDDKLLQKLQVVSIVGIGGLGKTTLARQVYGKISGQFDCQAFVSVSQKPDIRKIFKNILINITELDYGAIDAWDEERLINKLREFLNDKRYFVVIDDIWSTTVWTTIRCAFCENYRGSKILCTTRIISVAETCCSADCKNIYEMKPLSDVYAEKLFIKRIFGSEDQCPAYLKDIYIDILRRCGGLPLAIISLASLLATKPRTKEQWGRYRNSV…	957	Reported annotation
CNL	LOC107275482	NC_089045.1	-	rna-XM_066305855.1	ATGGAGACTGCTGTGCTGAGCACTCTTCTGAACATGCTAGGGCCGAAGCTCTACACCTTCTTGCAAGAGAACCATGAGCTGCGGCGGAACCTGGAACACGACATACGGTACATCCGGAACGAGCTCCGGATGATCGGCGCGGTGATCGATGAGCACGAACGCGGGCAGATGAACCACGGTGGCCCTCTGCAGGGGGCTTGGATCCATGGCGCGCGCGAGCTGGCCTACGACATGGAGGACTGCATCGACCGCTTCATGCACCGTATGACAAGTGGCCATAGGCTCGCCACAATGGCCGTCCGCACCAAGTTTGCCACCGTGATCCAGAAGCTCCGGAAGAAATCGGAGGATCTGTCTAAGCTGAGAGCAAACTACACAACCGCTGGCAACGGCAATGGT…	2970	XP_066161952.1	METAVLSTLLNMLGPKLYTFLQENHELRRNLEHDIRYIRNELRMIGAVIDEHERGQMNHGGPLQGAWIHGARELAYDMEDCIDRFMHRMTSGHRLATMAVRTKFATVIQKLRKKSEDLSKLRANYTTAGNGNGDCQASTSGTMSSFETTHIPTADTVPVGMDGPRDEILELIMETQSQPNQLKVISLVGFGGLGKTLLAKQIYENTTICTQFEPQAWVSAAGKSARDVLKEILCQLGFQSQAQEDDVSKLITSLKKCLHSKRFFIVIDDIQREYWNSTIKDAFPVDTGSSSIVLVTTAIHSIANACSSGNGHVYMMSTLDKKYSRKLFLREASWGDYPPGSETVLSTKCDGLPLALVSTAQFLKSKGQQLPQEYAKLCGNLGMHLEREDTLERMKHVLV…	989	Reported annotation
CNL	LOC107279369	NC_089045.1	+	rna-XM_066305739.1	ATGCTTTTCACAAACACCATCACCAAATTTTCATGCCTCCATTTGCTTGTGGGTGTTCatccatttccctttcacatgGTTTCCCTTTTGCATTTACAGGTATATGCAATAACGCCAATTAACTCCACATCTTTGGATGTTACACAATTTGGAGGCAAAAACAGAGTAATACAGGCAATCAGTTCATCCCTAGGCACTATGGGATGCCTCATTACCAAGCTGGACATGCTGTTGGATCAAGGATGCAAGCTACCAAAGGGGGTTAAGAACAGGATACTGCTCCTTAAAGGTGATCTTGAAGAAGTAGGCACATACCTTGAGGACCTGTCAAAGGTGGACGACCCTCACCTAATGGCCAAGTGTTGGATGAAGGAGGTGCGTGAGCTGTCCTATGATATC…	4761	XP_066161836.1	MLFTNTITKFSCLHLLVGVHPFPFHMVSLLHLQVYAITPINSTSLDVTQFGGKNRVIQAISSSLGTMGCLITKLDMLLDQGCKLPKGVKNRILLLKGDLEEVGTYLEDLSKVDDPHLMAKCWMKEVRELSYDIEDYTYNIEDKIKLAGHVHLNTKTRFVCRINHLKISGVPRRLKWHQQIGSMISEFRIYVQEAIERYERYDLHSCTYRQRYASVSYVLSTPYEQTADLVIDGRTSKFIKWLANDGDPKLKMVSIVGCGGIGKTTLAKLFYNKFGGRFDCRAFIQVPQKPNMKRLFCDIISQVQQNNPHEDCKELELIDNIRRHLQDKRYLIIIDNLSAASVWDILNQAFPECTQRSRIITTTRIISVALNCCLHRSEYIFEMKPLGDDCSRKLFFKGL…	1586	Reported annotation
CNL	LOC4350508	NC_089045.1	-	rna-XM_015760267.3	ATGGCCGTTGTCCTAGATGCTTTTGCGTCCTACGTCAGCGACCTGCTCTTGCAGGTGGCCAAAGATGAGGTGGGCATGCTACTTGGTGTCTCCGACGAGATCACCAAGCTAGATGAAAAGCTTCAATTTCTCAAGGACTACCTTGCTGATGCTGAAAAGAAGCGCATCACCGACAAGCATGTTGACGGGTGGGTGAGGAAGCTGAAGGGCATCATGTATGACGCCACTGACATCCTAGAGCTCTGCCAGCTTAAGGCCATGGAGCAGGGTTCTTCAGTTGACTTGGGCTGTTGCAACCCCTTGCTGTTCTGCCTACGGAATCCATTGTTCGCGCATGACATTGGCAGCCGTATCAAGAAGCTCAACCAGAGCCTTGATAGCATATGCAAGACAGGTGCC…	3369	XP_015615753.1	MAVVLDAFASYVSDLLLQVAKDEVGMLLGVSDEITKLDEKLQFLKDYLADAEKKRITDKHVDGWVRKLKGIMYDATDILELCQLKAMEQGSSVDLGCCNPLLFCLRNPLFAHDIGSRIKKLNQSLDSICKTGAEFSFMKLEAYQDRRTASPLISRTTSPVLERSGVVGDQIEEDTSALVKLLTDDKETIHAENNSLLLAIVGVGGIGKTTLAKNIFNDDAIQEKFDKKIWLSVTQKFNEPDLLRSAIIATGGDHRSSHDRSVLELSLLNAIKGKNFILVLDDMWTERAWNDFLQIPFSHGGRGSRVIVTTRDERIARGVKAKYLHHVNKLGSDDAWSLLKKQVILSEIDEPEIEALKDVGMEIIGKCDGLPLAIKVLGGLLCRRDRNHGVWSEILSNST…	1122	Reported annotation
CNL	LOC9268975	NC_089045.1	-	rna-XM_026021314.2	ATGGGGAAATTCAGTATTGAGGCGTTCATGCAGCTTGGTGTTTCTGATGAGATCAACTGGTTAAAGGGCACGGTGAGCTCCATCAAGAAGACACTTGCAGATGCTGACTACAGTGCCCTGAAAGATGATACAGTGAGGTCTTGGTCGAGGAAGCTGAAGGATGTCATGTACGAGGCCGCTGATATTCTTGATGTCTGTGACGAAATGGAGGGTGAAGAACATGGTGGTCGCTCCAGGAACAGCCCGGTGGCCTTATGCCTACCGATTCAGGGCCACAAAATCAGGCGGCAAGTTAAGGCACTACGCCAGAAGGCGGATGCAATTCTGGAGGAGGGGAAAATTTTCGACCTCACTCATGTCAGATCTGATGAAGATCACAACGTGGATGCTACTACTGCC…	3330	XP_025877099.1	MGKFSIEAFMQLGVSDEINWLKGTVSSIKKTLADADYSALKDDTVRSWSRKLKDVMYEAADILDVCDEMEGEEHGGRSRNSPVALCLPIQGHKIRRQVKALRQKADAILEEGKIFDLTHVRSDEDHNVDATTACHVPIPRTNVVGRVQETRMLVDKLTGKGISGPGMTGQNVEVIAIVGMGGIGKTTLAREIFTNDMIQGKFDKRLWITISKGNNSISLLQQVIQGLGCEHEGIRDSAVLEHIISSEVRRKKVFLVMDDVWEARGVVDIFKKSFVGNAQAGSRILITTRSKQVAQEMQAAIVHEVSKLSSEDSRSLFLQVIMRKTGQDENERLKEVKEKIIAKCNGSPLAIIMLAGRLLVNRNRSANEWEMLLEYAAEPTDHGDIDSIFHLCYAVLSFP…	1109	Reported annotation
CNL	LOC4350510	NC_089045.1	+	rna-XM_015760035.3	ATGGAGTTGGTGGTAGGCGCTTCGGAGGCCACCATGAAGGCCCTCCTGGGCAAGTTGGGAAACCTCCTCGCCCAGGAGTACGCGCTCATCAGGGGTGTCCGCGGCGACATCCAGTACATCAGCGACGAGATGGCCAGCATCCACGCCTTCCTCACCAATCTCAGCAGCTCTGGCAACGACGACGGCCACGACGCGCAGACCAAGGACTGGATGAAGCAGGTCCGCGACATCGCCTACGACATGGAGGACTGCGTCGACGACTTCGCCCACCGTCTCCGTCACGATCCCCGCGGGGACGGATGCCTCGTCGAGGTGTACAGGGCGCTGTACGAGATCTACACCTGCAGGCCTCGCTGTGACATCGCCGCCAAGCTCGCCGAGCTCAAGAACCGTGCTCAG…	2922	XP_015615521.1	MELVVGASEATMKALLGKLGNLLAQEYALIRGVRGDIQYISDEMASIHAFLTNLSSSGNDDGHDAQTKDWMKQVRDIAYDMEDCVDDFAHRLRHDPRGDGCLVEVYRALYEIYTCRPRCDIAAKLAELKNRAQQVGERRLRYGVVLNPIPPQRGETRNGDQTTGENQVAGRRLITVKEPIGVARAIEKLEAWMKSQSHKNRGVLAIHGFGGGGKSTIAAALYRKHGQNFDCRAWVTMPQKFDDRAVLRSILSQVMLPATASGGGDRRRRGGSRHAKIETMSQEQLIKGLKNHLQNKSYILVVDDVRSAEAWQTIRQYLPDEEGSRVVVTTRFEAVAGECILDRQKDMLHHVDRLSDDDAKRLFQESVSESMTSSDKMLGQAHIDVSRKILDLCKGLPVA…	973	Reported annotation
CNL	LOC9270249	NC_089045.1	-	rna-XM_015760221.3	ATGGCCGGACTGTTTGCCACTCTTGCCATCAGGAAGGCACTGGACAAGCTCTCCTCCATCCTGCCAGCAAGAAGCCTATTGgcatcctcctcgtcggcaGCTGCTATGGTGAGGCAAGGGCAGGAGCAAGATCTGGAGGACCTCCGGATGCTGGAGCGGACGATGCACAGGATTCACGCGACTCTGAAGGACGCGGAGCAGCACTGGGACATCCGTGATGAAAGCGCCAAGCTGCGGCTCAAGGAGCTCAAGGAGCTAGCGTATGACGCGGAGGACGTGGTGGACGAGTACGAGTACGAGGTGAACCGTTGCAAGGCTGAGGCTCTCCAGCTATCTGCAAGCGTGGCCAGCCACAAGCGTAAGTGGCAACAGGAGgaaaatgaggtCTTGTACCATAAT…	2985	XP_015615707.2	MAGLFATLAIRKALDKLSSILPARSLLASSSSAAAMVRQGQEQDLEDLRMLERTMHRIHATLKDAEQHWDIRDESAKLRLKELKELAYDAEDVVDEYEYEVNRCKAEALQLSASVASHKRKWQQEENEVLYHNTGMVHVPEELALKARKLIKRFHEIQYYSDNFTLSENDGERRFAPNIGTLPKTSSVIYAPKIIGREQDKDNIVEKLLSMTSDSVATPVSILAIVGMGGLGKTTLAQLVYNDSRIKGFFDMHAWVCVSEQFDPTYITKSIISSLEKDNCGLSEVCSPHETLAKRIKHKMVLLVLDDVWNERRDCWDLLCEPMNTAKLCMIIVTTRSERVAKLVQTMPNFYSLNCLSSEESWSLFKQVAFTVDNGNTPNLQEIGMSIVKKCKGLPLAIK…	994	Reported annotation
CNL	LOC9267529	NC_089045.1	-	rna-XM_015759606.3	ATGGCCGGGTTGTTTGCGTCCATGGCTGTGAAATGGGCAATTGACAAGCTCTCGTCCTTGCTGACACCGGTGAGGCAAACACCGGTGGCTTCGTCGTCATCCTCTTCCAGTTCCAGCCAGGGACTGGACGACTTGAGGATGCTGGAGAGGACTATGCGCAGGATCCACGCCACGCTTATGGATGCCGAGGAGCACTGGAATATCAGGGAGGAATCTGCTAAGCTGCGGCTTAGGGAGCTCAAGGAGCTGGCATACGGCGCAGAGGATGTGGTGGAGGAGTACGAGTACGAGGTGAACCGCTGCAGATTGGAGGCTGCCGACAGATGTGCAAGCAACTGTTCTAAGCGCAAGCGCCATGAGGTCAACGACGAGCAGTTTGCTCAATTTGGATTGGTCCCG…	3495	XP_015615092.1	MAGLFASMAVKWAIDKLSSLLTPVRQTPVASSSSSSSSSQGLDDLRMLERTMRRIHATLMDAEEHWNIREESAKLRLRELKELAYGAEDVVEEYEYEVNRCRLEAADRCASNCSKRKRHEVNDEQFAQFGLVPVPHELVVRARELIQRFDEMKVYYKHFSMSDNDGERRIVPDIHSVRPTSYLVDKESIIGRELDKKTIIEKLMSGHGNNAVSDYLSVLAIVGMGGLGKTTLAQLVYNDQTVHRSYDVCVWVYVSDHFDSTNLTKKIIVSITKESNNLSELVDLQDKLGQEIRGKRFLLVLDDVWNERKDCWETFCKPLSAARQCNILVTTRNVAVARLVQTMPHFTIDHLSPHESWTLFERTVAVHDNIIQGNLVDIAKKIVQKCDRLPLAIKTLGSM…	1164	Reported annotation
CNL	LOC107277722	NC_089045.1	-	rna-XM_066305868.1	ATGGCTGCACTGTTTGCATCTCTGGCTGTCAGGAAAGCACTAGACACACTGTCCTCCTTGCTGCCAGCGAGCTTGGCAgcgtcctcctcatcgtcgGCTGCTAATAGGGCAAGACAGGAGCAGGATCTTGAGGATATGAGGATGCTTGAGCGGACAATGCGCAGGATCCACGCGACGCTGCATGACGTGGAGCAGCACTGGGACATCCACGAGGAGTCCACCAAGCTGCGGCTCAAGGAGCTCAAGGAATTAGCGTACGATGCAGAAGACGTTGTGGAGGAGTATGAGTACGAGGTGAACCGCTGCAAGGTGGAGGCTCTCGAGCTGTCTGCAAGTACAGCAGATCACAAGCGCAAGCGACAACAAAATCTGGAAAACGAGGACTTGTTCAACTCTGGT…	3012	XP_066161965.1	MAALFASLAVRKALDTLSSLLPASLAASSSSSAANRARQEQDLEDMRMLERTMRRIHATLHDVEQHWDIHEESTKLRLKELKELAYDAEDVVEEYEYEVNRCKVEALELSASTADHKRKRQQNLENEDLFNSGMVAVPDELAVKTRKLIERFHEIKYYSDNFTLSDNDGERRIIPHISMLRKTSSLVFAKSILGREGDKNTIMEKLLPRDGDSVANPISVLAIVGMGGVGKTALAQLVYNDSRMRGSFDKHAWVCVSEQFDVINITKGIIQSLKKEECGLPEHSLDILQQILVAEIKGKKVLLVLDDVWSERRDCWELLCLPMNTTEICNIVVTTRSERVARLVQTMPDFYNLNCLSPDDSWTLFKQEAYANQGSGIPSNLVEIGRRIAEKCKGLPLAI…	1003	Reported annotation
CNL	LOC107276983	NC_089045.1	-	rna-XM_015760558.2	ATGGCCACGCCATTTGCGTCCATGGCTGTGAAATGGGCGCTAGACAAACTCTCGTCCTTGATGGTGCCGGAGAGGATAATACCGGTGgctttctcctcttcctcctctatcAGCCAGGGCATGATGGACCTACGGGTTCTGGAGAGGACCATGCAAAGAATCCACGCCACGCTTGTGGATGCTGAGGAGCACTGGAACATCCACGAGGAAACCGCCAAACTGCGGCTCAAGGAGCTAAAGGAGCTGGCCTACGGTGCACAGGATGTGGTAGAGGAGTATGAGTACGAAGTGAACCGCTGCAGACCGGAGGACCCTGATAGATACGCCTGCAACGGTAGTAAGCGCAAGCGCCAtcagGTCAATGGTGAGCACCTCTCTGAAGTTGGATTGGTCCCAGTT…	3054	XP_015616044.1	MATPFASMAVKWALDKLSSLMVPERIIPVAFSSSSSISQGMMDLRVLERTMQRIHATLVDAEEHWNIHEETAKLRLKELKELAYGAQDVVEEYEYEVNRCRPEDPDRYACNGSKRKRHQVNGEHLSEVGLVPVSNELATKARELIQRFDEMKVYYKYFSISDNDGVRRTAPGIECVRPTSYFVVKESIVGRESDREKVIEKLMFGEGSNVASHLSVLAIVGTGGLGKTTLAQLVYNDQTMCQSFDVRAWVYVSDHFEPKSLMEKIAVSIEELSNELSSPKENSKELSELVDPRNKLVKKIKGKRIFLVLDDVWNERMDCWEAFQDPMLAAQQCKILVTTRNLPVARLVQTMPHYSMNHLSPQESWTLFKRTVTTPENAIQGNLVDIAKKIVEKCDRLPL…	1017	Reported annotation
[truncated: 194 more rows]

## Sheet: Table S3
Supplemental Data S3. Detailed information of NLR genes from Triticum aestivum
[truncated: 1,846 more rows]

## Sheet: Table S4
Supplemental Data S4. Expressed tissue information of NLR genes from Dioscorea zingiberens.
[truncated: 183 more rows]

[truncated: 3 more sheets: Table S5, Table S6, Table S7]
